# Supplementary material for: Sex-specific association between inflammation and endothelial function relevant gene and vulnerable carotid plaque
Source: Front Physiol. 2022 Aug 19;13:977578. doi: 10.3389/fphys.2022.977578 (PMC9437448; doi:10.3389/fphys.2022.977578)
Supplement: Supplementary file 1 [file DataSheet1.xls]

## Sheet: Total
SAMPLE_ID	CALL	ASSAY_ID
1	C	rs11811788
1	AG	rs1234313
1	T	rs1386821
1	GT	rs1609682
1	G	rs1800587
1	AG	rs1927911
1	AG	rs1991013
1	G	rs2297518
1	C	rs2392221
1	A	rs3093662
1	G	rs4253655
1	G	rs4253778
1	TC	rs4845625
1	G	rs4865756
1	GT	rs752998
1	G	rs7923349
1	A	rs8081248
1	TC	rs932650
10	GC	rs11811788
10	AG	rs1234313
10	T	rs1386821
10	G	rs1609682
10	G	rs1800587
10	AG	rs1927911
10	G	rs1991013
10	G	rs2297518
10	CT	rs2392221
10	A	rs3093662
10	G	rs4253655
10	G	rs4253778
10	T	rs4845625
10	G	rs4865756
10	GT	rs752998
10	GT	rs7923349
10	GA	rs8081248
10	TC	rs932650
100	C	rs11811788
100	A	rs1234313
100	T	rs1386821
100	G	rs1609682
100	G	rs1800587
100	G	rs1927911
100	G	rs1991013
100	G	rs2297518
100	C	rs2392221
100	A	rs3093662
100	G	rs4253655
100	G	rs4253778
100	T	rs4845625
100	G	rs4865756
100	G	rs752998
100	GT	rs7923349
100	A	rs8081248
100	T	rs932650
101	C	rs11811788
101	AG	rs1234313
101	T	rs1386821
101	GT	rs1609682
101	G	rs1800587
101	AG	rs1927911
101	AG	rs1991013
101	G	rs2297518
101	C	rs2392221
101	A	rs3093662
101	G	rs4253655
101	G	rs4253778
101	T	rs4845625
101	G	rs4865756
101	G	rs752998
101	G	rs7923349
101	G	rs8081248
101	T	rs932650
102	C	rs11811788
102	A	rs1234313
102	T	rs1386821
102	GT	rs1609682
102	G	rs1800587
102	G	rs1927911
102	A	rs1991013
102	G	rs2297518
102	CT	rs2392221
102	A	rs3093662
102	G	rs4253655
102	G	rs4253778
102	TC	rs4845625
102	AG	rs4865756
102	G	rs752998
102	GT	rs7923349
102	G	rs8081248
102	T	rs932650
103	C	rs11811788
103	A	rs1234313
103	T	rs1386821
103	GT	rs1609682
103	G	rs1800587
103	AG	rs1927911
103	G	rs1991013
103	G	rs2297518
103	C	rs2392221
103	A	rs3093662
103	G	rs4253655
103	G	rs4253778
103	TC	rs4845625
103	G	rs4865756
103	GT	rs752998
103	G	rs7923349
103	G	rs8081248
103	TC	rs932650
104	C	rs11811788
104	A	rs1234313
104	T	rs1386821
104	T	rs1609682
104	G	rs1800587
104	G	rs1927911
104	AG	rs1991013
104	G	rs2297518
104	T	rs2392221
104	GA	rs3093662
104	G	rs4253655
104	G	rs4253778
104	T	rs4845625
104	G	rs4865756
104	G	rs752998
104	G	rs7923349
104	A	rs8081248
104	T	rs932650
105	C	rs11811788
105	A	rs1234313
105	T	rs1386821
105	G	rs1609682
105	G	rs1800587
105	A	rs1927911
105	AG	rs1991013
105	GA	rs2297518
105	C	rs2392221
105	A	rs3093662
105	G	rs4253655
105	G	rs4253778
105	TC	rs4845625
105	G	rs4865756
105	G	rs752998
105	G	rs7923349
105	GA	rs8081248
105	T	rs932650
106	GC	rs11811788
106	AG	rs1234313
106	T	rs1386821
106	GT	rs1609682
106	G	rs1800587
106	G	rs1927911
106	AG	rs1991013
106	G	rs2297518
106	C	rs2392221
106	A	rs3093662
106	G	rs4253655
106	G	rs4253778
106	TC	rs4845625
106	G	rs4865756
106	G	rs752998
106	GT	rs7923349
106	G	rs8081248
106	T	rs932650
107	GC	rs11811788
107	AG	rs1234313
107	T	rs1386821
107	G	rs1609682
107	G	rs1800587
107	G	rs1927911
107	AG	rs1991013
107	G	rs2297518
107	C	rs2392221
107	A	rs3093662
107	G	rs4253655
107	G	rs4253778
107	T	rs4845625
107	G	rs4865756
107	G	rs752998
107	GT	rs7923349
107	GA	rs8081248
107	T	rs932650
108	C	rs11811788
108	A	rs1234313
108	T	rs1386821
108	GT	rs1609682
108	G	rs1800587
108	AG	rs1927911
108	AG	rs1991013
108	G	rs2297518
108	CT	rs2392221
108	A	rs3093662
108	G	rs4253655
108	G	rs4253778
108	T	rs4845625
108	G	rs4865756
108	GT	rs752998
108	GT	rs7923349
108	A	rs8081248
108	TC	rs932650
109	C	rs11811788
109	A	rs1234313
109	T	rs1386821
109	GT	rs1609682
109	G	rs1800587
109	AG	rs1927911
109	A	rs1991013
109	G	rs2297518
109	C	rs2392221
109	A	rs3093662
109	G	rs4253655
109	G	rs4253778
109	TC	rs4845625
109	G	rs4865756
109	GT	rs752998
109	G	rs7923349
109	GA	rs8081248
109	T	rs932650
110	C	rs11811788
110	AG	rs1234313
110	T	rs1386821
110	GT	rs1609682
110	AG	rs1800587
110	G	rs1927911
110	AG	rs1991013
110	GA	rs2297518
110	C	rs2392221
110	A	rs3093662
110	G	rs4253655
110	G	rs4253778
110	T	rs4845625
110	G	rs4865756
110	G	rs752998
110	G	rs7923349
110	G	rs8081248
110	TC	rs932650
111	GC	rs11811788
111	AG	rs1234313
111	T	rs1386821
111	T	rs1609682
111	G	rs1800587
111	G	rs1927911
111	AG	rs1991013
111	G	rs2297518
111	C	rs2392221
111	A	rs3093662
111	G	rs4253655
111	G	rs4253778
111	TC	rs4845625
111	G	rs4865756
111	G	rs752998
111	G	rs7923349
111	GA	rs8081248
111	T	rs932650
112	C	rs11811788
112	A	rs1234313
112	T	rs1386821
112	GT	rs1609682
112	G	rs1800587
112	G	rs1927911
112	AG	rs1991013
112	G	rs2297518
112	CT	rs2392221
112	A	rs3093662
112	G	rs4253655
112	G	rs4253778
112	TC	rs4845625
112	G	rs4865756
112	G	rs752998
112	GT	rs7923349
112	A	rs8081248
112	T	rs932650
113	C	rs11811788
113	A	rs1234313
113	T	rs1386821
113	GT	rs1609682
113	G	rs1800587
113	A	rs1927911
113	AG	rs1991013
113	GA	rs2297518
113	C	rs2392221
113	A	rs3093662
113	G	rs4253655
113	G	rs4253778
113	TC	rs4845625
113	AG	rs4865756
113	T	rs752998
113	GT	rs7923349
113	G	rs8081248
113	TC	rs932650
114	C	rs11811788
114	A	rs1234313
114	GT	rs1386821
114	G	rs1609682
114	G	rs1800587
114	AG	rs1927911
114	A	rs1991013
114	G	rs2297518
114	CT	rs2392221
114	A	rs3093662
114	G	rs4253655
114	G	rs4253778
114	TC	rs4845625
114	G	rs4865756
114	G	rs752998
114	G	rs7923349
114	GA	rs8081248
114	T	rs932650
115	C	rs11811788
115	A	rs1234313
115	T	rs1386821
115	GT	rs1609682
115	G	rs1800587
115	G	rs1927911
115	AG	rs1991013
115	G	rs2297518
115	CT	rs2392221
115	A	rs3093662
115	G	rs4253655
115	G	rs4253778
115	TC	rs4845625
115	G	rs4865756
115	G	rs752998
115	G	rs7923349
115	GA	rs8081248
115	C	rs932650
116	C	rs11811788
116	A	rs1234313
116	T	rs1386821
116	T	rs1609682
116	G	rs1800587
116	AG	rs1927911
116	A	rs1991013
116	G	rs2297518
116	C	rs2392221
116	A	rs3093662
116	G	rs4253655
116	G	rs4253778
116	C	rs4845625
116	AG	rs4865756
116	G	rs752998
116	G	rs7923349
116	GA	rs8081248
116	T	rs932650
117	GC	rs11811788
117	AG	rs1234313
117	GT	rs1386821
117	G	rs1609682
117	G	rs1800587
117	AG	rs1927911
117	AG	rs1991013
117	GA	rs2297518
117	C	rs2392221
117	GA	rs3093662
117	G	rs4253655
117	G	rs4253778
117	TC	rs4845625
117	G	rs4865756
117	G	rs752998
117	GT	rs7923349
117	GA	rs8081248
117	T	rs932650
118	C	rs11811788
118	AG	rs1234313
118	T	rs1386821
118	GT	rs1609682
118	AG	rs1800587
118	G	rs1927911
118	AG	rs1991013
118	GA	rs2297518
118	C	rs2392221
118	A	rs3093662
118	G	rs4253655
118	G	rs4253778
118	C	rs4845625
118	G	rs4865756
118	G	rs752998
118	GT	rs7923349
118	GA	rs8081248
118	C	rs932650
119	C	rs11811788
119	AG	rs1234313
119	T	rs1386821
119	G	rs1609682
119	G	rs1800587
119	AG	rs1927911
119	G	rs1991013
119	G	rs2297518
119	CT	rs2392221
119	A	rs3093662
119	G	rs4253655
119	G	rs4253778
119	TC	rs4845625
119	AG	rs4865756
119	GT	rs752998
119	T	rs7923349
119	GA	rs8081248
119	T	rs932650
12	C	rs11811788
12	A	rs1234313
12	T	rs1386821
12	G	rs1609682
12	G	rs1800587
12	G	rs1927911
12	AG	rs1991013
12	GA	rs2297518
12	C	rs2392221
12	A	rs3093662
12	G	rs4253655
12	G	rs4253778
12	T	rs4845625
12	AG	rs4865756
12	G	rs752998
12	G	rs7923349
12	G	rs8081248
12	T	rs932650
120	C	rs11811788
120	AG	rs1234313
120	T	rs1386821
120	G	rs1609682
120	G	rs1800587
120	AG	rs1927911
120	A	rs1991013
120	G	rs2297518
120	CT	rs2392221
120	A	rs3093662
120	G	rs4253655
120	G	rs4253778
120	TC	rs4845625
120	G	rs4865756
120	G	rs752998
120	G	rs7923349
120	A	rs8081248
120	T	rs932650
121	C	rs11811788
121	AG	rs1234313
121	T	rs1386821
121	G	rs1609682
121	G	rs1800587
121	AG	rs1927911
121	AG	rs1991013
121	G	rs2297518
121	CT	rs2392221
121	A	rs3093662
121	G	rs4253655
121	G	rs4253778
121	T	rs4845625
121	G	rs4865756
121	GT	rs752998
121	GT	rs7923349
121	GA	rs8081248
121	TC	rs932650
122	C	rs11811788
122	A	rs1234313
122	T	rs1386821
122	GT	rs1609682
122	AG	rs1800587
122	G	rs1927911
122	AG	rs1991013
122	G	rs2297518
122	C	rs2392221
122	A	rs3093662
122	G	rs4253655
122	G	rs4253778
122	TC	rs4845625
122	G	rs4865756
122	G	rs752998
122	T	rs7923349
122	GA	rs8081248
122	T	rs932650
123	GC	rs11811788
123	G	rs1234313
123	T	rs1386821
123	GT	rs1609682
123	AG	rs1800587
123	G	rs1927911
123	A	rs1991013
123	GA	rs2297518
123	C	rs2392221
123	A	rs3093662
123	G	rs4253655
123	G	rs4253778
123	TC	rs4845625
123	AG	rs4865756
123	G	rs752998
123	GT	rs7923349
123	G	rs8081248
123	T	rs932650
124	GC	rs11811788
124	AG	rs1234313
124	T	rs1386821
124	G	rs1609682
124	G	rs1800587
124	G	rs1927911
124	G	rs1991013
124	GA	rs2297518
124	T	rs2392221
124	A	rs3093662
124	G	rs4253655
124	G	rs4253778
124	T	rs4845625
124	G	rs4865756
124	G	rs752998
124	G	rs7923349
124	G	rs8081248
124	T	rs932650
125	C	rs11811788
125	A	rs1234313
125	T	rs1386821
125	GT	rs1609682
125	G	rs1800587
125	AG	rs1927911
125	AG	rs1991013
125	G	rs2297518
125	C	rs2392221
125	A	rs3093662
125	G	rs4253655
125	G	rs4253778
125	TC	rs4845625
125	AG	rs4865756
125	G	rs752998
125	G	rs7923349
125	G	rs8081248
125	TC	rs932650
126	C	rs11811788
126	AG	rs1234313
126	GT	rs1386821
126	GT	rs1609682
126	AG	rs1800587
126	AG	rs1927911
126	A	rs1991013
126	G	rs2297518
126	CT	rs2392221
126	A	rs3093662
126	G	rs4253655
126	G	rs4253778
126	TC	rs4845625
126	AG	rs4865756
126	G	rs752998
126	G	rs7923349
126	GA	rs8081248
126	T	rs932650
127	C	rs11811788
127	A	rs1234313
127	T	rs1386821
127	GT	rs1609682
127	G	rs1800587
127	AG	rs1927911
127	G	rs1991013
127	GA	rs2297518
127	C	rs2392221
127	A	rs3093662
127	G	rs4253655
127	G	rs4253778
127	C	rs4845625
127	G	rs4865756
127	G	rs752998
127	G	rs7923349
127	G	rs8081248
127	T	rs932650
128	C	rs11811788
128	AG	rs1234313
128	T	rs1386821
128	GT	rs1609682
128	G	rs1800587
128	A	rs1927911
128	A	rs1991013
128	G	rs2297518
128	C	rs2392221
128	A	rs3093662
128	G	rs4253655
128	G	rs4253778
128	TC	rs4845625
128	AG	rs4865756
128	GT	rs752998
128	G	rs7923349
128	GA	rs8081248
128	T	rs932650
129	C	rs11811788
129	A	rs1234313
129	T	rs1386821
129	G	rs1609682
129	G	rs1800587
129	G	rs1927911
129	AG	rs1991013
129	GA	rs2297518
129	C	rs2392221
129	A	rs3093662
129	G	rs4253655
129	G	rs4253778
129	TC	rs4845625
129	G	rs4865756
129	G	rs752998
129	GT	rs7923349
129	GA	rs8081248
129	TC	rs932650
13	GC	rs11811788
13	G	rs1234313
13	T	rs1386821
13	GT	rs1609682
13	G	rs1800587
13	A	rs1927911
13	AG	rs1991013
13	GA	rs2297518
13	T	rs2392221
13	A	rs3093662
13	G	rs4253655
13	G	rs4253778
13	TC	rs4845625
13	G	rs4865756
13	T	rs752998
13	T	rs7923349
13	G	rs8081248
13	T	rs932650
130	C	rs11811788
130	AG	rs1234313
130	T	rs1386821
130	G	rs1609682
130	G	rs1800587
130	AG	rs1927911
130	A	rs1991013
130	G	rs2297518
130	C	rs2392221
130	A	rs3093662
130	G	rs4253655
130	G	rs4253778
130	T	rs4845625
130	AG	rs4865756
130	GT	rs752998
130	GT	rs7923349
130	G	rs8081248
130	TC	rs932650
131	GC	rs11811788
131	AG	rs1234313
131	T	rs1386821
131	GT	rs1609682
131	G	rs1800587
131	G	rs1927911
131	G	rs1991013
131	G	rs2297518
131	CT	rs2392221
131	A	rs3093662
131	G	rs4253655
131	G	rs4253778
131	C	rs4845625
131	G	rs4865756
131	G	rs752998
131	T	rs7923349
131	G	rs8081248
131	T	rs932650
132	C	rs11811788
132	A	rs1234313
132	T	rs1386821
132	GT	rs1609682
132	AG	rs1800587
132	AG	rs1927911
132	AG	rs1991013
132	G	rs2297518
132	C	rs2392221
132	A	rs3093662
132	G	rs4253655
132	G	rs4253778
132	T	rs4845625
132	G	rs4865756
132	GT	rs752998
132	G	rs7923349
132	A	rs8081248
132	T	rs932650
133	C	rs11811788
133	AG	rs1234313
133	T	rs1386821
133	GT	rs1609682
133	G	rs1800587
133	AG	rs1927911
133	A	rs1991013
133	G	rs2297518
133	C	rs2392221
133	A	rs3093662
133	G	rs4253655
133	G	rs4253778
133	C	rs4845625
133	G	rs4865756
133	GT	rs752998
133	G	rs7923349
133	G	rs8081248
133	T	rs932650
134	C	rs11811788
134	AG	rs1234313
134	T	rs1386821
134	G	rs1609682
134	G	rs1800587
134	A	rs1927911
134	AG	rs1991013
134	GA	rs2297518
134	CT	rs2392221
134	A	rs3093662
134	G	rs4253655
134	G	rs4253778
134	T	rs4845625
134	AG	rs4865756
134	GT	rs752998
134	G	rs7923349
134	G	rs8081248
134	TC	rs932650
135	C	rs11811788
135	AG	rs1234313
135	GT	rs1386821
135	GT	rs1609682
135	G	rs1800587
135	G	rs1927911
135	A	rs1991013
135	G	rs2297518
135	C	rs2392221
135	A	rs3093662
135	G	rs4253655
135	G	rs4253778
135	TC	rs4845625
135	AG	rs4865756
135	G	rs752998
135	GT	rs7923349
135	GA	rs8081248
135	TC	rs932650
136	C	rs11811788
136	A	rs1234313
136	T	rs1386821
136	G	rs1609682
136	G	rs1800587
136	AG	rs1927911
136	A	rs1991013
136	GA	rs2297518
136	C	rs2392221
136	A	rs3093662
136	G	rs4253655
136	G	rs4253778
136	T	rs4845625
136	AG	rs4865756
136	GT	rs752998
136	GT	rs7923349
136	GA	rs8081248
136	T	rs932650
137	C	rs11811788
137	AG	rs1234313
137	GT	rs1386821
137	GT	rs1609682
137	G	rs1800587
137	G	rs1927911
137	AG	rs1991013
137	G	rs2297518
137	C	rs2392221
137	A	rs3093662
137	G	rs4253655
137	G	rs4253778
137	T	rs4845625
137	AG	rs4865756
137	G	rs752998
137	G	rs7923349
137	A	rs8081248
137	T	rs932650
138	C	rs11811788
138	A	rs1234313
138	T	rs1386821
138	GT	rs1609682
138	G	rs1800587
138	A	rs1927911
138	A	rs1991013
138	A	rs2297518
138	CT	rs2392221
138	A	rs3093662
138	G	rs4253655
138	G	rs4253778
138	TC	rs4845625
138	G	rs4865756
138	GT	rs752998
138	GT	rs7923349
138	G	rs8081248
138	T	rs932650
14	C	rs11811788
14	A	rs1234313
14	T	rs1386821
14	T	rs1609682
14	AG	rs1800587
14	AG	rs1927911
14	A	rs1991013
14	G	rs2297518
14	CT	rs2392221
14	A	rs3093662
14	G	rs4253655
14	G	rs4253778
14	C	rs4845625
14	G	rs4865756
14	GT	rs752998
14	GT	rs7923349
14	G	rs8081248
14	T	rs932650
140	GC	rs11811788
140	G	rs1234313
140	T	rs1386821
140	GT	rs1609682
140	G	rs1800587
140	G	rs1927911
140	A	rs1991013
140	G	rs2297518
140	C	rs2392221
140	A	rs3093662
140	G	rs4253655
140	G	rs4253778
140	T	rs4845625
140	G	rs4865756
140	G	rs752998
140	G	rs7923349
140	A	rs8081248
140	TC	rs932650
141	C	rs11811788
141	A	rs1234313
141	T	rs1386821
141	GT	rs1609682
141	G	rs1800587
141	A	rs1927911
141	A	rs1991013
141	G	rs2297518
141	C	rs2392221
141	A	rs3093662
141	G	rs4253655
141	G	rs4253778
141	TC	rs4845625
141	A	rs4865756
141	GT	rs752998
141	G	rs7923349
141	A	rs8081248
141	C	rs932650
142	C	rs11811788
142	A	rs1234313
142	GT	rs1386821
142	T	rs1609682
142	G	rs1800587
142	G	rs1927911
142	AG	rs1991013
142	G	rs2297518
142	CT	rs2392221
142	A	rs3093662
142	G	rs4253655
142	G	rs4253778
142	T	rs4845625
142	AG	rs4865756
142	G	rs752998
142	GT	rs7923349
142	GA	rs8081248
142	T	rs932650
143	C	rs11811788
143	AG	rs1234313
143	T	rs1386821
143	G	rs1609682
143	G	rs1800587
143	AG	rs1927911
143	A	rs1991013
143	GA	rs2297518
143	C	rs2392221
143	A	rs3093662
143	G	rs4253655
143	G	rs4253778
143	TC	rs4845625
143	AG	rs4865756
143	G	rs752998
143	G	rs7923349
143	G	rs8081248
143	C	rs932650
145	C	rs11811788
145	A	rs1234313
145	T	rs1386821
145	G	rs1609682
145	G	rs1800587
145	AG	rs1927911
145	AG	rs1991013
145	G	rs2297518
145	C	rs2392221
145	A	rs3093662
145	G	rs4253655
145	G	rs4253778
145	T	rs4845625
145	AG	rs4865756
145	G	rs752998
145	GT	rs7923349
145	GA	rs8081248
145	T	rs932650
148	C	rs11811788
148	A	rs1234313
148	T	rs1386821
148	G	rs1609682
148	G	rs1800587
148	AG	rs1927911
148	A	rs1991013
148	GA	rs2297518
148	C	rs2392221
148	A	rs3093662
148	G	rs4253655
148	G	rs4253778
148	C	rs4845625
148	AG	rs4865756
148	GT	rs752998
148	G	rs7923349
148	G	rs8081248
148	TC	rs932650
15	C	rs11811788
15	A	rs1234313
15	T	rs1386821
15	T	rs1609682
15	A	rs1800587
15	AG	rs1927911
15	A	rs1991013
15	G	rs2297518
15	C	rs2392221
15	A	rs3093662
15	G	rs4253655
15	G	rs4253778
15	TC	rs4845625
15	AG	rs4865756
15	G	rs752998
15	G	rs7923349
15	G	rs8081248
15	T	rs932650
150	C	rs11811788
150	AG	rs1234313
150	GT	rs1386821
150	GT	rs1609682
150	G	rs1800587
150	A	rs1927911
150	AG	rs1991013
150	G	rs2297518
150	C	rs2392221
150	A	rs3093662
150	G	rs4253655
150	G	rs4253778
150	C	rs4845625
150	AG	rs4865756
150	G	rs752998
150	G	rs7923349
150	A	rs8081248
150	T	rs932650
152	C	rs11811788
152	A	rs1234313
152	T	rs1386821
152	G	rs1609682
152	G	rs1800587
152	G	rs1927911
152	AG	rs1991013
152	GA	rs2297518
152	C	rs2392221
152	A	rs3093662
152	G	rs4253655
152	G	rs4253778
152	TC	rs4845625
152	AG	rs4865756
152	G	rs752998
152	G	rs7923349
152	G	rs8081248
152	T	rs932650
153	C	rs11811788
153	A	rs1234313
153	T	rs1386821
153	GT	rs1609682
153	G	rs1800587
153	AG	rs1927911
153	AG	rs1991013
153	GA	rs2297518
153	C	rs2392221
153	A	rs3093662
153	G	rs4253655
153	G	rs4253778
153	TC	rs4845625
153	G	rs4865756
153	GT	rs752998
153	G	rs7923349
153	GA	rs8081248
153	TC	rs932650
154	C	rs11811788
154	A	rs1234313
154	GT	rs1386821
154	GT	rs1609682
154	G	rs1800587
154	G	rs1927911
154	A	rs1991013
154	GA	rs2297518
154	C	rs2392221
154	GA	rs3093662
154	G	rs4253655
154	G	rs4253778
154	TC	rs4845625
154	AG	rs4865756
154	G	rs752998
154	G	rs7923349
154	G	rs8081248
154	TC	rs932650
155	C	rs11811788
155	A	rs1234313
155	T	rs1386821
155	G	rs1609682
155	G	rs1800587
155	G	rs1927911
155	A	rs1991013
155	G	rs2297518
155	CT	rs2392221
155	A	rs3093662
155	G	rs4253655
155	G	rs4253778
155	T	rs4845625
155	AG	rs4865756
155	G	rs752998
155	GT	rs7923349
155	GA	rs8081248
155	T	rs932650
156	C	rs11811788
156	AG	rs1234313
156	T	rs1386821
156	GT	rs1609682
156	G	rs1800587
156	G	rs1927911
156	AG	rs1991013
156	G	rs2297518
156	C	rs2392221
156	A	rs3093662
156	G	rs4253655
156	G	rs4253778
156	C	rs4845625
156	AG	rs4865756
156		rs752998
156	G	rs7923349
156	G	rs8081248
156	T	rs932650
157	G	rs11811788
157	G	rs1234313
157	T	rs1386821
157	G	rs1609682
157	G	rs1800587
157	AG	rs1927911
157	A	rs1991013
157	G	rs2297518
157	C	rs2392221
157	A	rs3093662
157	G	rs4253655
157	G	rs4253778
157	C	rs4845625
157	A	rs4865756
157	G	rs752998
157	G	rs7923349
157	GA	rs8081248
157	TC	rs932650
158	C	rs11811788
158	AG	rs1234313
158	T	rs1386821
158	T	rs1609682
158	G	rs1800587
158	G	rs1927911
158	G	rs1991013
158	GA	rs2297518
158	C	rs2392221
158	A	rs3093662
158	G	rs4253655
158	G	rs4253778
158	C	rs4845625
158	G	rs4865756
158	G	rs752998
158	G	rs7923349
158	G	rs8081248
158	T	rs932650
159	C	rs11811788
159	AG	rs1234313
159	T	rs1386821
159	GT	rs1609682
159	G	rs1800587
159	G	rs1927911
159	A	rs1991013
159	G	rs2297518
159	CT	rs2392221
159	A	rs3093662
159	G	rs4253655
159	G	rs4253778
159	TC	rs4845625
159	AG	rs4865756
159	G	rs752998
159	GT	rs7923349
159	A	rs8081248
159	TC	rs932650
16	GC	rs11811788
16	AG	rs1234313
16	T	rs1386821
16	T	rs1609682
16	G	rs1800587
16	AG	rs1927911
16	AG	rs1991013
16	G	rs2297518
16	C	rs2392221
16	A	rs3093662
16	G	rs4253655
16	G	rs4253778
16	T	rs4845625
16	G	rs4865756
16	G	rs752998
16	G	rs7923349
16	GA	rs8081248
16	TC	rs932650
160	C	rs11811788
160	A	rs1234313
160	T	rs1386821
160	G	rs1609682
160	G	rs1800587
160	G	rs1927911
160	AG	rs1991013
160	G	rs2297518
160	T	rs2392221
160	A	rs3093662
160	G	rs4253655
160	G	rs4253778
160	C	rs4845625
160	G	rs4865756
160	G	rs752998
160	G	rs7923349
160	GA	rs8081248
160	T	rs932650
161	GC	rs11811788
161	G	rs1234313
161	T	rs1386821
161	GT	rs1609682
161	G	rs1800587
161	G	rs1927911
161	AG	rs1991013
161	G	rs2297518
161	C	rs2392221
161	A	rs3093662
161	G	rs4253655
161	G	rs4253778
161	TC	rs4845625
161	G	rs4865756
161	G	rs752998
161	G	rs7923349
161	G	rs8081248
161	T	rs932650
162	C	rs11811788
162	AG	rs1234313
162	T	rs1386821
162	G	rs1609682
162	G	rs1800587
162	G	rs1927911
162	AG	rs1991013
162	G	rs2297518
162	CT	rs2392221
162	A	rs3093662
162	G	rs4253655
162	G	rs4253778
162	T	rs4845625
162	AG	rs4865756
162	G	rs752998
162	G	rs7923349
162	G	rs8081248
162	TC	rs932650
163	C	rs11811788
163	A	rs1234313
163	T	rs1386821
163	GT	rs1609682
163	AG	rs1800587
163	G	rs1927911
163	AG	rs1991013
163	G	rs2297518
163	C	rs2392221
163	A	rs3093662
163	G	rs4253655
163	G	rs4253778
163	TC	rs4845625
163	G	rs4865756
163	G	rs752998
163	G	rs7923349
163	G	rs8081248
163	T	rs932650
164	C	rs11811788
164	AG	rs1234313
164	T	rs1386821
164	GT	rs1609682
164	G	rs1800587
164	AG	rs1927911
164	A	rs1991013
164	GA	rs2297518
164	C	rs2392221
164	A	rs3093662
164	G	rs4253655
164	G	rs4253778
164	T	rs4845625
164	G	rs4865756
164	G	rs752998
164	G	rs7923349
164	G	rs8081248
164	C	rs932650
165	C	rs11811788
165	A	rs1234313
165	T	rs1386821
165	GT	rs1609682
165	G	rs1800587
165	AG	rs1927911
165	A	rs1991013
165	G	rs2297518
165	C	rs2392221
165	A	rs3093662
165	G	rs4253655
165	G	rs4253778
165	T	rs4845625
165	A	rs4865756
165	G	rs752998
165	GT	rs7923349
165	G	rs8081248
165	T	rs932650
166	GC	rs11811788
166	AG	rs1234313
166	T	rs1386821
166	G	rs1609682
166	G	rs1800587
166	AG	rs1927911
166	AG	rs1991013
166	G	rs2297518
166	C	rs2392221
166	A	rs3093662
166	G	rs4253655
166	G	rs4253778
166	TC	rs4845625
166	G	rs4865756
166	G	rs752998
166	G	rs7923349
166	G	rs8081248
166	T	rs932650
167	C	rs11811788
167	AG	rs1234313
167	T	rs1386821
167	GT	rs1609682
167	G	rs1800587
167	G	rs1927911
167	A	rs1991013
167	G	rs2297518
167	C	rs2392221
167	GA	rs3093662
167	G	rs4253655
167	G	rs4253778
167	T	rs4845625
167	AG	rs4865756
167	GT	rs752998
167	GT	rs7923349
167	A	rs8081248
167	T	rs932650
168	C	rs11811788
168	AG	rs1234313
168	T	rs1386821
168	G	rs1609682
168	G	rs1800587
168	AG	rs1927911
168	AG	rs1991013
168	G	rs2297518
168	C	rs2392221
168	A	rs3093662
168	G	rs4253655
168	G	rs4253778
168	T	rs4845625
168	AG	rs4865756
168	GT	rs752998
168	G	rs7923349
168	A	rs8081248
168	TC	rs932650
169	C	rs11811788
169	A	rs1234313
169	T	rs1386821
169	G	rs1609682
169	G	rs1800587
169	AG	rs1927911
169	AG	rs1991013
169	G	rs2297518
169	C	rs2392221
169	A	rs3093662
169	G	rs4253655
169	G	rs4253778
169	C	rs4845625
169	G	rs4865756
169	G	rs752998
169	GT	rs7923349
169	GA	rs8081248
169	TC	rs932650
170	C	rs11811788
170	A	rs1234313
170	T	rs1386821
170	G	rs1609682
170	G	rs1800587
170	G	rs1927911
170	AG	rs1991013
170	G	rs2297518
170	C	rs2392221
170	A	rs3093662
170	G	rs4253655
170	G	rs4253778
170	T	rs4845625
170	A	rs4865756
170	G	rs752998
170	G	rs7923349
170	GA	rs8081248
170	TC	rs932650
171	C	rs11811788
171	AG	rs1234313
171	T	rs1386821
171	G	rs1609682
171	G	rs1800587
171	AG	rs1927911
171	AG	rs1991013
171	G	rs2297518
171	C	rs2392221
171	A	rs3093662
171	G	rs4253655
171	G	rs4253778
171	TC	rs4845625
171	AG	rs4865756
171	G	rs752998
171	G	rs7923349
171	GA	rs8081248
171	TC	rs932650
172	C	rs11811788
172	A	rs1234313
172	T	rs1386821
172	G	rs1609682
172	G	rs1800587
172	A	rs1927911
172	A	rs1991013
172	G	rs2297518
172	C	rs2392221
172	A	rs3093662
172	G	rs4253655
172	G	rs4253778
172	C	rs4845625
172	G	rs4865756
172	GT	rs752998
172	GT	rs7923349
172	G	rs8081248
172	T	rs932650
173	C	rs11811788
173	AG	rs1234313
173	T	rs1386821
173	GT	rs1609682
173	G	rs1800587
173	AG	rs1927911
173	A	rs1991013
173	G	rs2297518
173	C	rs2392221
173	A	rs3093662
173	G	rs4253655
173	G	rs4253778
173	T	rs4845625
173	AG	rs4865756
173	GT	rs752998
173	G	rs7923349
173	GA	rs8081248
173	TC	rs932650
174	C	rs11811788
174	A	rs1234313
174	T	rs1386821
174	GT	rs1609682
174	G	rs1800587
174	G	rs1927911
174	A	rs1991013
174	G	rs2297518
174	C	rs2392221
174	A	rs3093662
174	G	rs4253655
174	G	rs4253778
174	TC	rs4845625
174	G	rs4865756
174	G	rs752998
174	T	rs7923349
174	G	rs8081248
174	TC	rs932650
175	C	rs11811788
175	G	rs1234313
175	T	rs1386821
175	G	rs1609682
175	G	rs1800587
175	G	rs1927911
175	A	rs1991013
175	G	rs2297518
175	C	rs2392221
175	A	rs3093662
175	G	rs4253655
175	G	rs4253778
175	T	rs4845625
175	AG	rs4865756
175	G	rs752998
175	G	rs7923349
175	G	rs8081248
175	TC	rs932650
176	C	rs11811788
176	G	rs1234313
176	T	rs1386821
176	G	rs1609682
176	G	rs1800587
176	AG	rs1927911
176	A	rs1991013
176	GA	rs2297518
176	CT	rs2392221
176	A	rs3093662
176	G	rs4253655
176	G	rs4253778
176	T	rs4845625
176	AG	rs4865756
176	G	rs752998
176	G	rs7923349
176	GA	rs8081248
176	TC	rs932650
177	C	rs11811788
177	AG	rs1234313
177	T	rs1386821
177	GT	rs1609682
177	G	rs1800587
177	AG	rs1927911
177	AG	rs1991013
177	GA	rs2297518
177	CT	rs2392221
177	A	rs3093662
177	G	rs4253655
177	G	rs4253778
177	T	rs4845625
177	AG	rs4865756
177	G	rs752998
177	G	rs7923349
177	G	rs8081248
177	TC	rs932650
178	C	rs11811788
178	AG	rs1234313
178	T	rs1386821
178	GT	rs1609682
178	AG	rs1800587
178	AG	rs1927911
178	AG	rs1991013
178	G	rs2297518
178	C	rs2392221
178	GA	rs3093662
178	G	rs4253655
178	G	rs4253778
178	C	rs4845625
178	G	rs4865756
178	G	rs752998
178	G	rs7923349
178	GA	rs8081248
178	TC	rs932650
179	C	rs11811788
179	A	rs1234313
179	T	rs1386821
179	GT	rs1609682
179	G	rs1800587
179	AG	rs1927911
179	A	rs1991013
179	GA	rs2297518
179	CT	rs2392221
179	A	rs3093662
179	G	rs4253655
179	G	rs4253778
179	TC	rs4845625
179	G	rs4865756
179	GT	rs752998
179	G	rs7923349
179	GA	rs8081248
179	T	rs932650
18	C	rs11811788
18	A	rs1234313
18	T	rs1386821
18	G	rs1609682
18	G	rs1800587
18	G	rs1927911
18	G	rs1991013
18	GA	rs2297518
18	CT	rs2392221
18	A	rs3093662
18	G	rs4253655
18	G	rs4253778
18	T	rs4845625
18	AG	rs4865756
18	G	rs752998
18	G	rs7923349
18	G	rs8081248
18	T	rs932650
180	C	rs11811788
180	AG	rs1234313
180	T	rs1386821
180	GT	rs1609682
180	G	rs1800587
180	AG	rs1927911
180	AG	rs1991013
180	G	rs2297518
180	CT	rs2392221
180	A	rs3093662
180	G	rs4253655
180	G	rs4253778
180	TC	rs4845625
180	G	rs4865756
180	G	rs752998
180	GT	rs7923349
180	GA	rs8081248
180	T	rs932650
181	GC	rs11811788
181	AG	rs1234313
181	T	rs1386821
181	G	rs1609682
181	G	rs1800587
181	AG	rs1927911
181	AG	rs1991013
181	GA	rs2297518
181	C	rs2392221
181	A	rs3093662
181	G	rs4253655
181	G	rs4253778
181	TC	rs4845625
181	G	rs4865756
181	G	rs752998
181	GT	rs7923349
181	GA	rs8081248
181	T	rs932650
182	C	rs11811788
182	A	rs1234313
182	T	rs1386821
182	GT	rs1609682
182	G	rs1800587
182	A	rs1927911
182	AG	rs1991013
182	G	rs2297518
182	CT	rs2392221
182	A	rs3093662
182	G	rs4253655
182	G	rs4253778
182	T	rs4845625
182	AG	rs4865756
182	GT	rs752998
182	GT	rs7923349
182	G	rs8081248
182	T	rs932650
183	GC	rs11811788
183	AG	rs1234313
183	T	rs1386821
183	T	rs1609682
183	AG	rs1800587
183	AG	rs1927911
183	AG	rs1991013
183	G	rs2297518
183	C	rs2392221
183	A	rs3093662
183	G	rs4253655
183	G	rs4253778
183	TC	rs4845625
183	G	rs4865756
183	G	rs752998
183	G	rs7923349
183	G	rs8081248
183	TC	rs932650
184	C	rs11811788
184	A	rs1234313
184	T	rs1386821
184	GT	rs1609682
184	G	rs1800587
184	A	rs1927911
184	AG	rs1991013
184	G	rs2297518
184	C	rs2392221
184	A	rs3093662
184	G	rs4253655
184	G	rs4253778
184	T	rs4845625
184	G	rs4865756
184	G	rs752998
184	G	rs7923349
184	G	rs8081248
184	C	rs932650
185	C	rs11811788
185	AG	rs1234313
185	T	rs1386821
185	G	rs1609682
185	G	rs1800587
185	AG	rs1927911
185	G	rs1991013
185	GA	rs2297518
185	C	rs2392221
185	A	rs3093662
185	G	rs4253655
185	G	rs4253778
185	C	rs4845625
185	G	rs4865756
185	G	rs752998
185	GT	rs7923349
185	GA	rs8081248
185	TC	rs932650
186	C	rs11811788
186	A	rs1234313
186	T	rs1386821
186	G	rs1609682
186	G	rs1800587
186	AG	rs1927911
186	A	rs1991013
186	G	rs2297518
186	C	rs2392221
186	A	rs3093662
186	G	rs4253655
186	G	rs4253778
186	TC	rs4845625
186	AG	rs4865756
186	GT	rs752998
186	GT	rs7923349
186	G	rs8081248
186	TC	rs932650
187	C	rs11811788
187	AG	rs1234313
187	T	rs1386821
187	GT	rs1609682
187	G	rs1800587
187	AG	rs1927911
187	AG	rs1991013
187	G	rs2297518
187	CT	rs2392221
187	A	rs3093662
187	G	rs4253655
187	G	rs4253778
187	TC	rs4845625
187	G	rs4865756
187	GT	rs752998
187	GT	rs7923349
187	G	rs8081248
187	T	rs932650
188	GC	rs11811788
188	AG	rs1234313
188	T	rs1386821
188	GT	rs1609682
188	G	rs1800587
188	G	rs1927911
188	G	rs1991013
188	GA	rs2297518
188	C	rs2392221
188	GA	rs3093662
188	G	rs4253655
188	G	rs4253778
188	T	rs4845625
188	G	rs4865756
188	G	rs752998
188	GT	rs7923349
188	G	rs8081248
188	C	rs932650
189	GC	rs11811788
189	AG	rs1234313
189	T	rs1386821
189	G	rs1609682
189	G	rs1800587
189	AG	rs1927911
189	AG	rs1991013
189	G	rs2297518
189	CT	rs2392221
189	A	rs3093662
189	G	rs4253655
189	G	rs4253778
189	TC	rs4845625
189	G	rs4865756
189	GT	rs752998
189	G	rs7923349
189	G	rs8081248
189	T	rs932650
19	GC	rs11811788
19	G	rs1234313
19	T	rs1386821
19	T	rs1609682
19	G	rs1800587
19	AG	rs1927911
19	AG	rs1991013
19	G	rs2297518
19	C	rs2392221
19	A	rs3093662
19	G	rs4253655
19	G	rs4253778
19	T	rs4845625
19	G	rs4865756
19	GT	rs752998
19	G	rs7923349
19	G	rs8081248
19	T	rs932650
190	C	rs11811788
190	A	rs1234313
190	T	rs1386821
190	G	rs1609682
190	G	rs1800587
190	AG	rs1927911
190	A	rs1991013
190	GA	rs2297518
190	C	rs2392221
190	GA	rs3093662
190	G	rs4253655
190	G	rs4253778
190	TC	rs4845625
190	AG	rs4865756
190	G	rs752998
190	GT	rs7923349
190	G	rs8081248
190	T	rs932650
191	C	rs11811788
191	G	rs1234313
191	T	rs1386821
191	G	rs1609682
191	G	rs1800587
191	G	rs1927911
191	A	rs1991013
191	G	rs2297518
191	C	rs2392221
191	A	rs3093662
191	G	rs4253655
191	G	rs4253778
191	T	rs4845625
191	AG	rs4865756
191	G	rs752998
191	G	rs7923349
191	GA	rs8081248
191	C	rs932650
192	C	rs11811788
192	A	rs1234313
192	T	rs1386821
192	GT	rs1609682
192	G	rs1800587
192	AG	rs1927911
192	AG	rs1991013
192	G	rs2297518
192	C	rs2392221
192	A	rs3093662
192	G	rs4253655
192	G	rs4253778
192	T	rs4845625
192	G	rs4865756
192	G	rs752998
192	GT	rs7923349
192	G	rs8081248
192	TC	rs932650
193	C	rs11811788
193	AG	rs1234313
193	T	rs1386821
193	G	rs1609682
193	G	rs1800587
193	AG	rs1927911
193	AG	rs1991013
193	G	rs2297518
193	C	rs2392221
193	A	rs3093662
193	G	rs4253655
193	G	rs4253778
193	T	rs4845625
193	G	rs4865756
193	GT	rs752998
193	G	rs7923349
193	GA	rs8081248
193	T	rs932650
194	C	rs11811788
194	A	rs1234313
194	T	rs1386821
194	G	rs1609682
194	G	rs1800587
194	AG	rs1927911
194	A	rs1991013
194	GA	rs2297518
194	CT	rs2392221
194	A	rs3093662
194	G	rs4253655
194	G	rs4253778
194	T	rs4845625
194	AG	rs4865756
194	G	rs752998
194	G	rs7923349
194	GA	rs8081248
194	TC	rs932650
195	C	rs11811788
195	AG	rs1234313
195	T	rs1386821
195	T	rs1609682
195	AG	rs1800587
195	AG	rs1927911
195	A	rs1991013
195	A	rs2297518
195	C	rs2392221
195	A	rs3093662
195	G	rs4253655
195	G	rs4253778
195	TC	rs4845625
195	G	rs4865756
195	G	rs752998
195	G	rs7923349
195	G	rs8081248
195	TC	rs932650
196	C	rs11811788
196	A	rs1234313
196	GT	rs1386821
196	G	rs1609682
196	G	rs1800587
196	A	rs1927911
196	AG	rs1991013
196	GA	rs2297518
196	C	rs2392221
196	A	rs3093662
196	G	rs4253655
196	G	rs4253778
196	TC	rs4845625
196	AG	rs4865756
196	T	rs752998
196	G	rs7923349
196	G	rs8081248
196	TC	rs932650
197	C	rs11811788
197	A	rs1234313
197	T	rs1386821
197	GT	rs1609682
197	G	rs1800587
197	AG	rs1927911
197	A	rs1991013
197	G	rs2297518
197	C	rs2392221
197	A	rs3093662
197	G	rs4253655
197	G	rs4253778
197	TC	rs4845625
197	G	rs4865756
197	G	rs752998
197	G	rs7923349
197	GA	rs8081248
197	T	rs932650
198	C	rs11811788
198	A	rs1234313
198	T	rs1386821
198	GT	rs1609682
198	G	rs1800587
198	G	rs1927911
198	A	rs1991013
198	GA	rs2297518
198	C	rs2392221
198	A	rs3093662
198	G	rs4253655
198	G	rs4253778
198	C	rs4845625
198	AG	rs4865756
198	G	rs752998
198	GT	rs7923349
198	GA	rs8081248
198	T	rs932650
199	C	rs11811788
199	A	rs1234313
199	GT	rs1386821
199	T	rs1609682
199	G	rs1800587
199	G	rs1927911
199	AG	rs1991013
199	GA	rs2297518
199	C	rs2392221
199	A	rs3093662
199	G	rs4253655
199	G	rs4253778
199	TC	rs4845625
199	A	rs4865756
199	G	rs752998
199	G	rs7923349
199	G	rs8081248
199	TC	rs932650
2	C	rs11811788
2	A	rs1234313
2	T	rs1386821
2	GT	rs1609682
2	AG	rs1800587
2	G	rs1927911
2	AG	rs1991013
2	G	rs2297518
2	C	rs2392221
2	A	rs3093662
2	G	rs4253655
2	G	rs4253778
2	T	rs4845625
2	G	rs4865756
2	G	rs752998
2	GT	rs7923349
2	GA	rs8081248
2	T	rs932650
20	C	rs11811788
20	AG	rs1234313
20	T	rs1386821
20	GT	rs1609682
20	G	rs1800587
20	A	rs1927911
20	A	rs1991013
20	G	rs2297518
20	CT	rs2392221
20	A	rs3093662
20	G	rs4253655
20	G	rs4253778
20	C	rs4845625
20	A	rs4865756
20	G	rs752998
20	G	rs7923349
20	GA	rs8081248
20	T	rs932650
200	C	rs11811788
200	A	rs1234313
200	T	rs1386821
200	GT	rs1609682
200	AG	rs1800587
200	AG	rs1927911
200	AG	rs1991013
200	GA	rs2297518
200	C	rs2392221
200	A	rs3093662
200	G	rs4253655
200	G	rs4253778
200	TC	rs4845625
200	AG	rs4865756
200	G	rs752998
200	GT	rs7923349
200	GA	rs8081248
200	TC	rs932650
201	C	rs11811788
201	AG	rs1234313
201	T	rs1386821
201	GT	rs1609682
201	G	rs1800587
201	AG	rs1927911
201	A	rs1991013
201	GA	rs2297518
201	C	rs2392221
201	A	rs3093662
201	G	rs4253655
201	G	rs4253778
201	T	rs4845625
201	G	rs4865756
201	G	rs752998
201	GT	rs7923349
201	G	rs8081248
201	TC	rs932650
203	C	rs11811788
203	A	rs1234313
203	T	rs1386821
203	GT	rs1609682
203	G	rs1800587
203	G	rs1927911
203	A	rs1991013
203	GA	rs2297518
203	C	rs2392221
203	A	rs3093662
203	G	rs4253655
203	G	rs4253778
203	TC	rs4845625
203	G	rs4865756
203	G	rs752998
203	G	rs7923349
203	G	rs8081248
203	T	rs932650
204	C	rs11811788
204	A	rs1234313
204	T	rs1386821
204	T	rs1609682
204	G	rs1800587
204	AG	rs1927911
204	AG	rs1991013
204	G	rs2297518
204	T	rs2392221
204	A	rs3093662
204	G	rs4253655
204	G	rs4253778
204	TC	rs4845625
204	G	rs4865756
204	G	rs752998
204	GT	rs7923349
204	GA	rs8081248
204	TC	rs932650
205	C	rs11811788
205	A	rs1234313
205	GT	rs1386821
205	G	rs1609682
205	G	rs1800587
205	A	rs1927911
205	A	rs1991013
205	A	rs2297518
205	C	rs2392221
205	A	rs3093662
205	G	rs4253655
205	G	rs4253778
205	T	rs4845625
205	A	rs4865756
205	G	rs752998
205	G	rs7923349
205	G	rs8081248
205	C	rs932650
206	C	rs11811788
206	AG	rs1234313
206	T	rs1386821
206	G	rs1609682
206	G	rs1800587
206	G	rs1927911
206	A	rs1991013
206	G	rs2297518
206	C	rs2392221
206	A	rs3093662
206	G	rs4253655
206	G	rs4253778
206	TC	rs4845625
206	G	rs4865756
206	G	rs752998
206	GT	rs7923349
206	G	rs8081248
206	C	rs932650
207	C	rs11811788
[truncated: 57,149 more rows]

## Sheet: Conversion
SAMPLE_ID	rs11811788	rs1234313	rs1386821	rs1609682	rs1800587	rs1927911	rs1991013	rs2297518	rs2392221	rs3093662	rs4253655	rs4253778	rs4845625	rs4865756	rs752998	rs7923349	rs8081248	rs932650
1	C C	A G	T T	G T	G G	A G	A G	G G	C C	A A	G G	G G	C T	G G	G T	G G	A A	C T
2	C C	A A	T T	G T	A G	G G	A G	G G	C C	A A	G G	G G	T T	G G	G G	G T	A G	T T
3	C C	A A	T T	G G	G G	A A	A A	A G	C C	A G	G G	G G	C T	A G	G G	G G	G G	C T
5	C C	A A	G T	G G	G G	A G	A A	G G	C C	A A	G G	G G	C T	A G	G T	G G	G G	C T
6	C C	G G	T T	G T	A G	A G	A A	G G	C C	A A	G G	G G	C T	G G	G T	G G	A A	T T
7	C C	G G	T T	G T	A G	A G	A G	G G	C C	A A	G G	G G	C C	A G	G G	G G	A G	C C
8	C C	A A	T T	G T	A G	G G	A A	G G	C C	A A	G G	G G	C T	A A	G G	G T	A A	C C
9	C G	G G	T T	G G	G G	G G	A G	G G	C C	A A	G G	G G	C T	G G	G G	G G	G G	T T
10	C G	A G	T T	G G	G G	A G	G G	G G	C T	A A	G G	G G	T T	G G	G T	G T	A G	C T
12	C C	A A	T T	G G	G G	G G	A G	A G	C C	A A	G G	G G	T T	A G	G G	G G	G G	T T
13	C G	G G	T T	G T	G G	A A	A G	A G	T T	A A	G G	G G	C T	G G	T T	T T	G G	T T
14	C C	A A	T T	T T	A G	A G	A A	G G	C T	A A	G G	G G	C C	G G	G T	G T	G G	T T
15	C C	A A	T T	T T	A A	A G	A A	G G	C C	A A	G G	G G	C T	A G	G G	G G	G G	T T
16	C G	A G	T T	T T	G G	A G	A G	G G	C C	A A	G G	G G	T T	G G	G G	G G	A G	C T
18	C C	A A	T T	G G	G G	G G	G G	A G	C T	A A	G G	G G	T T	A G	G G	G G	G G	T T
19	C G	G G	T T	T T	G G	A G	A G	G G	C C	A A	G G	G G	T T	G G	G T	G G	G G	T T
20	C C	A G	T T	G T	G G	A A	A A	G G	C T	A A	G G	G G	C C	A A	G G	G G	A G	T T
22	C G	A G	T T	G T	G G	G G	A A	G G	C C	A A	G G	G G	C T	A G	G G	G G	A A	C T
23	C C	A G	T T	G T	A G	G G	A A	G G	C C	A A	G G	G G	T T	A A	G G	G T	A A	C T
24	G G	G G	T T	G G	G G	A G	A A	G G	C C	A G	G G	G G	C T	G G	G G	G T	A A	T T
25	C C	A G	T T	G G	G G	A G	A G	G G	C C	A A	G G	G G	C C	G G	G T	G T	G G	C T
26	C G	A G	T T	G G	G G	A A	A A	G G	C T	A A	G G	G G	C C	A G	G G	G G	A G	T T
27	C C	A A	T T	G G	G G	A G	A A	G G	C T	A A	G G	G G	C T	A G	G G	G G	A G	T T
28	C C	A G	T T	G G	G G	A G	A G	G G	C T	A A	G G	G G	C T	G G	G G	G T	G G	T T
29	C C	A A	T T	G T	G G	G G	A A	A G	C C	A A	G G	G G	T T	G G	G G	G G	G G	C T
30	C G	A G	T T	G G	G G	G G	A A	G G	C T	A A	G G	G G	C T	A G	G G	G T	A G	C T
31	C C	A A	T T	G G	G G	G G	A A	A G	T T	A A	G G	G G	C C	A A	G G	T T	A G	C T
32	C C	A A	T T	G T	G G	A G	G G	G G	C C	A A	G G	G G	T T	G G	G G	G G	A A	T T
33	C C	A A	T T	G T	G G	A G	A G	G G	C C	A A	G G	G G	C T	G G	G T	G T	A G	T T
34	C C	A G	T T	G T	G G	A G	A A	G G	C T	A A	G G	G G	C T	A G	G G	G T	A G	T T
35	C C	A G	G G	G G	G G	A G	A G	A G	C C	A A	G G	G G	T T	G G	G G	G T	G G	T T
36	C C	A G	T T	G G	G G	A G	A A	A G	C T	A A	G G	G G	T T	G G	G T	G T	G G	T T
37	C C	A G	T T	T T	G G	A G	A G	G G	C C	A A	G G	G G	C C	A G	G T	G G	G G	C T
38	C C	A A	T T	G T	G G	A A	A G	A G	C C	A A	G G	G G	C C	G G	G T	G G	A G	T T
39	C C	A A	T T	T T	G G	A G	A A	A G	C C	A A	G G	G G	C T	A G	G T	T T	G G	C T
40	C C	A A	G T	G G	G G	G G	A G	A G	C C	A A	G G	G G	C C	G G	G G	G G	G G	T T
41	C C	A A	T T	G G	G G	G G	A G	A G	C T	A A	G G	G G	C T	G G	G G	T T	A G	T T
42	C C	A A	T T	G T	G G	G G	A G	G G	C C	A A	G G	G G	T T	G G	G G	G G	G G	C T
43	C C	A A	T T	G T	G G	A G	G G	G G	C C	A A	G G	G G	C T	G G	G G	G G	G G	C C
44	C C	A A	T T	G G	G G	G G	A A	G G	C T	A A	G G	G G	C T	A G	G G	G T	G G	C T
45	C C	G G	G T	G G	G G	A G	G G	A G	C C	A A	G G	G G	C T	G G	G G	G T	G G	C T
46	C C	A A	T T	G G	G G	A G	A G	A G	C C	A A	G G	G G	T T	A G	G T	G G	A G	C T
47	C G	A G	T T	G T	G G	A G	A A	G G	C C	A G	G G	G G	C T	A G	G T	G G	G G	T T
48	C G	A G	T T	G G	G G	A G	G G	G G	C C	A A	G G	G G	C T	G G	G G	T T	A G	T T
49	C G	A G	G T	G G	G G	G G	G G	G G	C C	A A	G G	G G	C C	G G	G G	G G	A A	C T
50	C G	A G	T T	G G	G G	A G	A G	G G	C C	A A	G G	G G	C C	G G	G G	G T	G G	C T
51	C G	A G	T T	T T	G G	A A	A G	G G	C C	A A	G G	G G	C C	A G	G T	G G	G G	C C
52	C C	A A	T T	G T	G G	G G	A A	G G	C C	A A	G G	G G	T T	G G	G G	G T	A A	T T
53	C C	A G	T T	G T	G G	G G	A G	G G	C C	A A	G G	G G	C C	G G	G G	G T	G G	T T
54	C C	A G	T T	G T	G G	A G	A A	G G	C C	A A	G G	G G	C T	G G	G T	G G	A G	T T
55	C C	A G	T T	G T	G G	A G	A G	G G	C C	A A	G G	G G	C C	G G	G G	G T	A G	C T
56	C C	A A	T T	G T	G G	A G	A G	G G	C C	A A	G G	G G	C T	G G	G G	G T	G G	C T
57	C C	A A	T T	G G	G G	G G	A G	G G	C C	A A	G G	G G	T T	G G	G G	G G	A G	C T
58	C C	A A	G T	G T	G G	A G	G G	G G	C C	A A	G G	G G	T T	A G	G G	G T	A G	C T
59	C C	A G	T T	G T	A G	G G	A G	A G	C C	A A	G G	G G	C T	G G	G G	G G	A G	C C
60	C C	A A	T T	G G	G G	G G	A A	G G	C C	A A	G G	G G	C T	A G	G G	G T	A G	C T
62	C C	A A	T T	G G	G G	A G	A A	A G	C T	A A	G G	G G	T T	A G	G T	G G	G G	C T
63	C C	A A	T T	G G	G G	A G	A G	G G	C C	A A	G G	G G	C T	A G	G G	G G	A A	T T
64	C C	A A	T T	G T	G G	A A	A A	G G	C T	A A	G G	G G	C T	G G	G T	G T	G G	C C
65	C C	A A	T T	T T	A G	A G	A A	G G	C C	A A	G G	G G	T T	G G	G T	G G	A G	C T
66	C C	A G	T T	G G	G G	A A	A A	G G	C C	A A	G G	G G	T T	A G	G G	G G	A A	C T
68	C G	G G	T T	G T	G G	G G	A A	G G	C C	A A	G G	G G	C T	G G	G G	G G	G G	C T
69	C C	A A	T T	T T	A G	G G	A A	G G	C C	A A	G G	G G	C C	A A	G G	G T	G G	T T
70	C C	A A	T T	T T	A G	A G	A G	G G	C C	A A	G G	G G	C C	G G	G T	G T	G G	T T
72	C C	A A	G T	G T	G G	A G	G G	G G	C C	A A	G G	G G	C T	G G	G G	G G	A A	C T
73	C C	A A	T T	G G	G G	G G	A G	G G	C T	A A	G G	G G	C C	A G	G G	G G	A G	T T
74	C C	A A	T T	G G	G G	G G	A A	G G	C C	A A	G G	G G	C T	G G	G G	G G	A A	T T
75	C C	A A	T T	G G	G G	G G	A A	G G	C T	A G	G G	G G	T T	A A	G G	G G	A G	C T
76	C C	A A	G T	G T	G G	A G	A G	A G	C C	A G	G G	G G	C C	G G	G G	G G	G G	C C
77	C C	A G	T T	G G	G G	G G	A A	G G	C C	A A	G G	G G	C T	A G	G G	G T	A G	C C
78	C C	A G	T T	G T	G G	A A	A A	A G	C C	A A	G G	G G	C T	A G	G G	G G	G G	C T
79	C G	A G	T T	G G	G G	G G	A A	G G	C C	A A	G G	G G	C T	G G	G G	G T	A G	C T
80	C C	A A	T T	G G	G G	G G	A G	G G	C C	A A	G G	G G	C T	A G	G G	G G	A G	C T
81	C C	A A	T T	T T	G G	G G	A G	A G	C C	A A	G G	G G	T T	A G	G G	G G	G G	C T
83	C C	A A	T T	G G	G G	A G	A G	G G	C C	A G	G G	G G	T T	G G	G T	G T	A G	C T
84	C C	A G	T T	G T	G G	A G	G G	G G	T T	A A	G G	G G	C T	G G	G G	G T	A G	T T
86	C C	A A	T T	G T	A G	A G	A A	A G	C T	A A	G G	G G	C T	G G	G G	G G	A G	T T
87	C C	A A	T T	T T	G G	G G	G G	G G	C C	A A	G G	G G	T T	G G	G G	T T	A A	T T
88	C C	G G	T T	T T	A G	G G	A G	A G	C T	A A	G G	G G	T T	G G	G G	G T	G G	C T
89	C C	A G	T T	G T	A G	A G	A G	A G	C C	A A	G G	G G	T T	A G	G G	G G	A G	C T
90	C C	A G	T T	G G	G G	A G	A G	A G	C C	A A	G G	G G	C T	G G	G G	G T	A G	T T
91	C C	A A	T T	G G	G G	G G	A G	A G	C C	A A	G G	G G	T T	A G	G G	T T	G G	T T
92	C C	A A	T T	T T	A G	G G	A A	G G	C C	A A	G G	G G	T T	A A	G G	G T	G G	T T
93	C C	A G	T T	G T	G G	A G	A A	A G	C C	A A	G G	G G	C T	A G	G G	G T	A G	T T
94	C C	A A	T T	G G	G G	A A	A G	A G	C C	A A	G G	G G	C C	G G	T T	G G	A G	T T
95	C C	A A	T T	G T	A G	A G	A G	G G	C C	A A	G G	G G	C C	G G	G T	G G	A A	T T
96	C C	A A	T T	T T	G G	G G	A G	G G	T T	A A	G G	G G	C T	A G	G G	G G	A G	C T
97	C C	A A	G T	G T	A G	G G	A G	G G	C C	A A	G G	G G	C T	G G	G G	G T	A G	C T
98	C C	A G	G T	G T	G G	G G	A G	G G	C C	A A	G G	G G	C C	G G	G G	G G	G G	C T
99	C C	A G	T T	T T	A G	G G	G G	G G	C T	A A	G G	G G	C T	G G	G G	G T	G G	T T
100	C C	A A	T T	G G	G G	G G	G G	G G	C C	A A	G G	G G	T T	G G	G G	G T	A A	T T
101	C C	A G	T T	G T	G G	A G	A G	G G	C C	A A	G G	G G	T T	G G	G G	G G	G G	T T
102	C C	A A	T T	G T	G G	G G	A A	G G	C T	A A	G G	G G	C T	A G	G G	G T	G G	T T
103	C C	A A	T T	G T	G G	A G	G G	G G	C C	A A	G G	G G	C T	G G	G T	G G	G G	C T
104	C C	A A	T T	T T	G G	G G	A G	G G	T T	A G	G G	G G	T T	G G	G G	G G	A A	T T
105	C C	A A	T T	G G	G G	A A	A G	A G	C C	A A	G G	G G	C T	G G	G G	G G	A G	T T
106	C G	A G	T T	G T	G G	G G	A G	G G	C C	A A	G G	G G	C T	G G	G G	G T	G G	T T
107	C G	A G	T T	G G	G G	G G	A G	G G	C C	A A	G G	G G	T T	G G	G G	G T	A G	T T
108	C C	A A	T T	G T	G G	A G	A G	G G	C T	A A	G G	G G	T T	G G	G T	G T	A A	C T
109	C C	A A	T T	G T	G G	A G	A A	G G	C C	A A	G G	G G	C T	G G	G T	G G	A G	T T
110	C C	A G	T T	G T	A G	G G	A G	A G	C C	A A	G G	G G	T T	G G	G G	G G	G G	C T
111	C G	A G	T T	T T	G G	G G	A G	G G	C C	A A	G G	G G	C T	G G	G G	G G	A G	T T
112	C C	A A	T T	G T	G G	G G	A G	G G	C T	A A	G G	G G	C T	G G	G G	G T	A A	T T
113	C C	A A	T T	G T	G G	A A	A G	A G	C C	A A	G G	G G	C T	A G	T T	G T	G G	C T
114	C C	A A	G T	G G	G G	A G	A A	G G	C T	A A	G G	G G	C T	G G	G G	G G	A G	T T
115	C C	A A	T T	G T	G G	G G	A G	G G	C T	A A	G G	G G	C T	G G	G G	G G	A G	C C
116	C C	A A	T T	T T	G G	A G	A A	G G	C C	A A	G G	G G	C C	A G	G G	G G	A G	T T
117	C G	A G	G T	G G	G G	A G	A G	A G	C C	A G	G G	G G	C T	G G	G G	G T	A G	T T
118	C C	A G	T T	G T	A G	G G	A G	A G	C C	A A	G G	G G	C C	G G	G G	G T	A G	C C
119	C C	A G	T T	G G	G G	A G	G G	G G	C T	A A	G G	G G	C T	A G	G T	T T	A G	T T
120	C C	A G	T T	G G	G G	A G	A A	G G	C T	A A	G G	G G	C T	G G	G G	G G	A A	T T
121	C C	A G	T T	G G	G G	A G	A G	G G	C T	A A	G G	G G	T T	G G	G T	G T	A G	C T
122	C C	A A	T T	G T	A G	G G	A G	G G	C C	A A	G G	G G	C T	G G	G G	T T	A G	T T
123	C G	G G	T T	G T	A G	G G	A A	A G	C C	A A	G G	G G	C T	A G	G G	G T	G G	T T
124	C G	A G	T T	G G	G G	G G	G G	A G	T T	A A	G G	G G	T T	G G	G G	G G	G G	T T
125	C C	A A	T T	G T	G G	A G	A G	G G	C C	A A	G G	G G	C T	A G	G G	G G	G G	C T
126	C C	A G	G T	G T	A G	A G	A A	G G	C T	A A	G G	G G	C T	A G	G G	G G	A G	T T
127	C C	A A	T T	G T	G G	A G	G G	A G	C C	A A	G G	G G	C C	G G	G G	G G	G G	T T
128	C C	A G	T T	G T	G G	A A	A A	G G	C C	A A	G G	G G	C T	A G	G T	G G	A G	T T
129	C C	A A	T T	G G	G G	G G	A G	A G	C C	A A	G G	G G	C T	G G	G G	G T	A G	C T
130	C C	A G	T T	G G	G G	A G	A A	G G	C C	A A	G G	G G	T T	A G	G T	G T	G G	C T
131	C G	A G	T T	G T	G G	G G	G G	G G	C T	A A	G G	G G	C C	G G	G G	T T	G G	T T
132	C C	A A	T T	G T	A G	A G	A G	G G	C C	A A	G G	G G	T T	G G	G T	G G	A A	T T
133	C C	A G	T T	G T	G G	A G	A A	G G	C C	A A	G G	G G	C C	G G	G T	G G	G G	T T
134	C C	A G	T T	G G	G G	A A	A G	A G	C T	A A	G G	G G	T T	A G	G T	G G	G G	C T
135	C C	A G	G T	G T	G G	G G	A A	G G	C C	A A	G G	G G	C T	A G	G G	G T	A G	C T
136	C C	A A	T T	G G	G G	A G	A A	A G	C C	A A	G G	G G	T T	A G	G T	G T	A G	T T
137	C C	A G	G T	G T	G G	G G	A G	G G	C C	A A	G G	G G	T T	A G	G G	G G	A A	T T
138	C C	A A	T T	G T	G G	A A	A A	A A	C T	A A	G G	G G	C T	G G	G T	G T	G G	T T
140	C G	G G	T T	G T	G G	G G	A A	G G	C C	A A	G G	G G	T T	G G	G G	G G	A A	C T
141	C C	A A	T T	G T	G G	A A	A A	G G	C C	A A	G G	G G	C T	A A	G T	G G	A A	C C
142	C C	A A	G T	T T	G G	G G	A G	G G	C T	A A	G G	G G	T T	A G	G G	G T	A G	T T
143	C C	A G	T T	G G	G G	A G	A A	A G	C C	A A	G G	G G	C T	A G	G G	G G	G G	C C
145	C C	A A	T T	G G	G G	A G	A G	G G	C C	A A	G G	G G	T T	A G	G G	G T	A G	T T
148	C C	A A	T T	G G	G G	A G	A A	A G	C C	A A	G G	G G	C C	A G	G T	G G	G G	C T
150	C C	A G	G T	G T	G G	A A	A G	G G	C C	A A	G G	G G	C C	A G	G G	G G	A A	T T
152	C C	A A	T T	G G	G G	G G	A G	A G	C C	A A	G G	G G	C T	A G	G G	G G	G G	T T
153	C C	A A	T T	G T	G G	A G	A G	A G	C C	A A	G G	G G	C T	G G	G T	G G	A G	C T
154	C C	A A	G T	G T	G G	G G	A A	A G	C C	A G	G G	G G	C T	A G	G G	G G	G G	C T
155	C C	A A	T T	G G	G G	G G	A A	G G	C T	A A	G G	G G	T T	A G	G G	G T	A G	T T
156	C C	A G	T T	G T	G G	G G	A G	G G	C C	A A	G G	G G	C C	A G	0 0	G G	G G	T T
157	G G	G G	T T	G G	G G	A G	A A	G G	C C	A A	G G	G G	C C	A A	G G	G G	A G	C T
158	C C	A G	T T	T T	G G	G G	G G	A G	C C	A A	G G	G G	C C	G G	G G	G G	G G	T T
159	C C	A G	T T	G T	G G	G G	A A	G G	C T	A A	G G	G G	C T	A G	G G	G T	A A	C T
160	C C	A A	T T	G G	G G	G G	A G	G G	T T	A A	G G	G G	C C	G G	G G	G G	A G	T T
161	C G	G G	T T	G T	G G	G G	A G	G G	C C	A A	G G	G G	C T	G G	G G	G G	G G	T T
162	C C	A G	T T	G G	G G	G G	A G	G G	C T	A A	G G	G G	T T	A G	G G	G G	G G	C T
163	C C	A A	T T	G T	A G	G G	A G	G G	C C	A A	G G	G G	C T	G G	G G	G G	G G	T T
164	C C	A G	T T	G T	G G	A G	A A	A G	C C	A A	G G	G G	T T	G G	G G	G G	G G	C C
165	C C	A A	T T	G T	G G	A G	A A	G G	C C	A A	G G	G G	T T	A A	G G	G T	G G	T T
166	C G	A G	T T	G G	G G	A G	A G	G G	C C	A A	G G	G G	C T	G G	G G	G G	G G	T T
167	C C	A G	T T	G T	G G	G G	A A	G G	C C	A G	G G	G G	T T	A G	G T	G T	A A	T T
168	C C	A G	T T	G G	G G	A G	A G	G G	C C	A A	G G	G G	T T	A G	G T	G G	A A	C T
169	C C	A A	T T	G G	G G	A G	A G	G G	C C	A A	G G	G G	C C	G G	G G	G T	A G	C T
170	C C	A A	T T	G G	G G	G G	A G	G G	C C	A A	G G	G G	T T	A A	G G	G G	A G	C T
171	C C	A G	T T	G G	G G	A G	A G	G G	C C	A A	G G	G G	C T	A G	G G	G G	A G	C T
172	C C	A A	T T	G G	G G	A A	A A	G G	C C	A A	G G	G G	C C	G G	G T	G T	G G	T T
173	C C	A G	T T	G T	G G	A G	A A	G G	C C	A A	G G	G G	T T	A G	G T	G G	A G	C T
174	C C	A A	T T	G T	G G	G G	A A	G G	C C	A A	G G	G G	C T	G G	G G	T T	G G	C T
175	C C	G G	T T	G G	G G	G G	A A	G G	C C	A A	G G	G G	T T	A G	G G	G G	G G	C T
176	C C	G G	T T	G G	G G	A G	A A	A G	C T	A A	G G	G G	T T	A G	G G	G G	A G	C T
177	C C	A G	T T	G T	G G	A G	A G	A G	C T	A A	G G	G G	T T	A G	G G	G G	G G	C T
178	C C	A G	T T	G T	A G	A G	A G	G G	C C	A G	G G	G G	C C	G G	G G	G G	A G	C T
179	C C	A A	T T	G T	G G	A G	A A	A G	C T	A A	G G	G G	C T	G G	G T	G G	A G	T T
180	C C	A G	T T	G T	G G	A G	A G	G G	C T	A A	G G	G G	C T	G G	G G	G T	A G	T T
181	C G	A G	T T	G G	G G	A G	A G	A G	C C	A A	G G	G G	C T	G G	G G	G T	A G	T T
182	C C	A A	T T	G T	G G	A A	A G	G G	C T	A A	G G	G G	T T	A G	G T	G T	G G	T T
183	C G	A G	T T	T T	A G	A G	A G	G G	C C	A A	G G	G G	C T	G G	G G	G G	G G	C T
184	C C	A A	T T	G T	G G	A A	A G	G G	C C	A A	G G	G G	T T	G G	G G	G G	G G	C C
185	C C	A G	T T	G G	G G	A G	G G	A G	C C	A A	G G	G G	C C	G G	G G	G T	A G	C T
186	C C	A A	T T	G G	G G	A G	A A	G G	C C	A A	G G	G G	C T	A G	G T	G T	G G	C T
187	C C	A G	T T	G T	G G	A G	A G	G G	C T	A A	G G	G G	C T	G G	G T	G T	G G	T T
188	C G	A G	T T	G T	G G	G G	G G	A G	C C	A G	G G	G G	T T	G G	G G	G T	G G	C C
189	C G	A G	T T	G G	G G	A G	A G	G G	C T	A A	G G	G G	C T	G G	G T	G G	G G	T T
190	C C	A A	T T	G G	G G	A G	A A	A G	C C	A G	G G	G G	C T	A G	G G	G T	G G	T T
191	C C	G G	T T	G G	G G	G G	A A	G G	C C	A A	G G	G G	T T	A G	G G	G G	A G	C C
192	C C	A A	T T	G T	G G	A G	A G	G G	C C	A A	G G	G G	T T	G G	G G	G T	G G	C T
193	C C	A G	T T	G G	G G	A G	A G	G G	C C	A A	G G	G G	T T	G G	G T	G G	A G	T T
194	C C	A A	T T	G G	G G	A G	A A	A G	C T	A A	G G	G G	T T	A G	G G	G G	A G	C T
195	C C	A G	T T	T T	A G	A G	A A	A A	C C	A A	G G	G G	C T	G G	G G	G G	G G	C T
196	C C	A A	G T	G G	G G	A A	A G	A G	C C	A A	G G	G G	C T	A G	T T	G G	G G	C T
197	C C	A A	T T	G T	G G	A G	A A	G G	C C	A A	G G	G G	C T	G G	G G	G G	A G	T T
198	C C	A A	T T	G T	G G	G G	A A	A G	C C	A A	G G	G G	C C	A G	G G	G T	A G	T T
199	C C	A A	G T	T T	G G	G G	A G	A G	C C	A A	G G	G G	C T	A A	G G	G G	G G	C T
200	C C	A A	T T	G T	A G	A G	A G	A G	C C	A A	G G	G G	C T	A G	G G	G T	A G	C T
201	C C	A G	T T	G T	G G	A G	A A	A G	C C	A A	G G	G G	T T	G G	G G	G T	G G	C T
203	C C	A A	T T	G T	G G	G G	A A	A G	C C	A A	G G	G G	C T	G G	G G	G G	G G	T T
204	C C	A A	T T	T T	G G	A G	A G	G G	T T	A A	G G	G G	C T	G G	G G	G T	A G	C T
205	C C	A A	G T	G G	G G	A A	A A	A A	C C	A A	G G	G G	T T	A A	G G	G G	G G	C C
206	C C	A G	T T	G G	G G	G G	A A	G G	C C	A A	G G	G G	C T	G G	G G	G T	G G	C C
207	C C	A G	T T	G T	G G	A G	A G	A A	C C	A A	G G	G G	T T	G G	G T	G T	G G	C T
208	C C	A G	T T	G G	G G	A G	A A	A G	C C	A A	G G	G G	C C	A G	G T	G T	A G	C C
210	C C	A A	T T	T T	A A	A G	A G	G G	T T	A A	G G	G G	T T	G G	G G	G G	A G	C T
211	C C	A G	T T	T T	G G	A G	A A	G G	C C	A A	G G	G G	C T	G G	G G	T T	A A	T T
212	C C	A A	T T	G G	G G	G G	A G	G G	C T	A G	G G	G G	C T	A G	G G	G T	G G	T T
213	C G	G G	T T	G G	G G	A A	G G	A G	C C	A A	G G	G G	C C	G G	G T	G G	G G	T T
214	C C	G G	T T	G T	G G	A G	A G	A G	C C	A A	G G	G G	C C	G G	G T	G G	G G	T T
215	C C	A A	T T	G T	G G	A G	A G	G G	C C	A A	G G	G G	C C	G G	G G	G G	G G	C C
216	C C	A G	T T	G G	G G	A A	A G	A G	C T	A A	G G	G G	C C	G G	G T	G G	G G	T T
217	C C	A G	T T	G G	G G	G G	A A	G G	C T	A A	G G	G G	C C	G G	G G	T T	A A	C T
218	C C	A G	T T	G G	G G	A G	A G	G G	C T	A A	G G	G G	C T	G G	G G	G G	G G	C C
221	C C	G G	T T	T T	G G	A G	A G	G G	C T	A A	G G	G G	T T	G G	G G	G T	A G	T T
222	C G	G G	T T	G T	G G	A G	A A	G G	C T	A A	G G	G G	C C	G G	G G	G T	G G	C T
224	C C	A A	G T	G G	G G	A A	A G	G G	C C	A A	G G	G G	C C	A G	G G	G G	A G	T T
225	C C	A G	T T	G T	G G	G G	A G	G G	C C	A A	G G	G G	C C	A G	G G	G G	G G	C C
226	C C	A A	G T	G T	G G	G G	A A	G G	C T	A A	G G	G G	C C	A G	G G	G T	A G	T T
227	C C	A A	T T	G G	G G	A G	A G	G G	C C	A G	G G	G G	C T	A G	G G	G G	G G	T T
228	C C	A A	T T	G T	G G	G G	A G	G G	C C	A A	G G	G G	C T	G G	G G	G G	A G	C C
230	C G	A G	T T	G G	G G	A G	A G	G G	C C	A A	G G	G G	C C	A G	G G	G T	A A	T T
231	C G	A G	T T	G T	G G	A A	A G	G G	C C	A A	G G	G G	T T	G G	G T	G T	G G	C T
232	C C	G G	T T	G T	G G	G G	A G	A G	C C	A A	G G	G G	C C	A G	G G	G T	G G	T T
233	C C	A G	G T	G T	G G	A G	A A	G G	C C	A A	G G	G G	C C	A G	G G	G G	A G	T T
234	C C	A A	T T	G T	G G	A G	G G	G G	C C	A A	G G	G G	C C	G G	G G	G G	G G	T T
235	C C	G G	T T	G T	G G	A G	A A	A G	C C	A A	G G	G G	C T	G G	G G	G G	G G	T T
236	C C	A G	G T	G T	A G	G G	A G	G G	C T	A A	G G	G G	C T	G G	G G	G G	A G	T T
237	C C	A G	T T	G G	G G	G G	A A	G G	C C	A A	G G	G G	C T	A G	G T	G T	A G	T T
238	C C	A G	T T	G T	G G	A G	A A	G G	T T	A A	G G	G G	C T	A A	G T	G T	A G	T T
239	C C	A G	T T	G G	G G	G G	A G	G G	C T	A A	G G	G G	T T	A G	G G	G G	A G	C T
241	C G	G G	T T	G T	G G	A G	A A	A G	C C	A A	G G	G G	C C	A G	G T	G T	G G	C T
242	C C	A G	T T	G T	G G	G G	A A	G G	C T	A A	G G	G G	C C	A G	G G	G G	A G	T T
243	C C	A G	T T	G T	A G	G G	A A	G G	C T	A A	G G	G G	C C	G G	G G	G T	G G	C T
244	C C	A G	T T	G T	G G	A G	A G	A G	T T	A A	G G	G G	C T	G G	G T	G G	G G	T T
245	C G	G G	T T	G G	G G	G G	G G	A G	C C	A A	G G	G G	C C	G G	G G	G T	G G	T T
246	C C	A G	T T	G G	G G	A G	A G	G G	C C	A A	G G	G G	C T	G G	G T	G G	A A	T T
248	C C	A G	T T	G T	G G	A G	A G	G G	C C	A A	G G	G G	C T	G G	G G	G G	G G	C T
249	C C	A G	G T	G G	G G	A G	A A	G G	C C	A A	G G	G G	C T	A G	G T	G G	G G	C T
250	C C	A G	G T	G T	G G	G G	A A	A G	C C	A A	G G	G G	C T	G G	G G	G T	G G	C T
251	C C	A A	T T	G G	G G	A G	A G	G G	C T	A A	G G	G G	C C	A G	G G	G G	A G	T T
252	C C	A G	T T	T T	G G	A G	A A	G G	C C	A A	G G	G G	T T	A G	G G	T T	G G	T T
253	C C	A A	G T	G G	G G	G G	A G	G G	C T	A A	G G	G G	C T	G G	G G	G G	A G	C T
254	C C	A G	T T	G G	G G	G G	A A	G G	C T	A A	G G	G G	C C	G G	G G	G G	A A	T T
256	C C	A A	T T	G T	G G	G G	A G	A G	C C	A A	G G	G G	C T	G G	G G	G G	G G	C C
257	C C	A A	T T	G G	G G	A G	A G	G G	C C	A A	G G	G G	C T	G G	G T	T T	A A	T T
258	C C	A G	T T	T T	G G	A G	A A	A G	C C	A G	G G	G G	C T	G G	G G	G G	G G	C C
259	C C	A A	T T	G G	G G	G G	A A	G G	C C	A A	G G	G G	T T	A G	G G	G G	A G	C T
260	C G	G G	T T	G T	A G	A A	A A	G G	C C	A A	G G	G G	C T	A G	G G	G T	A A	C T
261	C C	A A	G T	G T	G G	A A	A A	G G	C C	A A	G G	G G	C T	A G	G G	G G	A G	T T
263	C C	A A	T T	G T	G G	A G	A G	A G	C C	A A	G G	G G	C T	G G	G T	G T	A G	T T
264	C C	A A	T T	G G	G G	A G	A G	G G	C C	A A	G G	G G	C T	A G	G T	G G	G G	C T
265	C C	A A	T T	G G	G G	G G	A G	G G	C C	A A	G G	G G	C T	A G	G G	G T	A G	T T
266	C C	G G	T T	G G	G G	G G	G G	A G	C C	A A	G G	G G	T T	G G	G G	G G	A G	T T
267	C C	A G	T T	G G	G G	A G	A A	A G	C T	A A	G G	G G	C T	G G	G G	G T	G G	C T
268	C C	A G	T T	G G	G G	G G	A G	G G	C C	A A	G G	G G	C T	G G	G G	G T	G G	C T
269	C G	G G	T T	G G	G G	G G	A G	G G	C C	A A	G G	G G	C T	A G	G G	G G	A G	C T
270	C C	A A	T T	G G	G G	A G	A A	A G	T T	A A	G G	G G	C T	A G	G G	G G	G G	T T
271	C C	A G	T T	G T	G G	G G	G G	A G	C C	A A	G G	G G	T T	G G	G G	G T	G G	C T
272	C C	A G	T T	G G	G G	G G	A G	A G	C C	A A	G G	G G	C T	G G	G G	G G	G G	T T
273	C C	A G	T T	G G	G G	G G	A A	G G	C C	A A	G G	G G	C T	A G	G G	G G	G G	C C
274	C C	A A	T T	G T	G G	A G	G G	A G	C C	A A	G G	G G	C C	G G	G G	G T	A G	C T
275	C C	A A	G T	G G	G G	A G	A G	G G	C C	A A	G G	G G	C C	A G	G T	G G	A G	C T
276	C C	A A	G T	T T	G G	G G	A G	A G	C C	A A	G G	G G	C T	A G	G G	G G	G G	T T
277	C C	A G	T T	G G	G G	G G	A A	G G	C C	A A	G G	G G	C C	G G	G G	T T	A G	C C
278	C C	A A	T T	G T	G G	G G	A G	G G	C C	A A	G G	G G	C T	G G	G G	G G	G G	T T
279	C C	A A	T T	G G	G G	G G	A A	A G	C C	A A	G G	G G	C T	A G	G G	G G	G G	C T
280	C C	A G	T T	G T	G G	A G	A A	G G	C C	A A	G G	G G	C T	G G	G T	G G	A G	T T
281	C C	G G	T T	G G	G G	A A	G G	G G	C C	A A	G G	G G	C C	G G	T T	G T	G G	T T
282	C C	A A	G T	G T	G G	A G	A A	G G	C C	A A	G G	G G	T T	G G	G T	G G	A G	C T
283	C C	A G	G T	G T	G G	G G	A G	G G	C C	A A	G G	G G	C T	G G	G G	G G	G G	C T
284	C C	A A	T T	G T	G G	A G	A A	A A	C C	A A	G G	G G	T T	G G	G G	G G	G G	T T
285	C C	A A	T T	G G	G G	A G	A A	A G	C T	A A	G G	G G	T T	A G	G G	G G	G G	T T
286	C C	A A	T T	G T	G G	A G	A G	G G	C C	A A	G G	G G	T T	G G	G G	G G	A G	C T
287	C C	A A	T T	G G	G G	G G	A A	G G	C C	A A	G G	G G	C T	A G	G G	G G	A G	C T
288	C G	G G	T T	G T	G G	G G	A A	G G	C C	A A	G G	G G	C C	A G	G G	G T	G G	T T
289	C G	A G	T T	G T	G G	A G	A G	G G	C C	A A	G G	G G	C C	A G	G G	G G	A G	C T
290	C C	A A	T T	G G	G G	G G	A G	G G	C C	A A	G G	G G	C T	G G	G G	G T	A A	T T
291	C C	A A	T T	G G	G G	G G	A A	G G	C T	A A	G G	G G	T T	A G	G G	G T	G G	T T
292	C C	A A	T T	G T	G G	G G	A A	G G	C T	A A	G G	G G	T T	A G	G G	G T	A G	C T
293	C C	A A	T T	G G	G G	A G	G G	G G	C C	A G	G G	G G	C T	G G	G G	G G	A G	C T
294	C G	A G	T T	G G	G G	G G	A A	A A	C C	A A	G G	G G	C T	G G	G G	G G	G G	T T
295	C C	A G	T T	G G	G G	A G	A G	A A	C C	A A	G G	G G	T T	A G	G G	G T	G G	T T
296	C C	A A	T T	G T	G G	A A	A G	G G	C C	A A	G G	G G	T T	G G	G T	G T	G G	C T
297	C C	A G	T T	G G	G G	G G	A A	A G	C C	A A	G G	G G	C T	G G	G G	G T	G G	T T
298	C C	A G	G T	G G	G G	A A	A A	G G	C C	A A	G G	G G	C T	G G	G T	G T	A A	C T
299	C C	A G	T T	G G	G G	A G	G G	G G	C C	A A	G G	G G	C T	A G	G G	G T	G G	T T
300	C C	A G	T T	G G	G G	A G	A A	G G	C T	A A	G G	G G	C T	A A	G G	G G	A G	T T
301	C C	A G	T T	G G	G G	A G	A A	G G	C C	A A	G G	G G	C C	A G	G G	G G	A G	T T
302	C C	A G	T T	G T	G G	G G	A A	A G	C C	A A	G G	G G	C T	A G	G G	G G	G G	C T
303	C C	A A	T T	G G	G G	A G	A G	A G	C C	A A	G G	G G	T T	A G	G G	G T	G G	T T
304	C C	A A	T T	T T	G G	G G	A G	G G	C C	A A	G G	G G	C T	G G	G G	G T	G G	T T
305	C C	A A	T T	G G	G G	A G	A G	G G	C C	A A	G G	G G	T T	G G	G T	G T	G G	T T
306	C C	A G	T T	T T	G G	G G	G G	A G	C C	A A	G G	G G	C T	G G	G G	G T	G G	T T
307	C C	A G	T T	G T	G G	A G	A A	A G	C C	A A	G G	G G	C T	G G	G T	T T	G G	T T
308	C C	A G	T T	G T	G G	G G	A A	G G	C C	A A	G G	G G	T T	G G	G G	G G	A G	C T
309	C C	A A	T T	G T	G G	A A	A A	G G	C C	A A	G G	G G	T T	A G	T T	G T	A G	C T
310	C C	A G	T T	G T	G G	A G	A G	G G	C C	A A	G G	G G	C C	G G	G T	G T	A G	T T
311	C C	A A	T T	G T	A G	G G	A A	G G	C C	A A	G G	G G	C T	A G	G G	G T	G G	C T
312	C C	A G	T T	G T	G G	A G	A A	A A	C C	A A	G G	G G	C C	A G	G G	G T	G G	C T
313	C G	G G	T T	G G	G G	A G	A A	G G	C C	A A	G G	G G	C C	G G	G G	G G	A G	C T
314	C C	A A	T T	G T	A G	A G	A A	G G	C C	A A	G G	G G	T T	A G	G T	T T	A G	C T
315	C G	G G	T T	G T	G G	A G	A G	A G	C C	A A	G G	G G	T T	G G	G G	T T	A G	C T
316	C C	A G	T T	G G	G G	G G	A A	G G	C C	A A	G G	G G	C T	A A	G G	G G	G G	T T
317	C G	G G	T T	G G	G G	G G	G G	G G	C C	A A	G G	G G	C C	G G	G G	G G	G G	T T
318	C C	A G	T T	G T	A G	A G	A A	G G	T T	A A	G G	G G	C T	G G	G T	G T	A G	C C
319	C C	A A	T T	G G	G G	G G	A A	G G	C T	A A	G G	G G	T T	A G	G G	G G	A A	C T
320	C C	A A	T T	G G	G G	G G	A A	G G	C C	A A	G G	G G	T T	A G	G G	G G	A G	T T
321	C C	A A	T T	G G	G G	A G	A A	G G	C C	A A	G G	G G	C T	G G	G T	G G	G G	C T
322	C G	A G	T T	G G	G G	G G	A G	G G	C C	A A	G G	G G	C T	G G	G G	G G	G G	C T
323	C C	A G	G T	G T	A G	A A	A A	G G	C T	A A	G G	G G	C T	G G	G G	G T	A G	T T
324	C C	A G	T T	G T	G G	A G	A G	G G	C T	A A	G G	G G	C C	G G	G G	G T	G G	T T
325	C C	A A	T T	G G	G G	A A	A G	G G	C T	A A	G G	G G	C T	A G	G G	T T	A G	T T
326	C C	A G	T T	G G	G G	A A	G G	A G	C C	A A	G G	G G	C T	G G	G T	G G	G G	C T
327	C C	A G	T T	T T	A G	A G	A G	G G	C T	A A	G G	G G	T T	A A	G T	G T	G G	C T
328	C G	G G	T T	G G	G G	A G	A A	G G	C C	A A	G G	G G	C T	A G	G T	G G	A G	T T
329	C C	A G	T T	G T	G G	A G	A G	A G	C C	A A	G G	G G	T T	A G	G G	G G	G G	C T
331	C C	G G	T T	G G	G G	G G	A A	G G	C C	A A	G G	G G	T T	A A	G G	G T	G G	C C
332	C C	A A	T T	G T	A G	G G	A A	A G	C T	A A	G G	G G	T T	G G	G G	G G	G G	C C
333	C C	A G	T T	G T	G G	G G	A A	G G	C C	A A	G G	G G	C C	G G	G G	G T	A G	C T
334	C C	A A	T T	G T	G G	G G	A G	G G	C C	A A	G G	G G	C T	G G	G G	G T	G G	C T
335	C C	A A	T T	G T	G G	G G	A G	A G	C C	A A	G G	G G	T T	G G	G G	G G	G G	C T
336	C C	A G	T T	G T	G G	G G	A G	G G	C C	A A	G G	G G	T T	A G	G G	G G	G G	C C
337	C C	A A	T T	G G	G G	A G	A G	A G	C C	A A	G G	G G	C C	G G	G T	G T	G G	T T
338	C C	A G	T T	G G	G G	A G	A A	A G	T T	A A	G G	G G	C C	G G	G T	G G	G G	C T
339	C C	A A	T T	G T	A G	G G	A A	A G	C C	A A	G G	G G	C T	G G	G G	G G	G G	C T
340	C C	A G	T T	G G	G G	A A	A G	A G	C C	A A	G G	G G	C C	A G	G G	G G	G G	C T
341	C G	A G	T T	G T	G G	A A	A G	G G	C T	A A	G G	G G	C T	G G	G G	G T	G G	T T
342	C C	A G	T T	G G	G G	G G	G G	A G	C C	A A	G G	G G	T T	G G	G G	G T	G G	T T
343	C C	A G	T T	G T	G G	A G	A G	G G	C C	A A	G G	G G	C C	G G	G G	G T	A G	T T
344	C C	A G	T T	T T	A G	A G	A G	A G	C C	A A	G G	G G	C C	G G	G T	G G	G G	T T
345	C C	A G	T T	T T	G G	G G	A G	G G	C T	A A	G G	G G	C T	A G	G G	G G	A G	C C
346	C C	A A	T T	G G	G G	A G	A G	A G	C C	A G	G G	G G	C T	G G	G G	G G	G G	C C
347	C C	A A	T T	G G	G G	G G	A G	G G	C C	A A	G G	G G	C T	A G	G G	G T	A G	C T
349	C C	G G	T T	G G	G G	A G	A A	A G	C C	A A	G G	G G	C T	G G	G T	G G	G G	T T
350	C C	A G	T T	G G	G G	A G	G G	G G	C C	A A	G G	G G	C T	G G	G G	G G	A G	C T
351	C C	A G	T T	G T	G G	A G	A G	G G	C C	A A	G G	G G	C C	G G	G G	G T	G G	T T
352	C C	A A	T T	G T	G G	G G	A G	G G	C C	A A	G G	G G	C T	G G	G G	G T	A A	C T
353	C C	A A	T T	G G	G G	A G	G G	G G	C C	A A	G G	G G	C T	A G	G G	G T	A G	T T
354	C C	A A	G T	T T	G G	A G	A A	G G	C C	A A	G G	G G	C C	G G	G G	G T	G G	C T
355	C C	A A	T T	G G	G G	A G	A G	G G	C T	A A	G G	G G	T T	G G	G G	G G	G G	T T
356	C C	A G	T T	G G	G G	A G	A A	G G	C C	A A	G G	G G	C C	G G	G T	G T	A G	T T
357	C C	A A	G T	G G	G G	A G	A A	A G	C C	A A	G G	G G	T T	G G	G T	G T	A G	T T
358	C G	A G	T T	G G	G G	G G	A A	G G	C C	A A	G G	G G	C T	A G	G G	G G	A G	C T
359	C C	A A	T T	G T	G G	A G	G G	G G	C C	A A	G G	G G	C C	G G	G G	G G	A G	C T
360	C C	A A	T T	G T	G G	G G	A A	A G	C T	A A	G G	G G	C T	G G	G G	G T	G G	C T
361	C C	A A	T T	G T	G G	G G	A A	A G	T T	A A	G G	G G	C C	A G	G G	G G	G G	C T
362	C G	A G	G T	G G	G G	G G	A A	G G	C C	A A	G G	G G	C T	A G	G G	G G	A G	T T
363	C G	A G	T T	G G	G G	A G	A A	A G	C T	A A	G G	G G	T T	A G	G T	G G	G G	C T
364	C C	G G	G T	G G	G G	A A	A G	A G	C T	A A	G G	G G	C T	G G	G G	G G	A G	C T
365	C C	G G	T T	G T	G G	A G	A A	A G	C C	A A	G G	G G	C T	A G	G T	G G	A G	T T
366	C G	G G	T T	G G	G G	A A	A G	A G	C C	A A	G G	G G	T T	G G	G T	T T	A G	T T
367	C C	A A	T T	G G	G G	G G	A A	G G	C C	A A	G G	G G	C T	G G	G G	G T	A A	C C
368	C C	A A	T T	T T	G G	A A	A A	A G	C C	A A	G G	G G	C C	G G	G T	G T	G G	C T
369	C C	A G	T T	T T	A A	G G	A G	A G	C C	A A	G G	G G	C C	G G	G G	G G	G G	T T
370	C C	A G	T T	G T	G G	A G	A A	G G	C C	A A	G G	G G	C T	A G	G G	T T	A G	C T
371	C C	A A	T T	G G	G G	G G	A G	G G	C C	A A	G G	G G	C T	G G	G G	G G	G G	C T
372	C C	A G	T T	G G	G G	A G	A G	A G	C C	A A	G G	G G	C T	G G	G G	G G	G G	C T
373	C C	A G	T T	G G	G G	A A	A A	G G	C T	A G	G G	G G	C T	G G	G G	G T	A G	T T
374	C C	A A	T T	G G	G G	A G	A G	G G	C C	A A	G G	G G	C C	G G	G T	G G	A G	C C
375	C G	G G	T T	T T	G G	G G	A A	G G	C C	A A	G G	G G	T T	G G	G G	G T	A G	T T
376	C C	A A	T T	G T	G G	G G	G G	G G	C C	A A	G G	G G	C T	G G	G G	G G	A G	C T
377	C C	A G	T T	T T	A G	A G	A G	A G	C T	A A	G G	G G	C C	A G	G G	G G	G G	C T
378	C C	A A	T T	G G	G G	A G	A A	G G	C C	A A	G G	G G	C C	G G	G G	G T	A G	C C
379	C C	G G	T T	G G	G G	A G	A A	G G	C T	A A	G G	G G	C T	A A	G T	G G	A G	T T
380	C G	A G	T T	G T	A G	A G	A A	G G	C T	A A	G G	G G	T T	A A	G T	G G	A G	T T
381	C C	A G	T T	G T	A G	A A	A A	G G	C T	A A	G G	G G	C C	A G	T T	G G	G G	T T
382	C C	A A	G T	G G	G G	A G	A A	G G	C C	A A	G G	G G	C T	G G	G T	G T	G G	C T
384	C C	A G	T T	G T	G G	A G	A G	A G	C C	A A	G G	G G	C C	G G	G T	G G	G G	C T
385	C G	A G	T T	T T	G G	A G	A A	G G	C C	A A	G G	G G	C T	A G	G G	G T	A G	T T
386	C C	A G	T T	G G	G G	A A	A G	G G	C C	A A	G G	G G	C T	G G	G T	G T	A G	T T
389	C C	A A	T T	G G	G G	A G	A G	G G	C T	A A	G G	G G	T T	G G	G G	G T	G G	T T
390	C C	A A	T T	G T	G G	A G	A G	A G	C C	A A	G G	G G	T T	A G	G G	G T	G G	T T
391	C C	A A	T T	G G	G G	G G	A A	G G	C C	A A	G G	G G	C T	G G	G G	G G	G G	T T
392	C C	A A	T T	G G	G G	A A	A A	G G	C T	A A	G G	G G	C T	G G	G T	G G	A G	C T
393	C C	A G	T T	G G	G G	A G	A G	G G	C C	A A	G G	G G	C C	G G	G G	G G	G G	T T
394	C C	G G	G T	G T	G G	A G	A G	G G	C C	A A	G G	G G	C T	A G	G G	G G	A G	C T
395	C G	G G	T T	G G	G G	G G	A A	G G	C T	A A	G G	G G	C C	G G	G G	G G	A A	C T
396	C C	A A	T T	G T	G G	A A	A A	G G	C C	A A	G G	G G	C T	A G	T T	G G	G G	T T
397	C C	A A	G T	G T	G G	A G	A A	G G	C C	A A	G G	G G	C C	A G	G T	G T	G G	T T
398	C C	A G	T T	G G	G G	A G	A G	G G	C C	A A	G G	G G	C T	A G	G G	G T	G G	T T
399	C G	G G	T T	G G	G G	A A	A G	A G	C C	A A	G G	G G	C C	G G	G T	G G	G G	C T
400	C C	A G	T T	G T	G G	G G	A A	G G	C C	A A	G G	G G	T T	A G	G G	G G	G G	T T
401	C C	A A	T T	G G	G G	A G	G G	A G	C C	A A	G G	G G	C C	G G	G T	G G	G G	C T
402	C G	A G	T T	G G	G G	A A	A A	G G	C C	A A	G G	G G	C C	G G	T T	G T	G G	T T
403	C C	A G	T T	G G	G G	A G	A G	G G	C C	A A	G G	G G	T T	G G	G G	T T	A G	T T
404	C G	A G	T T	G G	G G	G G	A A	G G	C C	A A	G G	G G	T T	G G	G G	G G	G G	T T
405	C C	A G	T T	G T	A G	A A	A A	A A	C C	A A	G G	G G	C T	A G	G G	G G	G G	T T
406	C C	A G	T T	G T	A G	G G	A A	G G	C C	A A	G G	G G	C C	A A	G G	G G	A A	C C
408	C C	A G	T T	G G	G G	G G	A G	A G	C C	A A	G G	G G	C T	G G	G G	G G	A G	C T
409	C C	A A	T T	G T	A G	A G	A A	G G	C T	A A	G G	G G	T T	A G	G G	G T	G G	T T
410	C C	A A	T T	G T	A G	A G	A A	G G	C C	A A	G G	G G	C T	G G	G G	G T	A G	T T
411	C C	A A	T T	G G	G G	A G	A G	G G	C C	A A	G G	G G	T T	A G	G T	G T	G G	T T
412	C C	A A	T T	T T	G G	G G	A G	G G	T T	A A	G G	G G	C T	G G	G G	G G	A G	C C
413	C C	G G	T T	G G	G G	G G	G G	G G	C T	A A	G G	G G	C T	A G	G G	G T	A G	C T
414	C C	A G	T T	G G	G G	G G	A A	G G	C T	A A	G G	G G	T T	A G	G G	G T	G G	T T
415	C C	G G	T T	G G	G G	A A	G G	G G	C C	A A	G G	G G	C T	G G	G T	G T	G G	T T
416	C C	A G	T T	G G	G G	G G	A G	A A	C C	A A	G G	G G	C T	G G	G G	G G	G G	C T
417	C C	A G	T T	G T	G G	A G	A A	G G	C C	A A	G G	G G	C T	A G	G G	G G	G G	C C
418	C C	A A	T T	G T	G G	G G	A G	G G	C C	A G	G G	G G	C C	G G	G G	G T	A G	T T
421	C C	A A	T T	G T	G G	A G	A G	G G	C T	A A	G G	G G	C T	G G	G T	T T	A G	C T
423	C C	G G	T T	G T	G G	A A	A G	A G	C C	A A	G G	G G	C T	G G	G T	G G	G G	C T
425	C C	A A	T T	G G	G G	G G	A A	G G	C C	A A	G G	G G	T T	G G	G G	G G	G G	C T
426	C C	A G	T T	G G	G G	G G	A G	G G	C C	A G	G G	G G	C C	A G	G G	G G	A G	T T
428	C C	A A	T T	G T	G G	G G	A A	A A	C C	A A	G G	G G	T T	G G	G G	G T	G G	T T
430	C C	A A	T T	G G	G G	G G	A A	G G	C T	A A	G G	G G	C T	A G	G G	G G	G G	T T
431	C C	A A	T T	G G	G G	A G	A A	G G	C T	A A	G G	G G	C C	A A	G G	G G	A G	C T
432	C C	A A	T T	G G	G G	A G	A G	G G	C C	A A	G G	G G	C C	G G	G G	G T	A G	T T
433	C C	A G	T T	G G	G G	A A	A G	A G	C C	A A	G G	G G	T T	G G	G T	G G	G G	C T
434	C G	A G	T T	G G	G G	A G	A A	G G	C C	A A	G G	G G	T T	G G	G G	G T	A A	T T
436	C G	G G	T T	G G	G G	G G	A A	G G	C C	A A	G G	G G	C T	A G	G G	G T	A G	T T
438	C C	A G	T T	G G	G G	A G	A A	G G	C C	A A	G G	G G	T T	A G	G G	G T	A G	C T
439	C C	A G	T T	G G	G G	G G	A A	A G	C C	A A	G G	G G	C T	A G	G G	G T	G G	T T
440	C C	A G	T T	G G	G G	G G	A G	G G	C T	A A	G G	G G	C C	A G	G G	G T	G G	T T
442	C C	A G	T T	G G	G G	A G	A G	G G	C C	A A	G G	G G	C T	A A	G T	G G	A G	C T
443	C C	A A	T T	G G	G G	G G	A G	A G	T T	A A	G G	G G	C T	A G	G G	G G	G G	T T
444	C C	A G	G T	G G	G G	G G	A G	A G	C C	A A	G G	G G	C T	G G	G G	G T	G G	C T
446	C C	A A	T T	G T	G G	A G	G G	G G	C C	A A	G G	G G	T T	G G	G T	G T	G G	T T
447	C C	A A	T T	G G	G G	G G	A G	G G	C C	A A	G G	G G	C T	G G	G G	G G	G G	C C
448	C C	A A	T T	T T	G G	G G	G G	G G	C C	A A	G G	G G	C C	G G	G G	G T	G G	C C
449	C C	A G	T T	G G	G G	G G	A G	G G	C C	A A	G G	G G	C T	G G	G G	G T	G G	T T
451	C C	G G	T T	G G	G G	G G	A G	G G	T T	A A	G G	G G	T T	A G	G G	G G	G G	C T
452	C C	A A	T T	G T	A G	A A	A A	G G	C T	A A	G G	G G	C T	G G	G G	G G	A A	T T
453	C C	A A	T T	G T	G G	G G	A A	G G	C C	A A	G G	G G	C C	G G	G G	G T	G G	T T
454	C C	A G	T T	G T	G G	G G	A G	G G	T T	A A	G G	G G	C T	A G	G G	G T	G G	C T
455	C C	A A	T T	G G	G G	A G	A G	G G	C C	A A	G G	G G	C T	G G	G G	G T	A G	T T
457	C C	A A	G T	G G	G G	A G	A A	G G	C T	A A	G G	G G	T T	A G	G G	G G	G G	T T
458	C G	G G	T T	G G	G G	G G	A G	G G	C C	A A	G G	G G	T T	G G	G G	G G	A G	C T
459	C C	A G	T T	G G	G G	G G	A A	G G	C C	A A	G G	G G	C T	G G	G G	G T	G G	T T
460	C C	A A	T T	G G	G G	A G	A A	G G	C T	A A	G G	G G	T T	A A	G T	G G	G G	T T
462	C C	A G	T T	G G	G G	A G	A A	G G	C C	A A	G G	G G	C C	G G	G G	G T	A G	C T
463	C C	A A	T T	G G	G G	A G	A A	G G	C C	A A	G G	G G	T T	G G	G T	G T	A G	C C
464	C C	A A	T T	G T	G G	A G	A A	G G	C T	A A	G G	G G	C T	G G	G G	G T	G G	T T
465	C C	A G	T T	G G	G G	G G	A G	G G	C C	A A	G G	G G	C C	G G	G G	G G	G G	T T
467	C C	A A	T T	G G	G G	A G	G G	G G	C C	A A	G G	G G	C T	G G	G G	G G	A G	C T
468	C G	A G	T T	G G	G G	A G	A A	G G	C C	A G	G G	G G	C T	A G	G G	G T	G G	C C
469	C C	A A	G T	G G	G G	G G	A G	A G	C T	A A	G G	G G	C T	A G	G G	G T	A G	C T
470	C C	A A	T T	G G	G G	A A	A G	A G	C T	A A	G G	G G	C T	A G	G G	G G	G G	T T
471	C C	A A	T T	G G	G G	G G	G G	G G	C C	A A	G G	G G	C T	G G	G G	T T	G G	T T
472	C G	A G	T T	T T	G G	A G	A A	G G	C C	A A	G G	G G	C T	A G	G G	G T	G G	C C
473	C G	A G	T T	G T	G G	G G	A A	G G	C C	A A	G G	G G	C T	A G	G G	G G	A G	C T
474	C C	A A	T T	G T	G G	G G	A A	A A	C C	A A	G G	G G	T T	G G	G G	G G	G G	C T
475	C G	G G	T T	G T	G G	G G	A A	G G	C C	A A	G G	G G	T T	A G	G G	G G	G G	T T
476	C C	A A	T T	G T	G G	A A	A A	G G	C T	A A	G G	G G	T T	A G	G T	G G	A G	T T
477	C C	A A	T T	G G	G G	A G	A A	G G	C C	A A	G G	G G	C T	A A	G G	G G	G G	C C
479	C C	A A	T T	G T	G G	A G	A A	A A	T T	A A	G G	G G	C T	G G	G T	G T	G G	T T
480	C C	A G	G T	G G	G G	G G	A A	G G	C C	A A	G G	G G	T T	G G	G G	G G	G G	C T
481	C C	A A	T T	G T	A G	A G	A G	G G	C C	A A	G G	G G	C T	G G	G G	G T	G G	C T
482	C C	A A	T T	G T	G G	A G	A A	A G	C C	A A	G G	G G	T T	G G	G T	G G	A G	C C
483	C C	A G	T T	G G	G G	A G	A A	G G	C C	A A	G G	G G	T T	G G	G T	G G	A G	C T
484	C C	A A	T T	G G	G G	A G	A A	A G	C T	A A	G G	G G	C T	A G	G T	G G	G G	T T
485	C C	A G	T T	G T	G G	G G	A A	G G	C C	A A	G G	G G	C T	A G	G G	G G	A G	C T
486	C C	A G	T T	G T	G G	A G	A A	A G	C C	A A	G G	G G	C C	G G	G G	G T	G G	C T
487	C C	A A	T T	G T	G G	A G	A A	G G	C C	A A	G G	G G	C T	G G	G T	G G	G G	T T
488	C C	A A	T T	G T	G G	G G	A A	G G	C C	A A	G G	G G	T T	G G	G G	G T	G G	C T
489	C G	A G	T T	G G	G G	G G	A A	G G	C C	A A	G G	G G	C T	G G	G G	G G	G G	C T
491	C C	A G	T T	G T	G G	A G	A G	G G	C C	A A	G G	G G	C C	G G	G T	G G	A A	C C
492	C C	A A	T T	G T	G G	A G	A A	G G	C C	A A	G G	G G	C C	G G	G T	G G	A G	C C
493	C C	A A	T T	G G	G G	A A	A A	G G	C C	A A	G G	G G	C C	G G	G G	T T	G G	T T
494	C C	A G	T T	G G	G G	G G	A A	A G	C C	A A	G G	G G	C T	G G	G G	G G	A G	C T
495	C G	A G	T T	T T	A G	A G	A G	A G	C C	A G	G G	G G	T T	A G	G G	G T	G G	C C
496	C G	A G	T T	G G	G G	G G	A A	G G	C C	A A	G G	G G	C C	G G	G G	G G	A G	T T
497	C C	A G	T T	G G	G G	A G	A A	G G	C C	A A	G G	G G	T T	A A	G T	G T	A G	C C
498	C C	A A	T T	G G	G G	A G	A A	G G	C C	A A	G G	G G	T T	A G	G T	G T	G G	C T
500	C C	A G	T T	G G	G G	A G	A G	G G	C T	A A	G G	G G	C T	G G	G T	G G	G G	T T
501	C C	G G	T T	G G	G G	A G	A G	G G	C T	A A	G G	G G	C C	A G	G G	G T	G G	C C
502	C G	A G	T T	G T	G G	G G	A A	A G	C C	A A	G G	G G	T T	G G	G G	G G	G G	T T
503	C C	A A	T T	T T	G G	A A	A A	A G	C T	A A	G G	G G	T T	G G	T T	G G	A G	T T
504	C C	A G	T T	T T	A G	G G	A G	A G	C C	A A	G G	G G	C T	G G	G G	T T	G G	T T
505	C C	A G	T T	G T	A G	G G	A A	G G	C C	A A	G G	G G	T T	A A	G G	G T	G G	C T
506	C G	G G	T T	G G	G G	G G	A G	G G	C T	A A	G G	G G	C C	G G	G T	G T	A G	T T
507	C C	A G	T T	G T	A G	A A	0 0	G G	C C	A A	G G	G G	C C	G G	G G	G T	A G	T T
508	C C	A A	T T	G G	G G	A G	A A	A G	C C	A A	G G	G G	C T	G G	G G	G G	G G	C C
509	C C	A A	T T	T T	A G	A G	A G	A G	C C	A A	G G	G G	C T	A G	G G	G G	G G	T T
510	C G	A G	T T	G G	G G	G G	A G	G G	C T	A A	G G	G G	C C	G G	G G	G G	A A	T T
511	C G	A G	T T	G T	G G	A G	A A	G G	C C	A A	G G	G G	C T	A G	G G	G G	G G	C T
512	C C	A G	T T	G G	G G	A A	A G	G G	C C	A A	G G	G G	T T	G G	G T	T T	G G	C T
513	C C	A A	T T	G T	G G	A A	A G	A G	C C	A A	G G	G G	T T	G G	G T	G G	A G	C T
514	C C	A A	T T	G T	G G	A G	A A	A G	C C	A A	G G	G G	C T	G G	G G	G G	G G	T T
515	C C	A A	T T	G G	G G	A G	A A	G G	C C	A A	G G	G G	C T	A G	G G	G G	A G	C T
516	C G	A G	T T	G G	G G	A G	A G	A G	C C	A A	G G	G G	C T	A G	G G	G T	G G	C T
517	C C	A A	T T	G G	G G	A A	A A	G G	C C	A A	G G	G G	C T	G G	G G	G G	A G	T T
519	C G	A G	G T	T T	G G	A G	A G	A G	C T	A A	G G	G G	C T	G G	G G	G G	G G	T T
520	C C	A G	T T	G T	G G	A A	A G	A G	C C	A A	G G	G G	C T	A G	G G	G G	G G	T T
521	C C	G G	T T	G T	G G	G G	A A	G G	C T	A A	G G	G G	T T	G G	G G	G G	A G	C C
522	C C	A G	T T	G T	G G	A G	A A	G G	C C	A A	G G	G G	C C	A G	G G	G T	A G	T T
523	C C	A A	T T	G G	G G	A G	A A	G G	C C	A A	G G	G G	C C	A G	G T	G G	G G	T T
524	C C	A A	T T	G G	G G	A G	A G	G G	C C	A A	G G	G G	C T	G G	G G	G G	A G	C C
525	C C	A G	T T	G G	G G	G G	A G	A G	C C	A A	G G	G G	T T	G G	G G	G T	G G	T T
528	C C	A A	T T	G G	G G	G G	A G	G G	C C	A A	G G	G G	C T	G G	G G	G T	A G	C T
529	C G	A G	T T	G T	G G	A A	A G	A G	C T	A A	G G	G G	C T	G G	G G	G T	A G	T T
530	C C	A A	T T	G G	G G	A G	A A	G G	C T	A A	G G	G G	T T	A G	G G	G G	A G	T T
531	C C	A A	T T	G T	G G	A A	A G	A G	C C	A G	G G	G G	T T	G G	G T	G G	G G	C T
532	C C	A A	G T	G G	G G	A A	A G	G G	C C	A A	G G	G G	C C	G G	T T	G G	A G	C C
533	C G	A G	T T	G T	G G	A G	A A	G G	C C	A A	G G	G G	C C	A G	G G	G G	A G	C C
534	C G	A G	T T	G G	G G	A G	A A	G G	C T	A A	G G	G G	T T	A G	G T	G G	A G	T T
535	C C	A G	T T	G T	A G	G G	A A	G G	C T	A A	G G	G G	C T	G G	G G	G G	A G	C T
536	C C	A A	T T	G T	A G	G G	A A	A G	C T	A A	G G	G G	T T	A G	G G	G G	A G	C T
537	C C	A G	T T	G T	G G	A G	A A	A G	C C	A A	G G	G G	T T	G G	G G	G G	A G	C T
538	C C	A G	T T	G G	G G	G G	A A	G G	C C	A A	G G	G G	C C	A G	G G	G G	G G	T T
539	C C	A A	T T	G G	G G	G G	A A	G G	C T	A A	G G	G G	C C	A G	G G	G G	G G	C C
540	C C	A A	T T	G G	G G	A G	A G	G G	C C	A A	G G	G G	C C	G G	G G	T T	G G	C T
541	C C	A G	T T	G T	G G	A A	A A	G G	C C	A A	G G	G G	T T	G G	G T	G T	A G	T T
542	C C	A A	G T	G G	G G	G G	G G	G G	C C	A A	G G	G G	C C	G G	G G	G G	A G	T T
543	C C	A G	T T	G T	G G	G G	A G	G G	C C	A A	G G	G G	C T	G G	G G	G T	A A	T T
544	C C	A A	T T	G T	G G	G G	A A	A A	C C	A A	G G	G G	T T	G G	G G	G G	G G	T T
546	C C	A G	T T	G G	G G	G G	A G	G G	C C	A A	G G	G G	C T	A G	G G	G T	G G	C T
547	C G	A G	T T	G G	G G	A G	A A	G G	C C	A A	G G	G G	C C	G G	G G	G T	A A	T T
548	C C	A G	T T	T T	G G	A G	A A	A G	C C	A A	G G	G G	C T	A G	G G	G T	A G	T T
549	C C	A G	T T	G T	G G	A A	A A	G G	C C	A A	G G	G G	C C	A A	G G	G G	A G	C T
550	C C	A G	T T	T T	G G	A G	A A	A G	C C	A A	G G	G G	C C	A G	G G	G T	A G	T T
551	C C	A G	T T	T T	A G	A A	A A	G G	C C	A A	G G	G G	C T	A A	G G	G G	A A	T T
552	C G	G G	T T	G G	G G	A A	A G	G G	C C	A A	G G	G G	C T	G G	G T	G T	A G	C T
553	C C	A A	T T	G T	G G	A G	A A	G G	C C	A A	G G	G G	C C	A G	G T	G T	A G	T T
554	C C	A G	T T	T T	A G	A G	A A	A G	C C	A A	G G	G G	C C	G G	G G	G G	A G	C T
555	C C	A A	T T	T T	G G	G G	A G	G G	C C	A A	G G	G G	T T	A A	G G	G G	G G	C T
556	C C	A G	T T	G T	A G	G G	A A	G G	C C	A A	G G	G G	T T	G G	G G	G G	G G	C T
557	C G	A G	T T	G T	G G	A G	A A	G G	C C	A A	G G	G G	C T	G G	G T	G G	A G	T T
558	C C	A A	T T	G G	G G	A G	A A	G G	C T	A A	G G	G G	T T	A A	G T	G G	G G	T T
559	C C	A G	T T	G G	G G	A G	A A	A G	C C	A A	G G	G G	T T	A G	G G	G G	A G	T T
560	C C	A A	T T	G G	G G	G G	A G	A G	T T	A A	G G	G G	C T	G G	G G	G G	A G	T T
561	C C	A A	T T	G T	G G	A G	A A	A G	C T	A A	G G	G G	C T	G G	G T	G T	A G	C T
562	C C	A A	T T	T T	A G	G G	A A	G G	C C	A A	G G	G G	C T	G G	G G	G G	A G	C T
563	C G	A G	T T	G G	G G	G G	A G	G G	C C	A A	G G	G G	C C	A G	G G	G G	A G	C C
564	C C	G G	T T	G G	G G	A G	G G	A G	C C	A A	G G	G G	C T	G G	G G	G T	G G	T T
565	C C	A A	T T	G G	G G	A A	A G	G G	C C	A A	G G	G G	C C	A G	G T	G G	A G	T T
566	C C	A A	T T	G T	A G	G G	A A	G G	C C	A A	G G	G G	T T	G G	G G	G T	A G	C T
568	C C	A G	T T	G G	G G	A G	A G	A G	C T	A A	G G	G G	C T	G G	G G	G G	G G	T T
569	C C	A A	T T	G T	G G	A G	A A	A G	C C	A A	G G	G G	C T	G G	G T	G G	A G	C T
570	C C	G G	T T	G G	G G	A G	A A	G G	C C	A A	G G	G G	T T	G G	G G	G T	G G	T T
571	C C	A G	T T	G T	G G	A A	A G	G G	C C	A A	G G	G G	T T	A G	G T	G T	G G	T T
572	C C	A A	T T	G G	G G	G G	A A	G G	C C	A A	G G	G G	C T	G G	G G	G G	G G	C C
573	C C	A A	T T	G G	G G	A G	A G	G G	C C	A A	G G	G G	C T	G G	G G	G G	G G	C T
574	C C	A A	T T	G T	G G	A G	A G	A G	C T	A A	G G	G G	T T	G G	G G	G T	A G	T T
575	C C	A A	T T	G G	G G	A G	A G	G G	C C	A A	G G	G G	C T	G G	G G	G G	A G	C T
576	C C	A G	T T	G G	G G	A A	A G	G G	C C	A A	G G	G G	C C	G G	T T	G T	A G	C T
577	C C	G G	T T	G T	G G	G G	A A	G G	C C	A A	G G	G G	C T	G G	G T	T T	A G	C C
578	C C	A A	T T	G T	G G	G G	A G	G G	C C	A A	G G	G G	C T	G G	G G	G G	A G	C T
579	C G	A G	T T	G G	G G	G G	A A	G G	C C	A A	G G	G G	C T	G G	G G	G G	A G	T T
580	C C	A A	T T	G G	G G	A G	A A	G G	C T	A G	G G	C G	C T	A G	G G	T T	A G	C T
581	C C	G G	G T	G G	G G	A G	A G	A G	C T	A A	G G	G G	C T	G G	G T	G G	G G	C T
582	C C	A A	T T	G T	G G	A A	A A	G G	C T	A A	G G	G G	T T	A G	G G	G G	G G	T T
583	C C	A A	T T	G G	G G	G G	A A	A G	C C	A A	G G	G G	C T	A G	G G	G T	A G	T T
584	C C	A G	T T	G G	G G	G G	A A	G G	C C	A A	G G	G G	C T	G G	G G	G T	A A	T T
585	C G	A G	T T	G G	G G	G G	A G	G G	C C	A A	G G	G G	T T	A G	G G	G G	A A	T T
586	C C	A G	T T	G G	G G	A G	G G	G G	C T	A A	G G	G G	C T	A G	G G	G G	G G	T T
587	C C	A A	T T	G T	A G	A G	A G	G G	C C	A A	G G	G G	C T	A A	G T	G T	A G	T T
588	C C	A A	T T	G G	G G	A G	A A	G G	C C	A A	G G	G G	T T	A G	G G	T T	A G	T T
589	C C	A G	T T	G G	G G	A G	A G	G G	C C	A A	G G	G G	C T	G G	G T	G T	A G	C T
590	C G	G G	T T	G G	G G	A A	G G	A G	C C	A A	G G	G G	C T	G G	G T	G G	G G	C T
591	C G	A G	T T	G G	G G	A G	A A	A G	C C	A A	G G	G G	C T	A A	G G	G T	A G	C T
592	C C	A G	T T	G T	G G	A G	A A	A A	C C	A A	G G	G G	C C	A A	G T	G G	G G	T T
593	C C	A G	T T	G G	G G	G G	A A	A G	C C	A G	G G	G G	C C	A G	G G	G G	G G	T T
594	C C	A G	T T	T T	A G	A G	A G	G G	C C	A G	G G	G G	C T	G G	G T	G T	G G	C T
595	C G	A G	T T	G T	A G	G G	A G	A G	C T	A A	G G	G G	C C	G G	G G	G T	G G	T T
596	C C	G G	T T	G T	A G	A A	A A	G G	C C	A A	G G	G G	C T	G G	G T	G G	A G	C T
597	C G	A G	T T	G G	G G	A G	A G	G G	C C	A A	G G	G G	T T	G G	G G	G G	G G	C T
598	C C	A A	T T	T T	G G	A G	A G	G G	C C	A A	G G	G G	T T	G G	G G	G G	G G	C T
599	C C	A G	T T	G T	G G	A G	A A	G G	C C	A A	G G	G G	C T	A G	G G	G T	A G	C T
600	C C	A A	T T	G T	G G	A G	A G	G G	C T	A A	G G	G G	C T	A G	G G	G G	A G	C C
601	C C	A G	T T	T T	G G	G G	G G	G G	C C	A A	G G	G G	C C	G G	G G	G G	A G	T T
602	C C	A G	T T	G G	G G	G G	A G	G G	C T	A A	G G	G G	T T	G G	G G	G G	A A	C T
603	C C	A G	T T	G G	G G	A G	A A	A A	C C	A A	G G	G G	C T	A G	G G	G T	G G	C C
604	C C	A A	T T	G T	A G	A G	A G	A G	C C	A A	G G	G G	C T	A G	G T	G G	G G	T T
605	C C	A A	T T	G T	G G	A G	A A	A G	C C	A A	G G	G G	T T	G G	G G	G G	G G	T T
606	C G	A G	T T	G G	G G	A G	G G	G G	C C	A A	G G	G G	C T	G G	G T	G G	G G	C C
607	C G	A G	T T	G T	G G	G G	A A	G G	C C	A A	G G	G G	C C	G G	G G	G T	A G	C T
608	C C	A A	T T	G T	G G	A G	A A	G G	C C	A A	G G	G G	T T	G G	G G	G G	A G	T T
609	C G	G G	T T	T T	A G	G G	A G	G G	C C	A A	G G	G G	C T	G G	G G	G T	G G	T T
610	C C	A G	T T	G T	A G	A G	A A	A A	C C	A A	G G	G G	C C	G G	G G	G G	G G	T T
612	C C	A A	T T	G G	G G	A G	A A	G G	C T	A A	G G	G G	C T	A G	G T	G T	A G	C T
613	C C	A A	T T	G T	G G	A G	G G	G G	C T	A A	G G	G G	C T	G G	G G	G G	G G	T T
614	C C	A G	T T	G G	G G	G G	G G	G G	C C	A A	G G	G G	C T	G G	G G	G G	A G	T T
615	C C	A G	G T	G G	G G	G G	A A	G G	C C	A A	G G	G G	C C	G G	G G	G G	A A	C T
616	C C	A A	G T	G G	G G	A G	A A	G G	C C	A A	G G	G G	C T	A G	G T	G G	A G	C T
617	C C	A A	T T	G G	G G	G G	A G	G G	C T	A A	G G	G G	C T	G G	G G	G G	G G	C T
618	C C	A A	T T	G G	G G	G G	A G	A G	C C	A A	G G	G G	C T	G G	G G	G G	G G	C T
619	C C	A G	T T	G T	G G	G G	A G	G G	C T	A G	G G	G G	C T	A G	G G	G T	G G	T T
621	C C	A A	T T	G T	G G	G G	A G	G G	C T	A A	G G	G G	C T	G G	G G	G G	G G	C T
622	C C	A A	T T	G G	G G	A G	A A	G G	C C	A A	G G	G G	C T	G G	G T	G T	G G	T T
624	C C	A G	T T	G G	G G	A G	A G	G G	C C	A A	G G	G G	T T	A G	G G	G T	G G	T T
625	C C	A A	T T	G T	G G	G G	A G	A G	C T	A A	G G	G G	C T	G G	G G	G T	G G	T T
627	C C	A A	T T	G G	G G	G G	A A	A G	C C	A A	G G	G G	T T	G G	G G	G T	G G	T T
628	C C	A A	G T	G G	G G	G G	A A	A G	C C	A A	G G	G G	C C	G G	G G	G T	G G	T T
629	C C	A A	T T	G G	G G	A G	A G	G G	C C	A A	G G	G G	C T	G G	G G	G G	G G	C T
630	C C	A A	T T	G G	G G	A G	A A	G G	C C	A A	G G	G G	T T	G G	G T	T T	A G	T T
631	C C	A A	T T	G T	G G	A A	A A	G G	C C	A A	G G	G G	C T	G G	G T	G G	A G	C C
632	C C	A A	T T	G G	G G	A A	G G	A G	C C	A A	G G	G G	T T	G G	G G	G T	G G	C T
633	C C	A G	T T	G G	G G	A G	A G	G G	C T	A G	G G	G G	C T	A G	G G	G G	G G	T T
634	C C	A G	T T	G T	G G	G G	G G	G G	C T	A A	G G	G G	T T	G G	G G	G G	G G	C T
636	C C	A G	T T	G G	G G	A G	A A	G G	C C	A A	G G	G G	T T	G G	G G	G G	G G	C T
637	C C	A A	G T	G T	G G	A A	A A	G G	C C	A A	G G	G G	C T	A A	G G	G T	A G	C T
638	C C	A A	T T	G G	G G	G G	G G	G G	C T	A A	G G	G G	C T	A G	G G	G G	A G	C T
639	C C	G G	T T	G G	G G	G G	A G	A G	C C	A A	G G	G G	C T	G G	G G	G G	G G	C T
640	C C	A G	T T	G T	G G	A A	A A	G G	C C	A A	G G	G G	C T	G G	G T	G G	A G	C T
641	C G	A G	T T	G G	G G	G G	A A	A G	C C	A A	G G	G G	T T	A G	G G	G G	G G	C T
642	C G	A G	T T	T T	G G	A G	A G	A G	T T	A A	G G	G G	T T	A G	G T	G T	G G	C T
643	C C	G G	T T	T T	A G	A G	G G	A G	C T	A A	G G	G G	C T	G G	G G	G T	G G	T T
644	C C	A A	T T	G G	G G	G G	A G	G G	C T	A A	G G	G G	T T	G G	G G	G G	A G	T T
645	G G	G G	G T	G T	G G	G G	A A	G G	C C	A A	G G	G G	C C	G G	G G	G G	A G	C T
646	C C	A A	T T	G T	G G	G G	A A	A G	C T	A A	G G	G G	T T	A G	G G	G T	A G	T T
647	C C	A G	G T	G T	A G	G G	A G	G G	C C	A A	G G	G G	T T	A G	G G	G G	A G	C T
648	C C	A G	T T	G T	G G	A G	A A	A G	C C	A A	G G	G G	T T	G G	G T	G T	G G	C T
649	C C	A G	T T	G G	G G	A A	A G	G G	C C	A A	G G	G G	C T	G G	G T	G G	A G	C T
650	C C	A G	T T	G G	G G	G G	A G	G G	C C	A A	G G	G G	C C	A G	G G	G G	G G	T T
651	C C	A G	T T	G G	G G	A A	A G	A G	C C	A A	G G	G G	C C	A G	T T	G T	A G	C C
652	C C	A A	T T	G G	G G	A A	A A	A G	C C	A A	G G	G G	C C	G G	G T	G G	A G	T T
653	C C	A G	T T	G T	G G	G G	A G	G G	C C	A A	G G	G G	C T	A G	G T	G T	A G	C T
654	C C	A A	T T	G T	G G	A G	0 0	A A	C C	A A	G G	G G	C C	G G	G G	G T	G G	C T
655	C C	A A	T T	G G	G G	G G	A A	A G	C T	A A	G G	G G	C T	A G	G G	G T	G G	T T
656	C C	A G	T T	G G	G G	A G	A G	G G	C T	A A	G G	G G	T T	A G	G G	T T	G G	T T
657	C C	G G	T T	G G	G G	G G	A A	G G	C C	A A	G G	G G	C T	A A	G G	G G	G G	T T
658	C G	A G	T T	G T	A G	A G	G G	G G	C C	A A	G G	G G	T T	G G	G G	G T	A G	T T
659	C C	A A	T T	G G	G G	G G	A A	G G	C C	A A	G G	G G	C T	A G	G G	G T	A G	T T
660	C C	A A	T T	G T	G G	G G	A G	A G	C C	A A	G G	G G	C C	A G	G G	G G	A G	C T
661	C C	A G	T T	G T	A G	G G	A G	G G	C C	A A	G G	G G	C T	G G	G G	G G	G G	C T
662	C C	A A	T T	G G	G G	A G	A A	G G	C C	A A	G G	G G	C C	A G	G G	G T	A G	T T
663	C C	A G	G T	G G	G G	A G	A A	G G	C C	A A	G G	G G	C T	G G	G T	G G	G G	C T
664	C C	A A	T T	G T	G G	G G	A A	G G	C C	A A	G G	G G	T T	A G	G G	G G	A G	T T
665	C C	A A	T T	G T	G G	A A	A G	G G	C C	A A	G G	G G	C C	G G	G T	G G	A G	T T
667	C C	A G	T T	G G	G G	G G	A A	A G	C C	A A	G G	G G	C T	G G	G G	G G	G G	C T
668	C G	A G	T T	G G	G G	G G	A G	G G	C C	A A	G G	G G	C C	A G	G G	G G	A G	T T
669	C C	A A	T T	G G	G G	A G	A A	A G	C C	A A	G G	G G	C C	A G	G G	G G	G G	C C
672	C C	A G	T T	G T	G G	A G	A G	G G	C C	A A	G G	G G	C C	A G	G G	G T	A G	C T
673	C G	A G	T T	G G	G G	G G	A A	G G	C C	A A	G G	G G	T T	G G	G G	G T	A A	T T
674	C G	A G	T T	G G	G G	G G	A A	G G	C T	A A	G G	G G	C T	A G	G G	G T	A G	T T
675	C C	A A	T T	G T	A G	A A	A A	G G	C C	A A	G G	G G	T T	A G	G T	G T	A A	C T
676	C G	G G	T T	G G	G G	G G	A A	G G	C C	A A	G G	G G	C T	G G	G G	G G	A G	T T
677	C C	A A	G T	G T	A G	G G	A A	A A	C C	A A	G G	G G	T T	A G	G G	G G	G G	C T
679	C G	A G	T T	G G	G G	A G	A G	G G	C C	A A	G G	G G	C T	G G	G T	G G	A G	T T
680	C C	A A	T T	G T	G G	G G	G G	G G	C T	A A	G G	G G	C C	G G	G G	G T	A G	C T
681	C C	A A	T T	G G	G G	A G	A G	A G	C C	A A	G G	G G	C T	G G	G G	G G	A G	C T
682	C C	G G	T T	G T	A G	A G	A G	A G	C C	A A	G G	G G	C C	G G	G G	G T	A G	C T
683	C C	A G	T T	T T	A G	A G	A A	G G	C C	A A	G G	G G	C T	A G	G G	G G	A G	T T
684	C C	A G	T T	G G	G G	G G	A A	A G	C C	A A	G G	G G	T T	G G	G G	G G	G G	C C
685	C C	A G	T T	G T	G G	A G	A G	G G	C C	A A	G G	G G	C T	A G	G G	G G	A A	C T
687	C C	A A	T T	G T	G G	A G	A G	G G	C C	A A	G G	G G	C T	G G	G T	G G	A G	C T
689	C C	A A	T T	G G	G G	G G	A G	A G	C C	A A	G G	G G	C T	A G	G G	G G	G G	C T
690	C C	A G	T T	G T	G G	A G	A A	G G	T T	A A	G G	G G	C T	A G	G T	G T	A A	T T
691	C C	A G	T T	G G	G G	A A	A A	G G	C C	A A	G G	G G	T T	A G	G G	G G	A G	C C
692	C C	A G	T T	G G	G G	A G	G G	A G	C C	A A	G G	G G	C T	A G	G T	T T	G G	C T
693	C C	A G	T T	G G	G G	A A	A A	G G	T T	A A	G G	G G	C T	G G	G T	G G	A G	T T
694	C C	A A	T T	G G	G G	G G	A G	G G	C C	A A	G G	G G	C C	G G	G G	G G	A G	C T
696	C G	A G	T T	G T	G G	A A	A A	G G	C C	A A	G G	G G	C T	G G	G T	T T	A G	C T
697	C C	A A	T T	G G	G G	A G	G G	G G	C T	A A	G G	G G	T T	G G	G T	T T	A G	T T
698	C C	G G	T T	G T	G G	G G	A G	A G	C C	A A	G G	G G	T T	G G	G G	G G	G G	C T
699	C C	A A	T T	G T	G G	A G	A A	A G	C C	A A	G G	G G	C T	A G	G G	G T	G G	T T
700	C C	A G	T T	G G	G G	G G	A A	G G	C T	A G	G G	G G	T T	A A	G G	G G	A G	T T
701	C G	A G	T T	G T	G G	A G	A G	G G	C C	A A	G G	G G	C T	G G	G T	G G	A A	T T
702	C G	A G	T T	G T	G G	G G	A G	G G	C C	A A	G G	G G	C T	G G	G G	G T	A A	C C
703	C C	A A	T T	G T	G G	A G	A A	A G	C C	A A	G G	G G	C T	G G	G G	T T	G G	C T
704	C G	A G	T T	G G	G G	A A	A G	G G	C C	A A	G G	G G	C T	A G	T T	T T	A G	C T
705	C C	A G	T T	G G	G G	G G	A A	G G	C C	A A	G G	G G	C C	A G	G G	T T	G G	C T
706	C C	A A	T T	G T	A G	G G	A G	A G	C C	A A	G G	G G	T T	G G	G G	G G	A G	T T
707	C C	A A	T T	G G	G G	G G	A A	G G	C T	A A	G G	G G	T T	A G	G G	G T	G G	T T
708	C C	A A	G T	T T	A G	A G	A A	G G	T T	A G	G G	G G	C T	G G	G T	G T	A A	T T
712	C C	A G	T T	G T	G G	A A	A G	A G	C C	A A	G G	G G	C T	G G	G G	G G	A G	T T
713	C C	A G	T T	T T	G G	A A	A G	G G	C C	A A	G G	G G	C T	G G	G G	G G	A G	C T
714	C C	A A	T T	G T	G G	A G	A G	G G	C T	A A	G G	G G	C T	G G	G G	G T	A A	C T
A-0175	C C	A A	T T	G G	G G	G G	G G	G G	C T	A A	G G	G G	C C	G G	G G	G G	A G	C T
C-0043	C C	A A	G T	G T	G G	A G	A A	G G	C C	A A	G G	G G	C T	G G	G G	T T	A G	T T
C-0052	C C	A A	T T	G G	G G	A G	A A	G G	C C	A A	G G	G G	C T	A G	G G	G T	A G	C T
C-0054	C C	A A	T T	G T	A G	A G	A A	A G	C C	A A	G G	G G	T T	G G	G G	G T	A G	C T
C-0124	C C	G G	T T	T T	A G	A G	A A	G G	C T	A A	G G	G G	C T	G G	G G	G T	A A	T T
C-0133	C C	A A	T T	G G	G G	G G	A A	G G	C T	A A	G G	G G	C T	A G	G G	G T	G G	T T
C-0135	C C	A A	T T	G T	G G	A G	G G	G G	C C	A A	G G	G G	T T	G G	T T	G G	A G	C T
C-0201	C C	A A	G T	G G	G G	A G	A A	G G	C C	A A	G G	G G	C T	A G	G G	G G	G G	C T
D-0011	C C	A A	T T	G G	G G	G G	A A	G G	C T	A A	G G	G G	C T	G G	G G	T T	G G	T T
D-0123	C C	A G	T T	G T	G G	A G	A A	A G	C C	A A	G G	G G	C T	A G	G G	G G	A G	C T
D-0176	C C	A G	T T	G G	G G	A G	A G	G G	C C	A A	G G	G G	C T	A A	G T	G G	A A	T T
D-0179	C C	A G	G T	G G	G G	A G	A A	G G	C T	A A	G G	G G	C T	G G	G G	G G	A A	C T
D-0205	C G	G G	G T	G G	G G	G G	A G	G G	C C	A A	G G	G G	C C	G G	G G	G T	G G	C T
D-0214	C C	A A	T T	G T	G G	A G	A G	G G	C C	A A	G G	G G	C T	G G	G T	G T	G G	T T
D-0247	C C	A A	T T	G G	G G	A G	A G	G G	C T	A A	G G	G G	C T	G G	G G	G T	G G	T T
D-0314	C C	A G	T T	G T	G G	A A	A G	G G	C C	A A	G G	G G	T T	A G	G T	G T	A G	T T
D-0329	C C	A G	G T	G G	G G	A G	A A	G G	C C	A A	G G	G G	C C	A G	G G	G G	A A	T T
DB001	C C	A A	T T	T T	A G	A G	A A	G G	C C	A A	G G	G G	T T	G G	G T	G T	A G	T T
DB002	C C	A G	T T	G T	G G	A G	A A	A G	C C	A A	G G	G G	C T	G G	G G	G T	G G	C C
DB003	C C	A A	T T	T T	G G	G G	A A	G G	C C	A A	G G	G G	C C	A G	G G	G T	G G	C C
DB004	C G	G G	T T	G G	G G	A A	A G	G G	C C	A A	G G	G G	T T	G G	G T	G G	A G	T T
DB005	C C	A A	T T	G T	G G	G G	A A	G G	C C	A A	G G	G G	C T	G G	G G	G G	A G	C T
DB006	C C	A A	T T	G G	G G	G G	A A	G G	C C	A A	G G	G G	C T	G G	G G	T T	A G	T T
DB007	C C	A G	T T	G G	G G	A A	A A	G G	C T	A A	G G	G G	T T	G G	G G	G T	A G	C C
DB008	C G	A G	T T	G T	G G	A A	A A	A G	C C	A A	G G	G G	C C	A G	G G	G G	G G	T T
DB009	C C	A A	T T	G T	G G	A G	A G	G G	C C	A A	G G	G G	C T	A G	G G	G G	A G	C C
DB10	C C	A A	T T	G T	A G	A G	A A	G G	C C	A A	G G	G G	T T	G G	G T	G T	A G	T T
DB100	C C	A A	T T	G G	G G	G G	A A	G G	C C	A A	G G	G G	C T	G G	G G	G T	A A	T T
DB102	C C	A G	T T	T T	G G	A G	A G	G G	C T	A A	G G	G G	C C	G G	G T	G T	A G	T T
DB103	C C	G G	T T	G G	G G	A G	A G	G G	C T	A A	G G	G G	T T	A G	G G	G G	G G	C C
DB105	C C	A G	G T	G G	G G	G G	A A	G G	C C	A A	G G	G G	C C	A G	G G	G T	A G	T T
DB107	C C	A A	T T	G T	G G	A G	A G	G G	C C	A A	G G	G G	T T	A G	G T	G G	G G	T T
DB108	C C	A A	T T	G G	G G	A G	A A	G G	C C	A A	G G	G G	C C	G G	G G	G G	A A	T T
DB109	C C	A G	T T	G G	G G	A G	A A	G G	C C	A A	G G	G G	T T	G G	G T	G T	A G	T T
DB11	C G	A G	G T	G G	G G	G G	A A	G G	C C	A A	G G	G G	T T	G G	G G	G T	G G	C T
DB110	C C	G G	T T	G T	G G	G G	G G	A G	C C	A A	G G	G G	C T	G G	G G	G G	A G	T T
DB111	C C	A G	T T	T T	G G	G G	A G	G G	C T	A A	G G	G G	C C	G G	G G	G T	G G	C T
DB114	C C	A G	G T	T T	A A	G G	G G	A G	C C	A A	G G	G G	C C	G G	G G	G T	G G	T T
DB115	C C	A A	T T	G T	G G	A G	A G	A A	C T	A A	G G	G G	T T	A G	G G	G T	G G	C C
DB117	C C	A A	T T	G G	G G	G G	G G	G G	C T	A A	G G	G G	C T	G G	G G	G G	A G	C T
DB118	C C	A G	T T	G T	G G	A G	A A	A G	C C	A G	G G	G G	C T	G G	G T	G T	G G	C T
DB12	C C	A G	T T	G G	G G	A G	A A	A G	C C	A A	G G	G G	C C	A G	G G	G T	A G	C T
DB120	C C	A A	T T	G G	G G	A A	A A	G G	C C	A A	G G	G G	C C	G G	G G	G G	A G	T T
DB121	C C	A G	T T	G G	G G	G G	A A	G G	C T	A A	G G	G G	C T	G G	G G	G T	G G	C T
DB122	C C	A A	T T	G T	G G	G G	A A	A G	C C	A A	G G	G G	C T	A A	G G	G T	A G	C C
DB123	C C	A A	T T	G T	G G	G G	A A	G G	C C	A A	G G	G G	T T	G G	G G	G T	A A	C T
DB124	C C	A G	T T	G G	G G	A G	A A	G G	C C	A G	G G	G G	C T	A G	G T	G T	G G	C C
DB126	C G	G G	T T	G G	G G	G G	A G	G G	C T	A A	G G	G G	C C	G G	G G	G G	A A	T T
DB128	C C	A G	T T	G G	G G	A G	A A	G G	C C	A A	G G	G G	C C	A G	G G	G G	A G	C T
DB13	C C	A A	T T	G T	A G	A G	A G	G G	C T	A A	G G	G G	C C	G G	G G	G G	A G	T T
DB131	C G	A G	T T	G G	G G	G G	G G	G G	C C	A G	G G	G G	T T	G G	G G	G G	A G	T T
DB132	C C	A A	T T	G G	G G	A G	A A	G G	C C	A A	G G	G G	C C	G G	G T	G G	G G	T T
DB136	C G	G G	T T	G G	G G	A G	A A	A G	C T	A A	G G	G G	C T	A A	G G	G G	A G	T T
DB138	C G	A G	T T	G T	A G	A A	A G	G G	C T	A A	G G	G G	C T	G G	G G	G G	A G	T T
DB139	C C	A A	T T	G G	G G	G G	A G	G G	C C	A A	G G	G G	T T	G G	G G	G G	G G	C T
DB14	C C	A G	T T	G G	G G	A G	A G	G G	C C	A A	G G	G G	T T	A G	G G	G T	G G	C T
DB140	C C	A A	T T	G G	G G	A G	A G	G G	C T	A A	G G	G G	C C	A G	G T	G G	A G	T T
DB141	C G	G G	T T	G T	A G	A A	A A	A A	C T	A G	G G	G G	C T	A G	G G	G T	G G	C T
DB143	C C	A G	T T	G G	G G	G G	A G	G G	C C	A A	G G	G G	C C	A G	G G	G G	A G	C C
DB145	C C	A G	T T	G G	G G	A G	A A	G G	C C	A A	G G	G G	C T	A G	G G	T T	A A	C T
DB146	C C	A A	T T	G G	G G	A G	A G	A G	C C	A A	G G	G G	C T	G G	G T	G G	G G	C T
DB148	C C	A G	T T	G G	G G	A A	A A	A G	C T	A A	G G	G G	T T	A A	G T	G T	G G	C T
DB15	C C	G G	T T	G G	G G	G G	A G	G G	C T	A A	G G	G G	C T	G G	G G	G T	A A	C T
DB150	C G	G G	T T	G T	G G	A G	A G	G G	C C	A A	G G	G G	T T	G G	G G	T T	G G	T T
DB152	C C	A G	T T	G T	G G	A G	A A	G G	C C	A A	G G	G G	C C	G G	G G	G T	A G	T T
DB155	C C	A A	T T	G G	G G	G G	A G	A G	C T	A A	G G	G G	T T	G G	G G	G T	G G	C T
DB156	C C	A G	T T	G G	G G	A G	A A	A G	C C	A A	G G	G G	C T	A A	G G	G G	G G	C T
DB158	C C	A A	T T	G G	G G	A G	G G	A G	C C	A A	G G	G G	T T	G G	G G	G G	A G	T T
DB16	C C	A A	T T	G G	G G	A G	A A	G G	C C	A A	G G	G G	C T	A G	G G	G T	A G	C T
DB161	C C	A A	T T	G T	G G	A G	A G	G G	C T	A A	G G	G G	T T	A G	G T	G G	G G	C T
DB162	C C	A G	T T	G G	G G	A A	A G	G G	C C	A A	G G	G G	C T	G G	T T	G G	G G	T T
DB163	C C	A A	T T	G T	G G	A G	A G	G G	C C	A A	G G	G G	C T	A G	G G	G T	A A	T T
DB164	C C	G G	T T	G G	G G	G G	A A	G G	C C	A A	G G	G G	C T	A G	G G	T T	A G	C T
DB165	C G	A G	T T	G T	G G	A G	A A	G G	C T	A G	G G	G G	C C	A G	G G	G G	A G	C T
DB166	C C	A G	T T	G G	G G	A G	A A	G G	C T	A A	G G	G G	T T	G G	G T	G G	A A	T T
DB167	C C	A A	T T	G G	G G	A G	A G	G G	C C	A A	G G	G G	T T	G G	G T	G G	A G	C T
DB168	C C	A G	T T	G T	G G	G G	A G	G G	C C	A A	G G	G G	C C	A G	G G	G T	G G	C C
DB169	C C	A A	T T	G T	A G	A G	A G	A G	T T	A A	G G	G G	C T	A G	G G	G G	A G	C C
DB17	C C	A A	T T	G G	G G	A A	A A	G G	C T	A A	G G	G G	T T	G G	G T	G G	A G	T T
DB170	C C	A A	T T	T T	G G	A G	A G	A A	C C	A A	G G	G G	C C	A G	G G	T T	G G	C T
DB171	C C	A A	T T	G G	G G	G G	A A	G G	C C	A A	G G	G G	C C	G G	G G	T T	A G	T T
DB172	C C	A G	T T	T T	A G	G G	A G	G G	C C	A A	G G	G G	C T	G G	G G	T T	A G	T T
DB173	C C	A A	T T	G T	G G	A G	G G	G G	C C	A A	G G	G G	T T	G G	G T	G G	G G	T T
DB174	C C	A A	T T	G G	G G	G G	A A	A G	C T	A A	G G	G G	T T	A A	G G	G G	G G	C T
DB175	C C	A A	T T	G T	G G	G G	A G	G G	T T	A A	G G	G G	C C	G G	G G	G T	A G	T T
DB176	C C	A A	T T	G T	G G	A G	A G	G G	C C	A A	G G	G G	C C	G G	G G	G G	A A	C T
DB177	C G	A G	T T	G G	G G	G G	A G	G G	C C	A A	G G	G G	C T	A G	G G	G G	G G	C T
DB178	C G	G G	G T	G G	G G	G G	A G	G G	C C	A A	G G	G G	C T	A G	G G	G G	A G	T T
DB179	C C	A A	T T	T T	G G	A A	A G	G G	C C	A A	G G	G G	C C	G G	G T	G T	A G	C T
DB18	C C	A G	T T	G T	G G	A G	A A	G G	C C	A A	G G	G G	C T	A G	G G	G G	A G	C T
DB180	C C	A A	T T	G T	G G	A G	G G	G G	C T	A A	G G	G G	C T	G G	G T	G T	G G	T T
DB181	C C	A G	T T	G G	G G	G G	A G	G G	C C	A A	G G	G G	C T	A G	G G	G T	A G	C T
DB182	C G	G G	T T	G G	G G	A G	A G	G G	C T	A A	G G	G G	C T	G G	G G	G G	A G	T T
DB183	C C	A A	T T	G T	A G	A A	A G	G G	C C	A A	G G	G G	C C	G G	G G	G G	A A	C T
DB184	C G	G G	T T	G T	A G	G G	A G	G G	C C	A G	G G	G G	C T	G G	G G	G T	A G	T T
DB185	C C	A A	T T	G T	G G	G G	A A	A G	C C	A A	G G	C G	C T	A G	G G	G G	A G	T T
DB186	C C	A A	T T	G T	G G	G G	G G	G G	C C	A A	G G	G G	T T	G G	G G	G T	A A	C C
DB187	C C	A A	T T	G T	G G	A G	A G	G G	C C	A A	G G	G G	T T	A G	G T	G T	A G	T T
DB188	C C	A G	T T	G G	G G	G G	A G	G G	C T	A A	G G	G G	T T	G G	G G	G T	A G	T T
DB189	C C	A A	T T	G G	G G	G G	A G	G G	C C	A A	G G	G G	C T	G G	G G	G T	G G	T T
DB19	C G	G G	T T	G G	G G	A A	A A	A G	C T	A A	G G	G G	C T	G G	G G	G T	G G	C T
DB190	C G	A G	T T	G G	G G	A G	A G	G G	C C	A A	G G	G G	C T	G G	G T	G G	A G	T T
DB191	C C	A G	T T	G T	G G	A G	A A	A A	C T	A A	G G	G G	C C	A A	G G	G G	G G	T T
DB192	C C	A A	T T	T T	G G	A G	A A	A A	C C	A A	G G	G G	C T	A G	G T	G G	G G	T T
DB193	C C	A A	T T	G T	A G	A G	A A	G G	C C	A A	G G	G G	C T	A A	G T	G G	A A	T T
DB194	C C	A G	T T	G T	G G	A G	A A	G G	C C	A A	G G	G G	C T	G G	G G	G G	G G	T T
DB195	C C	A G	T T	G G	G G	A G	A A	G G	C T	A A	G G	G G	C T	A G	G G	G T	G G	C C
DB196	C C	A A	T T	G G	G G	A A	A G	G G	C C	A A	G G	G G	C C	A G	G G	G T	A A	C T
DB197	C C	A G	T T	T T	A G	G G	G G	G G	C T	0 0	G G	G G	C T	G G	G G	G T	A A	T T
DB198	C C	A G	T T	G T	G G	A G	A A	G G	C C	A A	G G	G G	C T	G G	G G	G T	A G	T T
DB199	C C	G G	T T	G T	G G	A G	A A	G G	C C	A A	G G	G G	C C	A G	G T	G G	A G	C T
DB20	C C	G G	T T	G G	G G	A G	A A	A G	C C	A A	G G	G G	C T	G G	G G	G G	A G	C T
DB200	C C	A A	T T	T T	G G	A G	A A	G G	C C	A A	G G	G G	C C	A G	G G	G T	G G	C T
DB201	C C	A G	T T	G G	G G	A G	A A	G G	T T	A G	G G	G G	C T	G G	G T	G T	A G	T T
DB202	C C	A A	T T	T T	A G	G G	G G	A G	C C	A A	G G	G G	C T	G G	G G	G G	G G	T T
DB203	C C	A G	G T	G G	G G	A G	A A	A G	C C	A G	G G	G G	T T	A G	G T	G G	G G	T T
DB204	C G	A G	T T	T T	A A	G G	A G	A G	C C	A A	G G	G G	C T	A G	G G	T T	A G	C T
DB205	C C	A A	T T	G G	G G	G G	G G	G G	C C	A A	G G	G G	C T	G G	G G	G T	A A	T T
DB206	C C	A G	T T	G T	G G	A A	A A	A G	C C	A A	G G	G G	C T	G G	T T	G T	G G	T T
DB207	C C	A A	T T	G T	G G	A G	A G	G G	C C	A A	G G	G G	C T	G G	G T	G G	A G	T T
DB208	C C	A G	T T	G G	G G	G G	A A	G G	C C	A A	G G	G G	C T	A G	G G	G G	G G	T T
DB209	C C	A G	T T	G T	A G	A A	A A	G G	C C	0 0	G G	G G	T T	G G	G T	G T	A A	T T
DB21	C C	A G	T T	G G	G G	A G	A G	G G	C T	A A	G G	G G	C T	A G	G G	G T	G G	C T
DB210	C C	A A	T T	G G	G G	A G	A A	G G	C T	A A	G G	G G	C C	G G	G G	G T	A G	T T
DB211	C C	A A	T T	G T	G G	A G	A G	A G	C C	A A	G G	G G	C C	G G	G T	G T	A G	T T
DB212	C C	A G	T T	G G	G G	A A	A A	A G	C C	A A	G G	G G	C T	G G	G G	G T	G G	T T
DB213	C C	A G	T T	G G	G G	A A	A A	G G	C C	A A	G G	G G	C C	A A	G T	G G	A G	C T
DB214	C C	A A	T T	G G	G G	G G	A A	G G	C T	A A	G G	G G	C T	A A	G G	G T	A A	T T
DB215	C G	A G	T T	G G	G G	A G	A G	G G	C C	A A	G G	G G	C C	G G	G G	G G	G G	C T
DB216	C C	A A	T T	T T	A G	G G	A A	A A	C C	A A	G G	G G	C T	A G	G G	G T	G G	T T
DB217	C C	A A	T T	G G	G G	G G	A A	G G	C C	A A	G G	G G	C T	G G	G G	G T	A G	T T
DB218	C C	A G	T T	G T	G G	A G	A A	A G	C C	A G	G G	G G	C T	A G	G T	G T	G G	T T
DB219	C G	G G	T T	G G	G G	A A	A A	G G	C T	A A	G G	G G	C C	G G	G G	G G	A G	C T
DB22	C C	A G	T T	G G	G G	G G	A A	G G	C C	A A	G G	G G	C T	G G	G G	T T	A G	C T
DB220	C C	A A	T T	G G	G G	A G	A A	G G	C T	0 0	G G	G G	T T	A G	G G	G T	G G	T T
DB221	C C	A G	G T	G T	G G	A G	A A	G G	C C	A A	G G	G G	C T	G G	G T	G G	G G	C T
DB222	C C	G G	T T	G T	G G	A A	A A	G G	C T	A G	G G	G G	T T	G G	G T	G G	A G	C C
DB223	C C	A G	G T	G T	G G	A G	A G	A G	C T	A A	G G	G G	C T	G G	G T	G G	G G	C C
DB224	C C	A A	T T	G T	G G	G G	G G	G G	C T	A A	G G	G G	C T	G G	G G	G G	A G	T T
DB225	C G	G G	T T	G G	G G	A G	G G	G G	C C	A A	G G	G G	C T	G G	G T	G G	A G	C T
DB226	C C	A A	T T	T T	A G	A G	G G	G G	C C	A A	G G	G G	C T	G G	G G	G G	A G	T T
DB227	C C	A G	T T	G T	G G	A A	A G	A G	C T	A A	G G	G G	T T	G G	T T	G G	G G	C T
DB228	C C	A G	T T	G G	G G	G G	A G	A G	C C	A A	G G	G G	C T	A G	G G	G T	A G	C T
DB229	C C	A A	T T	T T	A A	A G	A A	A G	C T	A A	G G	G G	T T	G G	G T	G G	A G	C T
DB23	C C	A G	T T	G T	G G	A G	A A	G G	C T	A G	G G	G G	C T	A A	G G	G T	A G	T T
DB230	C C	A A	T T	G T	G G	A G	A G	G G	C C	A A	G G	G G	C T	A G	G T	T T	A G	C T
DB231	C C	A A	T T	G T	A G	G G	A A	G G	C C	A G	G G	G G	T T	A G	G G	G T	A G	C T
DB232	C C	A G	G T	G G	G G	A G	A G	A G	C T	A A	G G	G G	C T	G G	G G	G G	A G	C T
DB233	C C	A A	T T	G T	G G	A G	A G	G G	C C	A A	G G	G G	T T	G G	G G	G G	A G	T T
DB234	C C	A A	T T	G G	G G	A G	A G	G G	C C	A A	G G	G G	C C	A G	G G	G T	A G	T T
DB235	C C	A A	T T	T T	A G	A G	A A	G G	C C	A A	G G	G G	C T	G G	G T	G G	G G	T T
DB236	C C	A G	G T	T T	A G	G G	A A	A G	C C	A A	G G	G G	C T	G G	G G	G G	A G	T T
DB237	C C	A A	T T	G G	G G	G G	A A	A G	C C	A A	G G	G G	T T	A G	G G	G T	G G	C T
DB238	C C	A G	T T	G T	A G	A G	A G	G G	C T	A A	G G	G G	C T	A G	G G	G G	A G	C T
DB239	C C	A A	T T	G G	G G	A G	A G	G G	C T	A A	G G	G G	C C	G G	G T	G T	G G	T T
DB24	C C	A G	T T	G T	A G	A G	A G	G G	C C	A A	G G	G G	C T	G G	G G	G G	A G	C T
DB240	C C	A A	T T	G T	G G	A A	A A	G G	T T	A A	G G	G G	C T	A G	G G	G T	A G	T T
DB241	C G	A G	T T	G T	G G	A G	A G	G G	C C	A A	G G	G G	C C	A G	G G	G G	A G	T T
DB242	C C	A G	T T	G G	G G	A G	A G	G G	C C	A A	G G	G G	C T	G G	G G	G G	G G	C T
DB243	C C	A G	T T	G T	G G	A G	A G	G G	C C	A A	G G	G G	T T	G G	G T	G G	G G	C T
DB244	C C	A A	T T	G T	G G	A G	A A	A G	C C	A A	G G	G G	T T	G G	G G	G G	A G	T T
DB245	C C	A A	T T	T T	G G	G G	A G	G G	C C	A A	G G	G G	C C	G G	G G	G G	A G	C T
DB246	C C	A A	T T	G T	G G	A G	A A	G G	C T	A A	G G	G G	C T	A G	G G	G G	G G	T T
DB247	C C	A A	T T	G T	G G	A G	A G	A G	C C	A A	G G	G G	C T	G G	G T	G G	G G	T T
DB248	C C	A G	G T	G G	G G	G G	A G	G G	C C	0 0	G G	G G	C T	A G	G G	G G	A G	C T
DB249	C C	A G	T T	G T	G G	A G	G G	G G	C C	A A	G G	G G	C C	G G	G G	G T	A G	T T
DB25	C C	A G	T T	G T	G G	A G	A A	G G	C C	A A	G G	G G	C T	A G	G T	G T	A G	C T
DB251	C C	A A	T T	G T	G G	A G	G G	G G	C C	A A	G G	G G	C T	G G	G T	G G	G G	T T
DB252	C C	A A	T T	T T	A G	G G	A G	G G	C C	A A	G G	G G	C T	G G	G G	G T	A A	T T
DB253	C C	A G	T T	G T	G G	G G	A A	A G	C C	A A	G G	G G	C C	G G	G G	G T	A G	C T
DB254	C G	G G	T T	T T	A G	A G	A A	G G	C T	A A	G G	G G	C C	A G	G T	G G	A A	T T
DB255	C C	A G	T T	G G	G G	A G	A G	G G	C C	A A	G G	G G	C T	G G	G G	G G	A A	C T
DB256	C G	A G	T T	G G	G G	A A	A A	G G	C T	A A	G G	G G	T T	A G	G T	G T	A G	T T
DB258	C C	A A	T T	G G	G G	A A	A G	G G	C C	A A	G G	G G	C T	G G	G T	G G	A A	T T
DB259	C C	A G	T T	G G	G G	G G	A G	A G	C C	A A	G G	G G	C C	A G	G G	G G	G G	C T
DB26	C C	A A	T T	G T	G G	A G	A A	G G	C C	A A	G G	G G	T T	A A	G T	G G	G G	C T
DB260	C C	A G	T T	G T	G G	A G	G G	A G	C C	A A	G G	G G	C T	G G	G T	G G	G G	T T
DB262	C C	G G	T T	G T	A G	A G	A G	A G	C C	A A	G G	G G	C T	A G	G T	G G	G G	T T
DB263	C C	A G	T T	G T	G G	G G	A A	G G	T T	A A	G G	G G	C C	A A	G G	G T	A G	T T
DB264	C C	A A	T T	G G	G G	A A	A G	G G	C C	A A	G G	G G	T T	G G	G T	G T	A G	C T
DB265	C C	A G	T T	G G	G G	G G	A G	G G	C C	A A	G G	G G	C T	G G	G G	G T	A G	T T
DB266	C C	A A	T T	G G	G G	A G	A A	A G	C C	A A	G G	G G	C T	A G	G G	G G	G G	C T
DB267	C C	A A	T T	G T	A G	G G	A A	G G	C T	A A	G G	G G	T T	A G	G G	G G	A G	C T
DB268	C C	A A	T T	G T	G G	G G	A G	A G	C T	A A	G G	G G	C T	A G	G G	G G	G G	C T
DB269	C C	A A	T T	G G	G G	A G	A G	A G	C T	A A	G G	G G	T T	G G	G G	T T	G G	T T
DB27	C C	A A	T T	G T	G G	A G	A A	G G	C C	A A	G G	G G	T T	A G	G T	G G	A G	C T
DB270	C C	A A	T T	G G	G G	G G	G G	G G	C T	A A	G G	G G	T T	G G	G G	T T	G G	T T
DB271	C C	A A	T T	G T	G G	A G	A A	G G	C C	A A	G G	G G	T T	A G	G T	G G	A G	T T
DB272	C G	A G	T T	G T	G G	A G	A A	A G	C C	A A	G G	G G	C T	G G	G G	G G	A G	C T
DB273	C C	G G	T T	G G	G G	A G	A A	A G	C C	A A	G G	G G	C T	A G	G T	G G	A G	C T
DB274	C C	A G	T T	G T	A G	A G	A G	G G	T T	A A	G G	G G	T T	A G	G T	G T	G G	C T
DB275	C C	A G	T T	G T	G G	A G	G G	G G	C C	A A	G G	G G	C T	G G	G G	G G	G G	C C
DB276	C C	A G	T T	G G	G G	A A	A A	G G	C C	A A	G G	G G	C C	G G	G T	G T	A G	C T
DB278	C C	A A	T T	G T	G G	G G	A A	G G	C C	A A	G G	G G	C T	A G	G G	G G	G G	T T
DB279	C G	A G	T T	G G	G G	G G	A G	A G	C C	A A	G G	G G	C T	G G	G G	G G	G G	T T
DB28	C C	A A	T T	G G	G G	A G	A A	A A	C T	A A	G G	G G	C T	G G	G T	G T	G G	C T
DB280	C C	A A	T T	G G	G G	A A	G G	G G	C C	A A	G G	G G	C T	G G	G T	G G	G G	T T
DB281	C G	G G	T T	G T	G G	A G	A A	G G	C C	A A	G G	G G	T T	G G	G T	G T	A G	C T
DB282	C C	A A	T T	G T	A G	A A	A A	A G	C C	A A	G G	G G	C T	G G	G G	G G	A G	C T
DB283	C C	A G	T T	G G	G G	G G	A G	G G	C C	A A	G G	G G	C T	G G	G G	G T	A G	T T
DB285	C C	A A	T T	G T	G G	A G	A G	G G	C C	A A	G G	G G	C T	G G	G T	G T	G G	C T
DB286	C C	A A	T T	G G	G G	A G	A G	G G	C C	A A	G G	G G	C C	A G	G G	T T	A G	T T
DB287	C C	A G	T T	G G	G G	A G	A G	G G	T T	A A	G G	G G	C T	A G	G G	G T	G G	T T
DB288	C G	G G	T T	G G	G G	A G	A G	G G	C C	A A	G G	G G	C T	A G	G T	G G	A G	C T
DB289	C G	A G	T T	G G	G G	G G	A G	G G	C C	A A	G G	G G	C C	A G	G G	G G	A G	C T
DB29	C C	A A	T T	G T	A G	A A	A G	A G	C C	A A	G G	G G	C T	G G	G T	G G	G G	C T
DB291	C G	A G	T T	G G	G G	A G	A G	G G	C T	A A	G G	G G	T T	G G	G G	G G	G G	T T
DB292	C G	A G	T T	G T	A G	A G	A G	G G	C C	A A	G G	G G	C T	A G	G T	G T	G G	C T
DB293	C G	G G	T T	T T	A G	A G	A A	G G	C C	A A	G G	G G	C C	G G	G T	G G	G G	C C
DB294	C C	A A	T T	G T	G G	G G	G G	G G	C T	A A	G G	G G	C C	A G	G G	G T	A G	C T
DB295	C C	A A	T T	G G	G G	A A	G G	G G	C C	A A	G G	G G	C C	A G	T T	G T	A G	C T
DB297	C C	A A	T T	G T	G G	A G	A A	G G	C C	A A	G G	G G	T T	G G	G T	G G	A G	C T
DB299	C C	A A	T T	G G	G G	A G	A G	G G	C C	A A	G G	G G	C T	A G	G G	G G	A G	T T
DB30	C C	A A	T T	T T	A G	G G	A A	A G	C T	A A	G G	G G	C T	G G	G G	G G	G G	T T
DB300	C C	A A	T T	G T	A G	A G	A A	G G	C T	A A	G G	G G	C C	A G	G G	T T	A G	C T
DB301	C C	A A	T T	G T	G G	A G	A G	G G	C T	A A	G G	G G	T T	G G	G G	G G	A G	C C
DB302	C G	A G	T T	G G	G G	G G	G G	A G	C C	A A	G G	G G	T T	A G	G G	G T	A G	C T
DB303	C C	A G	T T	G T	A G	A A	A A	A G	C C	A A	G G	G G	C C	A A	G G	G T	A G	T T
DB304	C C	A A	T T	G G	G G	A G	A G	G G	C T	A A	G G	G G	C T	A G	G G	G G	A G	C T
DB305	C C	A G	T T	G T	G G	G G	A G	A G	C T	A A	G G	G G	C T	G G	G G	G T	G G	T T
DB306	C C	A A	T T	G T	G G	G G	A G	G G	C C	A A	G G	G G	C T	G G	G G	G T	A A	C T
DB307	C C	A A	T T	G G	G G	G G	A A	G G	C C	A A	G G	G G	C C	A G	G G	G G	A G	C T
DB308	C C	A G	T T	G G	G G	A A	A G	A G	C C	A A	G G	G G	T T	G G	G T	G G	A G	T T
DB309	C C	A G	T T	T T	G G	G G	A A	G G	T T	A A	G G	G G	C C	A G	G G	G T	A G	T T
DB31	C C	A G	T T	G T	G G	A G	A A	G G	C C	A G	G G	G G	C T	G G	G G	G G	G G	C T
DB310	C C	A A	T T	G T	G G	G G	A A	G G	C T	A A	G G	G G	T T	A G	G G	G G	G G	T T
DB311	C C	G G	T T	G T	G G	A G	A G	G G	C T	A A	G G	G G	C C	A G	G T	G T	G G	T T
DB312	C C	A A	T T	G T	G G	A G	A A	A G	C C	A A	G G	G G	C T	A G	G G	G G	G G	C T
DB313	C C	A A	T T	G G	G G	A G	A G	G G	C C	A A	G G	G G	C T	G G	G T	G G	G G	C T
DB314	G G	G G	T T	G T	G G	A G	A G	A G	C C	A A	G G	G G	C C	A G	G G	G G	G G	C T
DB315	C C	G G	T T	G T	G G	G G	G G	G G	C C	A A	G G	G G	T T	G G	G G	G T	A A	C T
DB316	C C	A A	T T	G T	A G	G G	A A	G G	C C	A A	G G	G G	T T	A G	G G	G G	A G	C T
DB317	C G	A G	T T	G T	G G	G G	A A	G G	C C	A A	G G	G G	T T	A G	G G	G G	A G	C T
DB319	C C	A A	T T	G G	G G	A G	A G	G G	C C	A A	G G	G G	C T	A G	G T	G G	G G	C T
DB320	C C	A G	T T	G T	A G	A G	A A	A G	C C	A A	G G	G G	C T	G G	G G	G T	A G	T T
DB321	C C	A G	T T	G G	G G	A G	G G	G G	C C	A A	G G	G G	T T	G G	G G	G G	G G	T T
DB322	C C	A A	T T	G T	G G	G G	A A	A G	C C	0 0	G G	G G	T T	G G	G G	T T	G G	T T
DB324	C C	A G	T T	G G	G G	G G	A A	A A	C C	A A	G G	G G	C T	A G	G G	G T	G G	T T
DB325	C G	A G	T T	G G	G G	A G	G G	G G	C C	A A	G G	G G	C T	G G	G T	G G	A G	C T
DB326	C C	A G	T T	G T	G G	A G	A A	A G	C C	A A	G G	G G	C C	G G	G G	G T	A G	T T
DB327	C G	A G	T T	T T	A G	G G	A G	G G	C C	A A	G G	G G	T T	A G	G G	G G	A G	T T
DB328	C C	A A	T T	G G	G G	A G	A G	G G	C C	A A	G G	G G	C T	G G	G T	G G	G G	T T
DB329	C C	A A	T T	G T	G G	G G	G G	G G	C C	A A	G G	G G	T T	G G	G G	G T	A G	C T
DB33	C C	A A	T T	T T	G G	A G	A G	A G	C C	A A	G G	G G	T T	A G	G G	G G	G G	T T
DB330	C C	A A	G T	G G	G G	A G	A G	G G	C C	A A	G G	G G	C C	A G	G G	G T	G G	C T
DB332	C C	A G	G T	G G	G G	A G	A A	G G	C C	A A	G G	G G	C C	A A	G G	G G	G G	T T
DB334	C C	A A	T T	T T	G G	A G	G G	A G	C C	A A	G G	G G	C C	G G	G T	G G	G G	T T
DB335	C C	A G	G T	G G	G G	A G	A G	G G	C T	A A	G G	G G	T T	A G	G G	G G	G G	T T
DB336	C C	A G	T T	G T	G G	G G	A A	G G	C T	A A	G G	G G	C T	A G	G G	G G	G G	T T
DB337	C C	A A	T T	G G	G G	A A	A A	A A	C T	A A	G G	G G	C T	A G	T T	G T	G G	C T
DB339	C C	A A	T T	G G	G G	A G	A A	G G	C T	A A	G G	G G	C C	A G	G T	G G	A G	C T
DB340	C C	A A	T T	G G	G G	A G	A A	G G	C T	A A	G G	G G	C T	A G	G G	G T	A G	T T
DB341	C G	G G	T T	G T	G G	G G	A A	G G	C C	A A	G G	G G	T T	A G	G G	G G	A A	C T
DB343	C G	A G	T T	G T	G G	G G	A G	A G	C C	A A	G G	G G	T T	A G	G G	G T	G G	C T
DB344	C C	A A	T T	G T	G G	A G	A G	G G	C C	A A	G G	G G	C T	G G	G G	G T	A A	C T
DB345	C C	A A	G T	G T	G G	A G	A G	G G	C C	A A	G G	G G	C T	A G	G T	G G	G G	C T
DB346	C C	A A	T T	G G	G G	A G	A G	G G	C C	A A	G G	G G	C T	G G	G G	G G	A A	T T
DB348	C G	G G	T T	G G	G G	G G	A G	A G	C C	A A	G G	G G	T T	G G	G G	G G	A G	C T
DB349	C C	A G	T T	G T	G G	G G	A A	G G	C T	A A	G G	G G	C T	A G	G G	G G	G G	C T
DB35	C C	A A	T T	G T	G G	A G	A G	A G	C T	A A	G G	G G	T T	A G	G G	G G	A G	T T
DB350	C G	G G	T T	G G	G G	A G	A A	G G	C C	A A	G G	G G	C C	A G	G G	G G	A G	C T
DB351	C C	A A	T T	G T	G G	A G	A G	A G	C T	A A	G G	G G	C T	G G	G G	G G	G G	C T
DB352	C C	A A	T T	G G	G G	A G	A G	G G	C T	A A	G G	G G	C T	G G	T T	G T	G G	C T
DB356	C G	A G	T T	G T	G G	A G	A G	G G	C C	A A	G G	G G	C C	G G	G G	G G	G G	T T
DB357	C C	A A	T T	T T	A G	A G	A A	G G	C C	A A	G G	G G	T T	G G	G T	G G	A A	C T
DB358	C C	A A	T T	G G	G G	G G	A A	G G	C C	A A	G G	G G	C T	A G	G G	G G	A G	C T
DB359	C C	A G	G T	G T	G G	A G	A G	G G	C T	A A	G G	G G	T T	G G	G G	G G	A G	C T
DB36	C C	A A	T T	G G	G G	A G	A G	G G	C C	A A	G G	G G	C T	G G	G G	G T	A G	T T
DB360	C C	A A	T T	G G	G G	A G	A G	A G	C C	A A	G G	G G	C T	A G	G G	G T	G G	T T
DB361	C C	A G	G T	G G	G G	A G	A G	G G	C C	A A	G G	G G	C T	A A	G T	G T	A G	T T
DB362	C C	A A	T T	G G	G G	A A	A G	G G	C C	A A	G G	G G	C T	G G	G G	G G	A G	C T
DB363	C C	A A	T T	G T	G G	G G	A A	G G	C C	A A	G G	G G	T T	A A	G G	G T	A G	T T
DB364	C C	A G	T T	G G	G G	A A	A A	G G	T T	A A	G G	G G	C C	A G	G T	G T	G G	T T
DB365	C G	A G	T T	G T	G G	A A	A G	G G	C C	A A	G G	G G	T T	G G	G G	T T	A G	T T
DB367	C C	A A	T T	G G	G G	A G	A A	G G	C T	A A	G G	G G	C T	A G	G G	G T	A G	C C
DB368	C C	A G	T T	G G	G G	G G	A A	A G	C C	A A	G G	G G	C T	A G	G G	G G	G G	C T
DB369	C C	A A	T T	G T	G G	A G	A G	A G	C C	A A	G G	G G	C C	G G	G G	G T	A G	T T
DB37	C C	A G	T T	G T	G G	G G	A G	G G	C C	A A	G G	G G	C C	G G	G G	G G	G G	C T
DB370	C C	A G	T T	G G	G G	A G	G G	G G	C C	A A	G G	G G	C C	G G	G G	G G	G G	C T
DB371	C C	A A	T T	G T	G G	G G	A A	A G	C C	A G	G G	G G	C T	G G	G G	G T	G G	C T
DB372	C C	A A	T T	G G	G G	A G	A A	A G	C C	A A	G G	G G	T T	G G	G T	G G	A G	C T
DB373	C C	A G	T T	G G	G G	A A	A G	G G	C T	A A	G G	G G	C T	A G	G T	G T	A G	T T
DB375	C C	A A	T T	G G	G G	G G	A G	A G	C T	A A	G G	G G	T T	A G	G G	G G	G G	T T
DB377	C C	A A	T T	G G	G G	A A	A A	G G	C C	A A	G G	G G	C C	A G	G G	G T	G G	C C
DB379	C C	A A	T T	T T	A A	A G	A A	A G	C T	A A	G G	G G	C T	G G	T T	G T	G G	C T
DB38	C C	A G	T T	G G	G G	G G	A G	A G	C C	A A	G G	G G	C T	A G	G G	G G	A G	C C
DB380	C C	A G	T T	T T	G G	A G	A G	G G	C C	A A	G G	G G	C T	A G	G G	G T	G G	T T
DB381	C C	A A	T T	G G	G G	A G	A A	G G	C C	A A	G G	G G	T T	A A	G G	G G	A G	T T
DB382	C C	A A	T T	G G	G G	G G	A G	A G	C T	A A	G G	G G	C T	A G	G G	G G	A G	T T
DB383	C G	A G	T T	G T	G G	A G	A A	G G	C C	A A	G G	G G	T T	A G	G T	G T	A A	T T
DB384	C C	A A	T T	G T	G G	A G	G G	G G	C C	A A	G G	G G	C C	G G	G T	G G	G G	T T
DB386	C C	A A	T T	G T	A G	A G	A A	A G	C C	A A	G G	G G	C T	G G	G G	G G	A G	T T
DB387	C C	A A	T T	G G	G G	G G	A A	G G	C C	A A	G G	G G	T T	G G	G G	G G	G G	T T
DB388	C C	A G	T T	G T	G G	A G	A A	A G	C C	A A	G G	G G	C T	G G	G T	G T	G G	C T
DB39	C C	A A	T T	G G	G G	A G	A A	A G	C C	A A	G G	G G	C T	A G	G G	G G	A G	C T
DB390	C C	A A	T T	T T	G G	G G	A A	A G	C C	A A	G G	G G	T T	A A	G G	G T	G G	T T
DB391	C C	A G	T T	G G	G G	G G	A A	G G	C C	A A	G G	G G	C T	A G	G G	G T	A A	T T
DB392	C C	A A	T T	G T	G G	G G	A G	G G	C T	A A	G G	G G	T T	G G	G G	G G	A G	C T
DB393	C C	A A	T T	G G	G G	G G	A A	G G	C T	A A	G G	G G	C T	A G	G G	G G	G G	T T
DB394	C G	G G	T T	T T	A G	G G	A A	G G	C C	A G	G G	G G	C C	A G	G G	G T	A A	C T
DB395	C C	G G	T T	G G	G G	A G	A A	G G	C T	A G	G G	G G	C T	A A	G G	G G	G G	T T
DB396	C C	A A	T T	G G	G G	G G	A A	A G	C C	A A	G G	G G	C T	A A	G G	G T	A G	C T
DB397	C G	A G	T T	G G	G G	A A	A G	G G	C T	A A	G G	G G	C T	A A	G T	G G	G G	T T
DB398	C C	A A	T T	G T	A G	A G	A A	A G	C C	A A	G G	G G	C T	G G	G T	G T	G G	T T
DB40	C C	A A	T T	G T	G G	G G	A G	G G	C C	A A	G G	G G	C T	G G	G G	G G	A G	T T
DB401	C G	A G	T T	G G	G G	G G	A A	G G	C C	A A	G G	G G	C T	G G	G G	T T	A G	T T
DB403	C G	A G	T T	G G	G G	G G	A A	G G	C C	A A	G G	G G	C T	A G	G G	G G	A G	C C
DB405	C C	A A	T T	G T	G G	G G	A A	G G	C C	A A	G G	G G	C T	G G	G G	G G	G G	C T
DB406	C C	A A	T T	G G	G G	A G	A G	G G	C C	A A	G G	G G	C T	G G	G T	T T	A G	T T
DB407	C C	A G	T T	G T	G G	G G	A A	G G	C C	A G	G G	G G	C T	G G	G G	G T	A G	T T
DB408	C C	A G	T T	G T	G G	G G	A G	G G	C C	A A	G G	G G	T T	A G	G G	G G	A A	T T
DB409	C C	A A	T T	G T	G G	A G	G G	G G	C C	A A	G G	G G	C C	G G	G G	G T	A G	T T
DB410	C C	A G	T T	T T	G G	G G	A A	G G	C C	A A	G G	G G	C T	A G	G G	G G	A A	C T
DB411	C C	A G	T T	G T	A G	A G	A G	A G	C C	A A	G G	G G	C T	A G	G G	G G	A A	T T
DB414	C C	A A	T T	G G	G G	G G	A A	G G	C C	A A	G G	G G	C T	G G	G G	G G	G G	C T
DB415	C C	A G	T T	G T	G G	G G	A A	G G	C C	A A	G G	G G	C T	G G	G G	G G	A G	T T
DB417	C C	A G	T T	G G	G G	G G	A A	G G	C C	A A	G G	G G	T T	A G	G G	G G	G G	T T
DB418	C C	A G	T T	G T	A G	G G	A A	A G	C C	A A	G G	G G	C T	G G	G G	G G	G G	T T
DB419	C C	G G	T T	G T	G G	A G	A A	G G	C C	A A	G G	G G	C C	A G	G T	G G	A G	C T
DB42	C G	A G	T T	T T	A G	A G	A A	A G	C C	A A	G G	G G	C T	A G	G T	G G	G G	T T
DB420	C C	A A	G T	G G	G G	G G	A A	A G	C T	A A	G G	G G	C C	G G	G G	G G	G G	C C
DB421	C C	G G	T T	G G	G G	A A	A G	G G	C C	A A	G G	G G	C T	A G	G G	G G	A A	T T
DB423	C C	A G	T T	G T	G G	G G	A G	A G	C C	A A	G G	G G	T T	A G	G G	G G	A G	C T
DB424	C G	A G	T T	G T	G G	G G	A A	A G	C C	A A	G G	G G	C T	G G	G G	G G	A G	C T
DB425	C C	A A	T T	G G	G G	A G	G G	G G	C C	A A	G G	G G	C T	G G	G G	G G	A A	T T
DB426	C G	G G	T T	G G	G G	A G	A G	G G	C T	A A	G G	G G	C T	A G	G T	G T	A A	T T
DB427	C C	A G	G T	T T	G G	A A	A G	G G	C C	A A	G G	G G	C C	G G	G T	T T	G G	T T
DB428	C C	A A	T T	G G	G G	A G	A A	G G	C C	A A	G G	G G	C T	A A	G G	G T	A G	T T
DB429	C C	A G	T T	G T	G G	G G	A G	G G	C C	A A	G G	G G	C T	G G	G G	G G	A G	C T
DB43	C C	A A	T T	G G	G G	A G	A A	G G	C T	A A	G G	G G	C T	A G	G G	G G	A G	C T
DB430	C C	A G	T T	G T	G G	A G	A G	G G	C C	A A	G G	G G	C T	G G	G G	G G	G G	C T
DB431	C C	A A	T T	G T	G G	A G	G G	A G	C C	A A	G G	G G	C T	G G	G T	G T	G G	T T
DB432	C C	A A	T T	G T	G G	A G	A A	G G	C T	A A	G G	G G	T T	G G	G G	G G	G G	C T
DB433	C C	A A	T T	T T	A G	G G	A A	G G	C C	A A	G G	G G	T T	A G	G G	G G	G G	C C
DB434	C C	A G	T T	G G	G G	A A	A G	G G	C C	A A	G G	G G	C T	A G	T T	G G	A G	T T
DB435	C C	G G	T T	G G	G G	A A	A G	G G	C C	A A	G G	G G	T T	G G	G G	G G	G G	C T
DB437	C C	A G	T T	G T	G G	A A	A A	G G	C C	A A	G G	G G	C T	A G	G T	G T	A G	T T
DB438	C C	A G	T T	T T	G G	A G	A G	G G	C C	A A	G G	G G	T T	G G	G T	T T	G G	T T
DB44	C G	A G	G T	G T	G G	A G	A A	G G	C C	A A	G G	G G	C T	G G	G G	G G	G G	C T
DB440	C C	A G	T T	G T	G G	G G	A A	A G	C T	A A	G G	G G	C T	A G	G G	G G	A G	C T
DB441	C C	A G	T T	G T	A G	A G	A G	G G	C C	A A	G G	G G	T T	A G	G G	G T	A A	T T
DB442	C C	A G	T T	G T	A G	G G	A G	G G	C T	A A	G G	G G	C C	G G	G G	G G	A G	T T
DB446	C C	A A	T T	G T	A G	G G	A A	G G	C C	A A	G G	G G	C T	G G	G G	G G	A G	T T
DB448	C C	A G	T T	G T	G G	A G	A A	G G	C C	A A	G G	G G	C C	A G	G G	G G	A G	T T
DB45	C C	A A	T T	G T	G G	A A	A A	G G	C C	A A	G G	G G	T T	A A	G T	G T	A G	T T
DB452	C C	A A	T T	G G	G G	A G	A G	G G	C T	A A	G G	G G	C T	A G	G G	G T	G G	C T
DB453	C C	A A	T T	G G	G G	G G	A A	A G	C C	A A	G G	G G	T T	G G	G G	G T	G G	C T
DB455	C C	A G	G T	G T	G G	G G	G G	G G	C C	A A	G G	G G	C C	A G	G G	G G	G G	T T
DB456	C C	A G	T T	G G	G G	A G	A A	G G	C C	A A	G G	G G	C T	G G	G G	G G	A G	T T
DB457	C C	A A	T T	G G	G G	G G	A G	G G	C T	A A	G G	G G	C C	G G	G G	G T	A A	T T
DB458	C C	A G	T T	G T	G G	G G	A G	A G	C C	A A	G G	G G	C C	A G	G G	G G	G G	C T
DB459	C C	G G	T T	G T	G G	A G	A A	G G	C T	A A	G G	G G	C T	G G	G G	G T	A G	C C
DB46	C C	A G	G T	G T	G G	A A	A G	G G	C C	A A	G G	G G	C T	G G	G T	G T	G G	T T
DB460	C C	G G	T T	G G	G G	G G	G G	G G	C C	A A	G G	G G	C C	G G	G G	G T	A G	T T
DB461	C C	A A	T T	G T	G G	A G	G G	A G	C T	A A	G G	G G	C T	G G	G G	G T	G G	T T
DB462	C C	A A	T T	G G	G G	A G	A A	G G	C C	A A	G G	G G	T T	A G	G G	G G	A G	C T
DB464	C G	A G	T T	G G	G G	A G	A A	G G	C T	A A	G G	G G	C C	G G	G G	G G	A G	T T
DB465	C G	A G	T T	G G	G G	A G	G G	G G	C T	A G	G G	G G	C C	G G	G G	G G	A G	T T
DB466	C C	A A	T T	G G	G G	G G	A G	G G	C C	A A	G G	G G	C T	A G	G G	G G	A A	T T
DB467	C G	A G	T T	G T	A G	G G	A A	G G	C T	A A	G G	G G	T T	A G	G G	G T	A G	T T
DB468	C C	A A	T T	G G	G G	G G	A A	G G	C C	A A	G G	G G	C T	A A	G G	G G	A A	T T
DB469	C G	A G	T T	G T	G G	G G	G G	G G	C C	A A	G G	G G	T T	G G	G G	G T	G G	T T
DB47	C C	A G	T T	G G	G G	G G	A G	G G	C C	A A	G G	G G	C T	A A	G G	G T	A G	C T
DB470	C C	A G	T T	G G	G G	A A	A A	A A	C T	A A	G G	G G	C C	A A	G G	G G	G G	C C
DB471	C C	A A	T T	G T	G G	A G	A G	G G	C C	A A	G G	G G	C C	A G	G G	G T	A G	T T
DB472	C C	A A	G T	G G	G G	G G	A G	G G	C T	A A	G G	G G	C C	G G	G G	G T	G G	C T
DB474	C C	A A	T T	G G	G G	G G	G G	A G	C T	A A	G G	G G	C T	G G	G G	G G	A G	T T
DB476	C C	G G	T T	G T	G G	G G	A A	A G	C C	A A	G G	G G	C T	A G	G G	G T	A G	C T
DB477	C C	A A	T T	G G	G G	G G	A G	A G	C C	A A	G G	G G	C C	A G	G G	G G	A G	C C
DB478	C C	A A	G T	G G	G G	G G	A A	G G	C C	A A	G G	G G	C C	A G	G T	G T	A A	T T
DB479	C C	A A	T T	G T	G G	G G	A A	A G	C T	A A	G G	G G	C C	G G	G G	G G	G G	C C
DB48	C G	G G	T T	G T	A G	G G	A G	G G	C C	A A	G G	G G	C T	A G	G G	G G	A A	C T
DB481	C C	A G	T T	G G	G G	A G	A G	G G	C C	A A	G G	G G	C T	G G	G G	G G	G G	C C
DB483	C C	A G	G T	T T	A A	A G	A G	A A	C T	A A	G G	G G	C C	G G	G T	G G	G G	C T
DB484	C C	A A	T T	G T	G G	A G	A G	A G	C C	A A	G G	G G	C C	A G	G G	T T	G G	T T
DB486	C C	A G	T T	G G	G G	G G	A G	G G	C C	A A	G G	G G	C T	A G	G G	G T	A A	T T
DB487	C C	A A	T T	G G	G G	A A	A G	G G	C T	A A	G G	G G	C T	G G	T T	G G	A G	C T
DB488	C G	A G	T T	G G	G G	G G	A G	G G	C T	A A	G G	G G	C T	G G	G G	G G	A A	T T
DB490	C C	A G	T T	G G	G G	A G	A G	G G	C C	A A	G G	G G	C T	G G	G G	G G	G G	C C
DB491	C C	G G	T T	G T	A G	A G	A G	G G	C C	A A	G G	G G	C T	A G	G G	G G	A G	C T
DB492	C C	A A	T T	G G	G G	A G	A G	G G	C C	A A	G G	G G	C C	G G	G G	G T	A G	T T
DB493	C C	A G	T T	T T	G G	A G	A A	A G	C C	A A	G G	G G	C T	A G	G G	G G	A G	C T
DB494	C C	A A	T T	G T	G G	A A	G G	A G	C C	A A	G G	G G	C T	G G	G T	G G	G G	T T
DB497	C C	A A	T T	G T	G G	A A	A G	G G	C C	A A	G G	G G	C T	G G	G T	G G	G G	T T
DB499	C C	A G	T T	G T	G G	G G	A A	A G	C T	A A	G G	G G	T T	A G	G G	G T	G G	T T
DB50	C G	G G	T T	G G	G G	G G	G G	A G	C C	A A	G G	G G	C T	G G	G G	G T	A G	C T
DB500	C C	A A	T T	G G	G G	G G	A A	G G	C T	A G	G G	G G	C T	A G	G G	G G	A G	T T
DB501	C C	A A	T T	G G	G G	A G	A G	G G	C C	A A	G G	G G	C T	A G	G T	G T	A A	T T
DB502	C C	A A	T T	G T	G G	A G	A A	A G	C C	A A	G G	G G	C T	A G	G T	G G	A G	T T
DB503	C C	A A	T T	T T	A G	A G	A G	G G	C T	A G	G G	G G	C T	G G	G T	T T	A G	C T
DB505	C C	A G	T T	G T	G G	G G	A G	G G	C C	A A	G G	G G	C T	G G	G G	G T	A G	T T
DB506	C C	A A	G T	G G	G G	A G	A A	A G	C T	A A	G G	G G	C T	A A	G G	G T	G G	C T
DB507	C C	A G	T T	G T	G G	A G	A G	A G	C C	A A	G G	G G	C T	G G	G T	G T	A G	T T
DB508	C C	A A	T T	G G	G G	A G	A G	A A	C T	A A	G G	G G	C T	G G	G G	G G	G G	C T
DB509	C C	A A	T T	G G	G G	A G	A A	G G	C T	A A	G G	G G	C T	G G	G G	G T	G G	C T
DB51	C C	A G	T T	G G	G G	A G	A A	G G	C C	A A	G G	G G	T T	G G	G G	G T	G G	C T
DB510	C C	A A	T T	G G	G G	G G	A A	A G	C C	A A	G G	G G	C T	G G	G G	G G	G G	C T
DB511	C C	A G	T T	G G	G G	A G	A G	G G	C C	A A	G G	G G	C T	G G	G T	G T	A G	C T
DB512	C C	A G	T T	G G	G G	G G	A A	G G	C C	A A	G G	G G	C C	G G	G G	G G	G G	T T
DB513	C C	A G	T T	G T	A G	A G	A A	G G	C C	A A	G G	G G	T T	A A	G G	G T	A A	T T
DB514	C C	A G	T T	G G	G G	G G	G G	G G	C C	A A	G G	G G	T T	G G	G G	G G	A G	C T
DB515	C C	A A	T T	T T	A G	G G	A G	A G	C C	A A	G G	G G	T T	G G	G G	G G	G G	C T
DB518	C C	A A	T T	G G	G G	G G	A G	A G	C T	A A	G G	G G	C C	A G	G G	G T	G G	T T
DB519	C C	A A	T T	G G	G G	A G	G G	G G	C C	A A	G G	G G	C C	G G	G G	G T	G G	T T
DB522	C C	A A	T T	G T	G G	A G	A G	G G	C C	A A	G G	G G	T T	A G	G G	G G	A G	T T
DB523	C C	A G	T T	G T	G G	G G	A A	G G	C C	A A	G G	G G	T T	A G	G G	G T	A A	T T
DB524	C G	A G	T T	G G	G G	A G	A G	G G	C T	A A	G G	G G	T T	A G	G G	G G	A G	C T
DB526	C C	A A	T T	G T	G G	A A	A A	G G	T T	A A	G G	G G	C T	A G	G T	G G	A G	C T
DB527	C C	A A	T T	G T	A G	A G	A A	G G	C C	A A	G G	G G	T T	G G	G G	G T	A G	T T
DB528	C C	A G	T T	G G	G G	A G	A A	G G	C C	A A	G G	G G	C T	A G	G G	G G	A G	C C
DB529	C G	G G	G T	G G	G G	G G	A G	A G	C C	A A	G G	G G	C C	G G	G G	G T	G G	T T
DB530	C G	A G	G T	T T	A G	G G	A A	G G	C C	A A	G G	G G	C T	G G	G G	G G	A G	T T
DB531	C C	A A	T T	G G	G G	A G	A G	A G	C C	A A	G G	G G	T T	G G	G G	G G	G G	C C
DB533	C C	A A	T T	G T	G G	A G	A A	A G	C C	A A	G G	G G	C C	G G	G G	G T	G G	C T
DB534	C C	A G	G T	G T	G G	A G	A A	G G	C C	A A	G G	G G	C T	G G	G G	G T	A A	T T
DB536	C G	A G	T T	G G	G G	A G	A G	G G	C C	A A	G G	G G	C C	G G	G G	G G	G G	C T
DB537	C C	A A	T T	T T	G G	A G	G G	A G	C C	A A	G G	G G	C T	G G	G G	G G	G G	T T
DB538	C C	A A	T T	T T	A G	G G	A G	G G	C C	A A	G G	G G	C T	G G	G G	G T	G G	C T
DB54	C C	A A	G T	G T	G G	G G	A A	G G	C C	A A	G G	G G	C T	G G	G G	G T	A G	C T
DB55	C C	A A	T T	G G	G G	A G	A G	A G	C C	A A	G G	G G	T T	A G	G G	G G	G G	C T
DB56	C C	A G	T T	G G	G G	A G	A A	A G	C T	A A	G G	G G	C T	A G	G G	T T	G G	C T
DB57	C C	A A	T T	G T	A G	G G	A G	G G	C C	A A	G G	G G	T T	A G	G G	G G	G G	C T
DB58	C C	A G	T T	G G	G G	G G	A G	G G	C C	A A	G G	G G	C C	G G	G G	G G	G G	T T
DB60	C C	A G	T T	T T	G G	A G	A A	G G	C C	A A	G G	G G	C C	G G	G G	G T	A G	T T
DB61	C C	A A	T T	G T	A G	A A	A G	G G	C C	A A	G G	G G	C T	A G	G G	G G	G G	C T
DB62	C C	A A	T T	G G	G G	A A	A A	G G	C T	A A	G G	G G	T T	G G	T T	G G	G G	C C
DB63	C C	A A	T T	G G	G G	A G	A G	G G	C T	A A	G G	G G	C T	A G	G G	G G	G G	C T
DB64	C C	A G	T T	G T	A G	A G	A G	A G	C C	A A	G G	G G	C T	G G	G G	G G	G G	C T
DB65	C G	A G	T T	G T	A G	A G	A A	A G	C C	A A	G G	G G	C T	A G	G G	G G	G G	T T
DB66	C C	A A	T T	T T	G G	A G	A G	G G	C C	A A	G G	G G	C T	A G	G G	G T	G G	T T
DB67	C C	A A	T T	G T	G G	A G	A G	G G	C T	A A	G G	G G	C T	G G	G G	G G	G G	C T
DB69	C C	A A	T T	G T	G G	A G	A G	G G	C T	A A	G G	G G	C C	G G	G G	G T	G G	T T
DB70	C C	A A	T T	G G	G G	A G	A G	G G	C C	A A	G G	G G	C C	G G	G G	G T	A G	T T
DB71	C C	A A	T T	T T	A G	G G	A G	G G	C T	A A	G G	G G	T T	G G	G G	G G	G G	C C
DB72	C C	A A	T T	G T	A G	G G	A G	A G	C C	A A	G G	G G	C T	G G	G G	T T	A G	T T
DB73	C G	A G	T T	G T	G G	A G	A G	A G	C C	A A	G G	G G	C T	G G	G G	G G	A G	C C
DB74	C C	A G	T T	G T	A G	A G	A A	G G	C C	A A	G G	G G	T T	A G	G T	G G	G G	T T
DB75	C G	A G	T T	G G	G G	G G	A G	G G	C C	A A	G G	G G	T T	A G	G T	G G	A G	C T
DB76	C C	A A	T T	G T	A G	A G	A G	G G	C C	A A	G G	G G	C C	A G	G T	G G	G G	T T
DB79	C G	A G	T T	G G	G G	G G	A A	G G	T T	A A	G G	G G	T T	A G	G G	G G	G G	T T
DB80	C C	A A	T T	G T	G G	G G	A A	A A	C C	A A	G G	G G	C C	A A	G G	G T	G G	C T
DB81	C C	A G	T T	G T	G G	A G	A G	G G	C C	A A	G G	G G	T T	A G	G G	G G	A G	C T
DB82	C C	A A	T T	G T	A G	G G	A A	A G	C C	A A	G G	G G	T T	G G	G G	G G	G G	C T
DB83	C C	A G	T T	G G	G G	G G	A A	G G	C C	A A	G G	G G	C C	G G	G G	G G	A G	C T
DB84	C G	A G	T T	G G	G G	G G	A G	G G	C C	A A	G G	G G	C T	G G	G G	T T	G G	C T
DB85	C G	A G	T T	G T	G G	G G	G G	A G	C C	A A	G G	G G	T T	G G	G G	G G	G G	C T
DB86	C C	A G	T T	T T	G G	G G	A A	G G	C C	A A	G G	G G	C T	A A	G G	G G	A A	C T
DB87	C C	A G	T T	G T	G G	G G	A G	G G	C T	A A	G G	G G	C C	G G	G G	G G	A G	C C
DB88	C C	A A	T T	G G	G G	A G	A A	G G	C T	A A	G G	G G	C T	A G	G T	G G	A G	C T
DB89	C C	A G	T T	G T	G G	A G	A A	A G	C C	A A	G G	G G	C T	A G	G G	G G	G G	T T
DB90	C C	G G	T T	G T	G G	G G	A G	G G	C C	A A	G G	G G	C T	G G	G G	G G	A G	C T
DB91	C C	A A	T T	G T	G G	A A	A A	G G	C C	A A	G G	G G	T T	A G	G T	G G	A G	T T
DB94	C G	A G	T T	G G	G G	G G	A G	G G	C C	A A	G G	G G	C C	G G	G G	G G	A A	C T
DB95	C C	A A	T T	G T	G G	A G	A A	G G	C C	A A	G G	G G	C T	A G	G T	G G	A A	T T
DB96	C C	A A	T T	G G	G G	G G	A A	G G	C C	A A	G G	G G	C C	G G	G G	G G	A A	T T
DB97	C C	A A	T T	G T	G G	G G	A A	G G	C C	A A	G G	G G	T T	A A	G G	G T	A G	T T
DB98	C C	A A	T T	G G	G G	A A	A A	G G	T T	A A	G G	G G	C T	G G	G T	G G	G G	T T
DB99	C C	A G	T T	G G	G G	G G	A A	G G	C C	A A	G G	G G	T T	A G	G G	G G	A G	C T
DDX002	C C	A A	T T	G G	G G	G G	A A	G G	C T	A G	G G	G G	C T	A G	G G	G G	G G	T T
DDX003	C C	A A	T T	G G	G G	A A	A A	G G	C C	A A	G G	G G	T T	A G	G T	G T	A G	T T
DDX005	C C	A A	T T	G G	G G	G G	A A	G G	C C	A A	A G	G G	T T	A G	G G	G T	A A	T T
DDX006	C C	A G	T T	G T	A G	A G	A A	G G	C T	A A	G G	G G	C T	A A	G T	G G	G G	T T
DDX007	C C	A G	T T	G G	G G	A A	A G	G G	C C	A A	G G	G G	C C	G G	T T	G G	A A	T T
DDX008	C C	G G	T T	T T	G G	G G	A A	G G	C T	A A	G G	G G	C T	A G	G G	G G	A G	C T
DDX0100	C C	A A	T T	T T	G G	A G	G G	G G	C T	A A	G G	G G	C T	G G	G G	G T	A G	C C
DDX011	C G	A G	T T	G G	G G	G G	A A	G G	C C	A A	G G	G G	C T	G G	G G	T T	G G	C T
DDX014	C C	A A	G G	G T	G G	A G	A G	G G	C C	A A	G G	G G	T T	A G	G G	G T	G G	C T
DDX015	C C	A A	T T	G G	G G	A G	A G	G G	C C	A A	G G	G G	C T	G G	G G	G G	A G	T T
DDX020	C C	A A	T T	G G	G G	G G	A G	G G	C C	A A	G G	G G	T T	G G	G G	G G	A G	T T
DDX021	C C	A A	T T	G G	G G	A A	A G	G G	C C	A A	G G	G G	C C	G G	T T	G G	A G	T T
DDX023	C C	A A	T T	G T	G G	A G	A G	A G	C C	A A	G G	G G	C C	G G	G G	G T	G G	T T
DDX024	C G	A G	T T	G T	G G	A G	A G	A A	C C	A A	G G	G G	T T	G G	G T	G T	A G	T T
DDX025	C C	A A	T T	G G	G G	A G	G G	G G	C C	A A	G G	G G	C T	G G	G G	T T	A G	C T
DDX026	C C	A G	T T	G T	A G	A G	A A	G G	C C	A A	G G	G G	T T	A G	G G	T T	G G	T T
DDX027	C C	A G	T T	G T	G G	A G	A A	A G	C C	A A	G G	G G	T T	G G	G G	G T	A G	C T
DDX028	C C	A G	T T	G T	G G	G G	A A	A G	C C	A A	G G	G G	T T	A A	G G	G G	A G	C T
DDX029	C C	A A	T T	G T	G G	A G	A G	G G	C C	A A	G G	G G	C C	G G	G G	T T	A G	C C
DDX031	C C	A G	T T	G T	G G	G G	A G	G G	C T	A A	G G	G G	C T	G G	G G	G T	G G	T T
DDX032	C G	G G	T T	G T	A G	A G	A A	A G	C C	A A	G G	G G	C T	G G	G T	G T	G G	C T
DDX033	C G	A G	T T	G T	G G	A G	A G	G G	T T	A A	G G	G G	C T	G G	G G	G T	A A	C T
DDX034	C C	A G	T T	G T	G G	G G	A G	A G	C C	A A	G G	G G	C T	G G	G G	G T	A G	T T
DDX036	C C	A G	T T	G T	G G	A G	A G	G G	C C	A A	G G	G G	C C	A A	G G	G G	A A	C T
DDX037	C C	G G	T T	G T	G G	A G	A A	G G	C C	A A	G G	G G	C T	A G	G G	G T	A A	T T
DDX038	C C	A A	T T	G T	A G	A G	A G	G G	C C	A A	G G	G G	C T	G G	G T	G G	A A	C C
DDX039	C G	A G	T T	G G	G G	A A	A A	G G	C T	A A	G G	G G	T T	A G	T T	G G	A G	C C
DDX042	C C	A G	T T	G G	G G	G G	A A	G G	C T	A A	G G	G G	T T	G G	G G	G T	A G	C T
DDX044	C C	A A	T T	G G	G G	G G	A G	G G	C C	A A	G G	G G	T T	G G	G G	G T	A G	C T
DDX045	C C	A G	T T	G T	G G	A G	A A	G G	C C	A A	G G	G G	C T	A G	G T	G T	A A	C T
DDX046	C C	A A	T T	G T	G G	G G	A G	G G	C C	A A	G G	G G	T T	G G	G G	G T	A A	T T
DDX048	C C	A A	T T	G T	G G	A G	A G	A G	C C	A A	G G	G G	C T	G G	G G	G T	A G	T T
DDX049	C C	A G	T T	G G	G G	A G	A G	G G	C T	A A	G G	G G	C T	G G	G G	G G	A A	C T
DDX050	C C	A A	T T	G G	G G	A G	A G	G G	C C	A A	G G	G G	C C	G G	G T	G G	A G	T T
DDX051	C G	A G	T T	G T	G G	A G	A A	A A	C C	A A	G G	G G	T T	A A	G G	G T	G G	T T
DDX052	C C	A G	T T	G T	G G	A A	A G	G G	C C	A A	G G	G G	C C	A G	G G	G G	G G	T T
DDX054	C C	A G	T T	G G	G G	A G	A A	G G	C C	A A	A G	G G	C T	A G	G G	G T	A G	T T
DDX055	C C	A G	T T	G G	G G	A G	A G	A G	T T	A A	G G	G G	C T	A G	G T	T T	G G	C T
DDX056	C G	A G	T T	G T	G G	A G	A G	G G	C C	A A	G G	G G	C C	G G	G G	G G	G G	T T
DDX057	C C	A A	T T	G T	G G	A G	A G	A G	C T	A A	G G	G G	C T	A G	G G	G G	A G	C T
DDX058	C G	A G	T T	T T	A G	G G	A G	G G	C T	A A	G G	G G	C T	A A	G G	G G	A G	T T
DDX059	C C	A G	T T	T T	G G	G G	A A	G G	C C	A G	G G	G G	C T	A G	G G	G G	G G	T T
DDX060	C C	A A	T T	G T	G G	A A	A A	G G	C C	A A	G G	G G	C T	G G	G T	G T	G G	T T
DDX061	C C	A G	T T	G G	G G	G G	A G	A G	C T	A A	G G	G G	C C	G G	G G	G G	G G	T T
DDX062	C C	A A	G T	G G	G G	A G	A G	G G	C C	A A	G G	G G	C C	G G	G G	G G	A G	T T
DDX063	C C	A A	T T	G G	G G	G G	G G	A G	C C	A A	G G	G G	C T	G G	G G	G G	G G	T T
DDX064	C C	A A	T T	G T	G G	A G	A G	G G	C C	A A	G G	G G	C C	G G	G T	G G	G G	T T
DDX066	C C	A A	T T	G T	G G	G G	G G	G G	C T	A A	G G	G G	C T	G G	G G	G T	A A	C T
DDX067	C C	A A	T T	G T	G G	G G	A A	G G	C T	A A	G G	G G	C T	A G	G G	G G	A G	C C
DDX069	C C	A A	T T	G G	G G	A G	A G	G G	C T	A A	G G	G G	T T	A G	G G	G T	G G	T T
DDX071	C C	A A	T T	G G	G G	A G	A A	G G	C T	A A	G G	G G	T T	A G	G T	G T	G G	C T
DDX072	C C	A G	T T	G G	G G	G G	A G	A G	C T	A A	G G	G G	C T	G G	G G	G T	A G	T T
DDX074	C C	A G	T T	G G	G G	G G	A A	G G	C C	A A	G G	G G	C T	G G	G G	T T	A G	C T
DDX078	C C	A G	T T	G T	G G	G G	A A	A G	C C	A A	G G	G G	C C	A G	G G	G T	A G	T T
DDX079	C G	A G	T T	G T	A G	A G	A A	A G	C T	A A	G G	G G	C C	A A	G T	G G	G G	T T
DDX080	C G	A G	T T	G G	G G	G G	A A	A G	C C	A A	G G	G G	C T	A A	G G	G G	A G	C C
DDX083	C C	A A	T T	G T	G G	A G	A A	G G	C C	A A	G G	G G	C C	G G	G T	G T	G G	C T
DDX085	C C	A A	T T	G T	G G	G G	A A	A G	C C	A A	G G	G G	C T	A G	G G	G T	G G	T T
DDX086	C C	A G	T T	G G	G G	A G	A A	G G	C T	A A	G G	G G	C C	G G	G T	G G	G G	T T
DDX087	C C	A A	T T	G T	G G	G G	A A	G G	C C	A A	G G	G G	C T	A A	G G	G T	G G	C T
DDX088	C C	A G	T T	G G	G G	A G	A A	A G	C C	A A	G G	G G	T T	G G	G G	G G	A G	T T
DDX089	C G	G G	T T	G G	G G	G G	A A	G G	C C	A A	G G	G G	T T	G G	G G	G T	G G	C T
DDX090	C C	A G	T T	G T	G G	G G	A A	G G	C C	A A	G G	G G	T T	A G	G G	G G	A A	T T
DDX091	C C	A A	T T	G T	A G	A A	A A	A G	C T	A A	G G	G G	C T	A G	G T	G G	G G	T T
DDX092	C C	A G	T T	G G	G G	A G	A G	G G	C C	A A	G G	G G	T T	A G	G G	G T	A A	T T
DDX093	C C	A A	T T	G T	G G	G G	A G	A G	C T	A A	G G	G G	C T	G G	G G	G G	G G	T T
DDX094	C G	G G	T T	G G	G G	A G	A G	A A	C C	A A	G G	G G	C T	G G	G T	G T	G G	C C
DDX095	C G	G G	T T	G G	G G	A A	A A	G G	C C	A A	G G	G G	C T	A G	G G	G G	G G	C T
DDX096	C C	A A	T T	G G	G G	G G	A A	G G	C C	A A	G G	G G	C T	A G	G G	G T	G G	C T
DDX098	C C	A A	T T	G G	G G	A G	A A	G G	C T	A A	G G	G G	C T	A G	G G	G T	A G	T T
DDX099	C C	A A	G T	G G	G G	A A	A A	G G	C C	A A	G G	G G	T T	G G	G T	G T	A A	T T
DDX101	C C	A A	T T	G G	G G	A G	A G	G G	C T	A A	G G	G G	C T	G G	G T	G G	G G	T T
DDX102	C C	A G	T T	G G	G G	G G	A A	G G	C T	A A	G G	G G	T T	A A	G G	G T	G G	C T
DDX103	C C	A A	T T	G G	G G	A G	A A	A G	C C	A A	G G	G G	C C	A G	G T	G T	G G	C T
DDX104	C C	G G	T T	G T	G G	A G	A G	G G	C C	A A	G G	G G	C C	G G	G G	G T	A G	T T
DDX105	C C	A A	T T	G G	G G	G G	A G	G G	C C	A A	G G	G G	C T	A G	G G	G G	A G	C T
DDX106	C C	A A	G T	G G	G G	A A	A A	G G	C C	A G	G G	G G	C T	G G	G T	G G	G G	T T
DDX107	C G	G G	T T	G G	G G	A G	A G	G G	C C	A A	G G	G G	T T	G G	G G	G G	G G	T T
DDX108	C G	G G	T T	G T	A G	A A	A G	A G	C C	A A	G G	G G	C T	G G	G G	G G	G G	T T
DDX109	C C	A A	T T	G T	G G	A G	A A	G G	C C	A A	G G	G G	C T	G G	G G	G G	G G	T T
DDX110	C C	A A	T T	G T	G G	A G	A A	G G	C C	A A	G G	G G	T T	G G	G T	G G	A G	C T
DDX111	C G	G G	T T	G G	G G	A G	G G	A G	C C	A A	G G	G G	C C	G G	G G	G T	A G	T T
DDX112	C C	A G	T T	G G	G G	G G	A G	G G	C C	A A	G G	G G	T T	G G	G G	G G	A G	C T
DDX114	C C	A A	T T	G G	G G	A G	A G	A G	C C	A A	G G	G G	T T	A G	G G	G G	G G	C T
DDX116	C G	A G	T T	T T	G G	G G	A A	G G	C C	A A	G G	G G	T T	G G	G G	T T	A G	T T
DDX117	C C	A A	T T	G T	G G	A G	A G	G G	C C	A A	G G	G G	T T	A G	G G	G G	A G	C T
DDX118	C G	A G	T T	G G	G G	A G	A G	A G	C T	A A	G G	G G	T T	A G	G T	T T	A G	T T
DDX119	C C	A G	T T	G T	A G	G G	A A	A G	C C	A A	G G	G G	C T	A G	G G	G T	G G	C T
DDX120	C C	A A	T T	G T	G G	G G	A A	G G	C C	A A	G G	G G	T T	A G	G G	G T	G G	T T
DDX121	C C	G G	T T	G T	G G	G G	A G	G G	C C	A A	G G	G G	C T	G G	G G	G G	A G	C T
DDX122	C C	A A	T T	G T	G G	A G	A G	A G	C C	A A	G G	G G	C T	A G	G G	G G	G G	C C
DDX123	C G	G G	T T	G G	G G	A G	G G	A G	C C	A A	G G	G G	C C	G G	G G	G T	A G	T T
DDX124	C C	A A	T T	G T	G G	A G	A G	G G	C C	A A	G G	G G	C T	G G	G G	G T	A G	C T
DDX125	C C	A A	T T	G T	A G	G G	A A	G G	C T	A A	G G	G G	T T	A A	G G	G G	G G	T T
DDX126	C C	A G	T T	G G	G G	G G	A A	G G	C C	A A	G G	C G	T T	G G	G G	G T	G G	T T
DDX127	C C	A A	T T	G T	G G	G G	A G	G G	C C	A A	G G	G G	C T	A G	G G	G T	A A	T T
DDX128	C C	A A	T T	G T	G G	G G	A A	G G	C T	A A	G G	G G	C T	G G	G G	G G	A A	C C
DDX129	C C	A A	T T	G T	G G	A G	A G	G G	C C	A A	G G	G G	C T	G G	G G	G T	G G	T T
DDX130	C G	A G	T T	G G	G G	A G	A A	G G	C T	A A	G G	G G	T T	A G	G G	G G	A A	T T
DDX131	C C	A G	G T	G G	G G	A G	A G	G G	C T	A A	G G	G G	C C	A G	G T	G T	G G	C T
DDX132	C C	A G	T T	G G	G G	G G	A G	A G	C C	A A	G G	G G	C C	G G	G G	T T	A G	C T
DDX133	C C	A G	T T	G G	G G	G G	A A	G G	C C	A A	G G	G G	C T	A G	G G	G T	G G	C T
DDX134	C C	A A	T T	G T	G G	A G	G G	G G	C C	A A	G G	G G	T T	G G	G G	G G	A G	T T
DDX135	C C	A A	T T	G T	G G	G G	A G	G G	C C	A A	G G	G G	T T	A G	G G	G G	G G	C T
DDX136	C G	A G	T T	G T	G G	A G	A G	A G	C T	A A	G G	G G	C T	G G	G T	G G	G G	T T
DDX137	C C	A A	T T	G T	A G	A G	A A	G G	C C	A A	G G	G G	C C	G G	G G	G G	A G	T T
DDX138	C C	G G	T T	G G	G G	A A	A A	G G	C T	A A	G G	G G	C T	A G	G T	G G	A A	C T
DDX139	C C	A A	T T	G T	A G	G G	A G	G G	C C	A A	G G	G G	C T	G G	G G	G T	A G	C T
DDX140	C C	A A	T T	G T	G G	A G	A G	G G	C T	A A	G G	G G	C T	G G	G G	G G	A G	C C
DDX141	C C	G G	T T	G T	G G	G G	A G	G G	C C	A A	G G	G G	C C	G G	G G	G G	G G	C T
DDX143	C C	A A	T T	G G	G G	G G	A A	G G	C C	A A	G G	G G	C T	A G	G G	G T	A G	T T
DDX144	C C	A G	T T	G T	G G	G G	A G	A A	C C	A A	G G	G G	C T	G G	G G	G T	G G	C C
DDX145	C C	A G	T T	G G	G G	A A	A G	G G	C C	A A	G G	G G	T T	G G	G T	G G	A G	T T
DDX146	C C	A A	T T	G T	G G	A G	A G	G G	C C	A A	G G	G G	C C	G G	G G	G G	G G	C C
DDX147	C C	A G	T T	G T	G G	A A	A A	G G	C C	A A	G G	G G	C T	G G	G T	G G	A G	T T
DDX148	C C	A G	T T	G G	G G	G G	A A	G G	C C	A A	G G	G G	C C	G G	G G	G T	G G	C T
DDX149	C C	G G	T T	G G	G G	G G	A G	G G	C C	A A	G G	G G	C T	G G	G G	G G	A G	T T
DDX151	C C	A A	T T	G G	G G	G G	A G	G G	C C	A A	G G	G G	C T	G G	G G	G G	A A	C T
DDX152	C C	A A	T T	T T	A G	G G	A A	G G	C C	A A	G G	G G	C T	A G	G G	G T	A G	T T
DDX153	C C	A A	T T	G T	G G	G G	A G	A G	C C	A A	G G	G G	T T	G G	G G	G G	A G	C T
DDX154	C C	A A	T T	G T	G G	A A	A A	G G	C C	A A	G G	G G	C T	G G	G G	G T	A G	T T
DDX155	C C	A A	T T	G T	G G	A A	A A	G G	C C	A A	G G	G G	C T	A A	G T	G T	A A	T T
DDX158	C C	A G	T T	G G	G G	G G	G G	A G	C C	A A	G G	G G	C C	G G	G G	G G	A G	T T
DDX159	C C	A A	T T	G T	A G	G G	A A	G G	C T	A A	G G	G G	T T	G G	G G	G G	A G	C T
DDX160	C C	A G	T T	G G	G G	G G	A G	A G	C C	A A	G G	G G	T T	A A	G G	G T	G G	T T
DDX161	C C	A A	T T	G T	A G	A G	A G	G G	C C	A A	G G	G G	T T	A G	G T	G T	A G	C T
DDX162	C G	G G	T T	G G	G G	G G	A G	G G	C T	A A	G G	G G	C T	A G	G G	G T	A G	T T
DDX163	C C	G G	T T	G T	G G	A G	A G	G G	C T	A A	G G	G G	C T	G G	G T	G G	A G	C T
DDX164	C C	A A	T T	G T	G G	G G	A A	A G	C C	A A	G G	G G	T T	G G	G G	G G	G G	T T
DDX165	C C	A A	T T	G T	G G	A A	A A	G G	C C	A A	G G	G G	C T	G G	G T	G G	G G	C T
DDX166	C C	A A	T T	G G	G G	A A	A A	G G	C C	A A	G G	G G	T T	A G	G G	G T	A G	T T
DDX169	C C	A G	T T	G T	G G	A G	A A	G G	C C	A A	G G	G G	C T	A G	G G	G T	G G	C C
DDX170	C C	A G	T T	G G	G G	A G	A G	G G	C C	A A	G G	G G	C T	A G	G T	G G	G G	T T
DDX171	C C	G G	G T	T T	G G	A G	A A	G G	C C	A A	G G	G G	C C	A G	G G	G G	A G	C T
DDX172	C C	A A	T T	G G	G G	G G	A A	G G	C C	A A	G G	G G	C T	A A	G G	G G	A A	T T
DDX173	C C	A A	T T	G G	G G	A G	A A	G G	C C	A A	G G	G G	T T	G G	G T	G T	A G	T T
DDX174	C C	A A	T T	G T	G G	A G	A G	G G	C T	A A	G G	G G	T T	G G	G T	G G	A G	C T
DDX175	C C	A A	T T	G G	G G	G G	A G	A G	C C	A A	G G	G G	T T	A G	G G	G G	G G	C T
DDX176	G G	G G	T T	G T	G G	G G	A A	G G	C C	A A	G G	G G	C C	A A	G G	G G	A A	C T
DDX177	C C	A G	T T	G G	G G	A G	A G	A G	C C	A A	G G	G G	C T	G G	G T	G G	A G	T T
DDX178	C C	A G	T T	G G	G G	G G	A G	G G	C C	A A	G G	G G	T T	A G	G G	G T	A G	T T
DDX179	C C	A G	T T	G G	G G	G G	A A	G G	C C	A G	G G	G G	C C	A G	G G	G G	G G	T T
DDX180	C C	A G	T T	G T	G G	G G	A A	A G	C C	A A	G G	G G	C T	A G	G G	G G	G G	C T
DDX183	C C	A G	T T	G T	A G	G G	A G	G G	C T	A A	G G	G G	C T	G G	G G	G T	A G	C T
DDX184	C C	A A	T T	G G	G G	A G	A G	G G	C C	0 0	G G	G G	C T	G G	G T	G G	A G	T T
DDX185	C C	A A	T T	G T	G G	A G	A A	G G	C C	A A	G G	G G	C C	G G	G G	G G	A A	C T
DDX186	C C	A A	T T	G T	G G	A G	A G	G G	C C	A A	G G	G G	C T	G G	G T	G G	A G	T T
DDX187	C C	A A	T T	G G	G G	A A	G G	G G	C C	A A	G G	G G	C C	G G	T T	T T	A A	T T
DDX188	C C	A G	T T	G G	G G	A G	A G	G G	C C	A A	G G	G G	C C	A G	G T	G G	A G	T T
DDX189	C C	A G	T T	G T	A G	A G	G G	G G	C C	A A	G G	G G	T T	G G	G T	G G	G G	T T
DDX190	C C	A A	T T	G G	G G	A A	A A	A G	C T	A A	G G	G G	C T	G G	G T	G T	A G	T T
DDX191	C C	A G	G T	G G	G G	G G	G G	G G	C C	A A	G G	G G	C C	G G	G G	G G	G G	C T
DDX192	C C	A A	T T	G T	A G	A G	A G	G G	C C	A A	G G	G G	C T	A G	G G	G G	A G	C T
DDX193	C C	A A	T T	G G	G G	G G	A G	G G	C T	A A	G G	G G	C C	A G	G G	G G	G G	C T
DDX194	C C	A G	T T	G G	G G	G G	A A	G G	C C	A A	G G	G G	C C	G G	G G	G G	A A	C T
DDX196	C C	A A	T T	G T	G G	A G	A A	A G	C C	A A	G G	G G	C C	G G	G G	G T	G G	C T
DDX197	C C	A A	T T	G T	G G	G G	G G	G G	C C	A A	G G	G G	C T	G G	G G	G T	G G	T T
DDX198	C C	A G	G T	T T	G G	A G	A G	G G	C C	A A	G G	G G	C T	A G	G G	G G	A G	T T
DDX201	C C	A A	T T	G G	G G	G G	A A	G G	C C	A A	G G	G G	C T	A G	G G	G G	A G	T T
DDX203	C G	A G	T T	G G	G G	A G	A G	A G	T T	A A	G G	G G	C T	G G	G T	G G	G G	C C
DDX205	C C	A G	T T	G T	G G	G G	A G	G G	C C	A A	G G	G G	C T	G G	G G	G G	A G	T T
DDX206	C C	A G	T T	G T	A G	G G	A A	A G	C C	A A	G G	G G	C T	A G	G G	G T	G G	C T
DDX207	C C	A A	T T	G T	G G	A G	A A	G G	C C	A G	G G	G G	C T	G G	G G	G T	A A	C T
DDX208	C C	A G	T T	G T	G G	A G	A A	G G	C C	A A	G G	G G	C T	A G	G T	T T	G G	C T
DDX209	C C	A A	T T	G G	G G	A G	G G	G G	C T	A A	G G	G G	T T	G G	G G	G G	A G	C T
DDX211	C C	A G	T T	G G	G G	A G	A A	G G	C C	A A	G G	G G	C T	G G	G T	G G	G G	C T
DDX212	C C	A G	T T	G T	G G	A A	A G	G G	C C	A A	G G	G G	T T	G G	T T	T T	G G	C T
DDX213	C G	A G	T T	G G	G G	G G	A A	G G	C C	A A	G G	G G	C C	A G	G G	G T	A G	C T
DDX214	C C	A G	T T	G G	G G	A A	A G	G G	C C	A A	G G	G G	C T	G G	G T	G G	G G	T T
DDX215	C C	A A	T T	G G	G G	G G	A G	G G	C T	A A	G G	G G	C T	G G	G G	G T	G G	C T
DDX216	C C	A A	T T	G T	G G	G G	A A	G G	C T	A A	G G	G G	C T	A G	G G	G G	G G	T T
DDX217	C C	A A	T T	G T	G G	G G	A G	G G	C C	A A	G G	G G	C T	G G	G G	G T	A G	C T
DDX218	C G	G G	T T	G T	G G	A G	A A	G G	C C	A A	G G	G G	C T	A G	G G	G G	A G	T T
DDX219	C C	A A	T T	G T	G G	G G	A A	A G	C C	A A	G G	G G	C T	G G	G G	G G	G G	T T
DDX220	C G	A G	T T	G G	G G	A A	A G	A G	C C	A A	G G	G G	C C	A G	G T	G G	G G	C T
DDX221	C C	A G	T T	G T	G G	G G	A G	G G	C C	A A	G G	G G	C C	A G	G G	G T	A A	C T
DDX222	C C	A A	T T	G T	G G	A G	A A	G G	C C	A A	G G	G G	C T	A G	G G	G G	A G	C T
DDX223	C G	G G	T T	G T	A G	A G	A A	G G	C C	A A	G G	G G	C T	A G	G T	G G	A G	C T
DDX224	C G	G G	T T	G G	G G	A G	A A	G G	C C	A A	G G	G G	C C	A G	G G	G G	A G	C T
DDX225	C C	A G	T T	G G	G G	A G	A A	G G	C C	A A	G G	G G	C T	A G	G G	G T	A G	C T
DDX226	C C	A A	T T	G T	A G	G G	A G	G G	C C	A A	G G	G G	T T	G G	G G	G T	A G	C C
DDX227	C C	A A	T T	G T	G G	G G	A A	G G	C C	A A	G G	G G	T T	A A	G G	G G	A A	T T
DDX228	C C	A A	T T	T T	A G	A G	A A	G G	C C	A A	G G	G G	T T	A G	G T	G T	G G	C T
DDX229	C C	A A	T T	G G	G G	A G	A A	G G	C C	A A	G G	G G	T T	A A	G T	G T	A A	C T
DDX230	C C	A A	G T	G G	G G	A A	A A	G G	C T	A G	G G	G G	T T	G G	G T	G T	G G	T T
DDX231	C G	A G	T T	G G	G G	A G	A G	G G	C C	A A	G G	G G	T T	A G	G T	G G	A G	T T
DDX232	C C	A G	T T	T T	A G	A G	G G	A G	C C	A A	G G	G G	C T	G G	G G	G G	G G	C T
DDX233	C C	A A	T T	G T	A G	G G	A G	G G	C T	A A	G G	G G	C C	G G	G G	G G	G G	C T
DDX234	C C	A G	T T	G G	G G	A G	A G	G G	C C	A A	G G	G G	C T	G G	G G	G T	A G	C T
DDX235	C C	A A	T T	G T	G G	A G	A G	G G	C C	A A	G G	G G	T T	G G	G G	G G	A A	T T
DDX236	C C	A G	T T	G G	G G	A G	A A	A A	C T	A G	G G	G G	C T	G G	G G	G G	G G	C T
DDX237	C C	A A	T T	G G	G G	A G	G G	G G	C C	A A	G G	G G	C T	G G	G T	G G	A G	T T
DDX238	C C	A G	T T	G G	G G	G G	A G	G G	C C	A G	G G	G G	C T	G G	G G	G G	A G	C T
DDX239	C C	A G	T T	G G	G G	A G	A A	G G	C C	A A	G G	G G	C T	G G	G G	G G	A A	C T
DDX240	C G	G G	T T	G G	G G	A A	A A	G G	C C	A A	G G	G G	C T	G G	T T	G G	G G	C T
DDX241	C C	A A	T T	G T	G G	A G	G G	G G	C C	A A	G G	G G	C T	G G	G G	G G	A G	T T
DDX242	C C	A A	T T	T T	G G	G G	A G	G G	C T	A A	G G	G G	C T	A G	G G	G G	G G	T T
DDX243	C C	A G	T T	G G	G G	A G	A G	G G	C C	A A	G G	G G	T T	G G	G T	G T	A G	C T
DDX244	C C	A A	G T	G T	G G	G G	A G	G G	C C	A A	G G	G G	C T	A G	G G	G G	A G	C T
DDX245	C C	A A	T T	G G	G G	A G	A A	A G	C C	A A	G G	G G	C T	A G	G G	G G	G G	C C
DDX246	C C	G G	G T	G G	G G	A G	A G	G G	C C	A A	G G	G G	C T	G G	G G	G G	A G	C T
DDX247	C C	A G	T T	G G	G G	G G	A G	G G	C T	A A	G G	G G	C C	A G	G G	G T	A G	T T
DDX248	C C	A A	G T	G T	G G	G G	A G	G G	C C	A A	G G	G G	C T	A G	G G	G T	G G	T T
DDX249	C C	A A	T T	G T	A G	A G	A A	G G	C T	A A	G G	G G	C T	G G	G G	G G	A A	C T
DDX250	G G	G G	T T	G T	G G	A G	A A	G G	C C	A A	G G	G G	C T	A G	G G	G G	A G	C T
DDX251	C C	A A	T T	G T	A G	G G	A G	G G	C C	A A	G G	G G	C T	A G	G G	T T	G G	T T
DDX252	C C	A G	T T	G G	G G	A G	A A	A G	C C	A A	G G	G G	C T	G G	G G	G T	A G	C T
DDX253	C C	A G	T T	G T	G G	A A	A G	G G	C C	A A	G G	G G	T T	A G	G T	G T	G G	C T
DDX255	C C	A G	T T	G T	A G	G G	A A	G G	C C	A A	G G	G G	C C	A G	G G	G T	A A	C T
DDX256	C G	G G	T T	G G	G G	A G	A A	G G	C C	A A	G G	G G	T T	A A	G T	G T	A G	C T
DDX257	C C	A A	T T	G G	G G	A G	A G	G G	C C	A A	G G	G G	C T	A G	G T	G G	A G	T T
DDX258	C G	A G	T T	G G	G G	G G	A G	G G	C C	A A	G G	G G	C C	G G	G G	T T	G G	T T
DDX259	C C	A G	T T	G T	G G	A G	A A	G G	C C	A A	G G	G G	C C	G G	G T	G T	G G	C T
DDX260	C C	G G	T T	G G	G G	G G	A G	A G	C C	A A	G G	G G	C T	A G	G G	T T	A G	T T
DDX261	C C	A G	T T	G T	G G	A A	A G	G G	C C	A A	G G	G G	T T	G G	G G	G T	G G	T T
DDX262	C C	A G	T T	G G	G G	G G	A G	G G	C C	A A	G G	G G	C T	A G	G G	G G	G G	T T
DDX263	C C	A G	T T	G T	A G	A G	A G	G G	C C	A A	G G	G G	T T	G G	G G	G T	G G	C T
DDX264	C C	A A	T T	G G	G G	A G	A G	G G	C T	A A	G G	G G	T T	A G	G T	G T	A G	C T
DDX265	C C	A A	T T	G T	G G	G G	A G	A G	C C	A A	G G	G G	T T	G G	G T	G T	G G	T T
DDX266	C G	G G	T T	G G	G G	A G	A G	G G	C C	A A	G G	G G	C C	G G	G T	G T	G G	T T
DDX267	C C	A A	T T	G T	G G	G G	A G	G G	T T	A A	G G	G G	C C	G G	G G	G G	A G	T T
DDX268	C C	A A	T T	T T	G G	A A	A G	A G	C C	A A	G G	G G	T T	A G	G G	G T	A G	T T
DDX270	C C	A A	T T	G T	G G	G G	A G	G G	C C	A A	G G	G G	C T	G G	G G	G G	A G	C C
DDX271	C C	A G	T T	G G	G G	A G	A G	A G	C C	A A	G G	G G	T T	A G	G T	G G	G G	C T
DDX272	C G	A G	G T	G T	G G	G G	A G	G G	C C	A A	G G	G G	C C	G G	G G	G T	G G	T T
DDX273	C C	A A	T T	G T	A G	A G	G G	A G	C C	A A	G G	G G	C C	G G	G G	G T	A G	C T
DDX274	C C	A A	T T	G T	G G	G G	A G	G G	C C	A A	G G	G G	C T	G G	G G	G G	G G	C T
DDX275	C C	A A	T T	G G	G G	G G	A G	G G	C C	A A	G G	G G	T T	G G	G T	G G	A A	T T
DDX-GKZ	C G	G G	T T	G T	G G	A G	A G	A G	C C	A A	G G	G G	C T	A G	G T	G G	G G	C T
DH-0006	C C	A A	T T	G T	G G	G G	A G	A G	C C	A A	G G	G G	T T	A G	G G	G G	A G	C T
DH002	C C	A G	T T	G T	G G	G G	A G	A G	C T	A A	G G	G G	T T	G G	G G	G G	G G	C T
DH-0031	C C	A G	T T	G G	G G	G G	A G	G G	C C	A A	G G	G G	C T	G G	G T	G G	G G	C T
DH004	C G	A G	T T	G T	G G	A A	A A	G G	C C	A A	G G	G G	C T	G G	G T	G T	A G	C T
DH005	C C	A A	T T	G G	G G	A A	A A	A G	C T	A A	G G	G G	C T	G G	G T	G G	G G	T T
DH-0055	C C	A A	T T	G G	G G	A G	A A	A G	C C	A A	G G	G G	C C	A G	G T	G T	A G	T T
DH006	C C	A G	T T	G G	G G	A G	A A	G G	C C	A A	G G	G G	C T	A G	G T	G G	A A	T T
DH008	C C	A A	T T	G G	G G	A G	A A	G G	C C	A A	G G	G G	C T	G G	G G	G T	G G	T T
DH011	C C	A A	T T	G T	G G	A G	A A	G G	C T	A A	G G	G G	T T	A G	G G	G G	A G	C T
DH012	C C	A G	T T	G G	G G	G G	A A	A A	C C	A A	G G	G G	C C	G G	G G	G G	G G	C C
DH-0121	C C	A A	T T	G G	G G	A A	A G	G G	C C	A A	G G	G G	T T	G G	T T	G G	G G	C T
DH-0132	C C	A A	T T	G G	G G	A G	A A	G G	C T	A A	G G	G G	T T	G G	G T	T T	G G	T T
DH-0134	C C	A A	T T	G G	G G	G G	A G	G G	C C	A A	G G	G G	T T	A G	G G	G G	A G	C T
DH-0140	C C	A A	T T	G T	A G	A G	A A	A G	C C	A A	G G	G G	C T	A G	G G	G T	G G	C T
DH-0142	C G	A G	T T	G T	A G	G G	A G	G G	C C	A A	G G	G G	T T	A G	G T	G G	A G	T T
DH-0147	G G	G G	T T	G G	G G	A A	A G	G G	C C	A G	G G	G G	C C	A G	T T	G T	G G	C T
DH-0149	C C	A G	T T	G T	A G	A A	A A	G G	C C	A A	G G	G G	T T	G G	G G	G T	A G	T T
DH-0153	C C	A G	T T	G G	G G	A G	A G	G G	C T	A A	G G	G G	T T	A G	G G	G T	G G	C T
DH-0158	C C	A A	T T	G G	G G	G G	A A	G G	C T	A A	G G	G G	C C	G G	G G	G G	A A	T T
DH-0159	C C	G G	T T	G G	G G	A G	A G	G G	C C	A A	G G	G G	T T	G G	G T	G G	G G	C T
DH016	C C	A A	T T	G T	G G	G G	G G	G G	C C	A A	G G	G G	C C	G G	G G	T T	A G	T T
DH017	C C	A G	T T	G T	G G	A A	A A	A G	T T	A A	G G	G G	C T	G G	G G	G T	G G	C T
DH-0174	C G	A G	T T	G G	G G	G G	A G	A G	C C	A A	G G	G G	C C	A G	G G	G G	G G	C C
DH018	C C	A A	T T	G G	G G	A A	A A	G G	C C	A A	G G	G G	T T	A A	G G	G G	G G	C C
DH-0182	C C	A G	T T	G G	G G	G G	A A	G G	C C	A A	G G	G G	C C	A G	G G	G G	G G	T T
DH-0185	C G	A G	T T	G G	G G	A G	A G	G G	C T	A A	G G	G G	T T	G G	G G	G G	A G	C T
DH-0196	C C	A G	T T	G G	G G	A A	A A	G G	C T	A A	G G	G G	C T	A G	G T	G G	A A	C C
DH-0199	C C	A G	T T	G G	G G	G G	G G	G G	C C	A A	G G	G G	C T	G G	G G	G G	A G	C T
DH020	C C	A A	T T	G T	G G	A G	A A	G G	C C	A A	G G	G G	C T	A G	G G	G T	G G	C T
DH022	C C	A G	T T	T T	A G	G G	A A	A G	C C	A A	G G	G G	C T	G G	G G	G T	G G	C C
DH-0220	C C	A G	G T	G T	G G	G G	A A	A G	C C	A A	G G	G G	T T	G G	G G	G G	G G	C T
DH023	C G	G G	G T	G G	G G	A G	A G	G G	C C	A A	G G	G G	C T	G G	G T	G T	G G	T T
DH024	C G	G G	T T	G T	A G	A A	A G	G G	C C	A A	G G	G G	C T	G G	G G	G G	G G	T T
DH026	C G	G G	T T	G T	G G	A G	G G	G G	C C	A A	G G	G G	C T	A G	G G	G G	A G	T T
DH028	C C	A A	T T	G G	G G	A A	A G	G G	C T	A A	G G	G G	T T	G G	G G	G G	A G	C T
DH029	C C	A G	T T	G G	G G	A G	A G	G G	C C	A A	G G	G G	C T	A G	G G	G T	A A	T T
DH-0298	C C	G G	G T	G G	G G	A G	A A	G G	C T	A A	G G	G G	C C	A G	G T	T T	G G	C T
DH030	C C	A A	T T	G G	G G	A G	A A	G G	C C	A A	G G	G G	C T	A A	G G	G G	A G	T T
DH031	C G	G G	T T	T T	G G	A G	A G	A A	C C	A A	G G	G G	T T	G G	G G	G G	G G	C C
DH032	C C	A A	T T	G T	A G	A G	A A	G G	C C	A A	G G	G G	C T	G G	G T	T T	A G	T T
DH033	C C	A A	T T	G T	G G	A G	A G	A G	C C	A A	G G	G G	C T	G G	G G	G G	G G	C C
DH035	C C	A G	T T	G G	G G	G G	A A	A G	C T	A A	G G	G G	C C	A G	G G	G T	A G	C T
DH036	C C	A A	T T	G T	A G	A G	A G	G G	C C	A A	G G	G G	C T	G G	G T	G G	A G	C C
DH037	C C	A A	T T	G G	G G	A G	A A	A G	C C	A A	G G	G G	C T	A G	G G	G T	G G	T T
DH038	C C	A G	T T	G G	G G	A G	A A	G G	C C	A A	G G	G G	T T	A A	G G	G T	A G	C T
DH-0386	C C	A A	T T	G T	G G	G G	A G	A G	C C	A G	G G	G G	T T	G G	G G	G T	G G	T T
DH-0388	C C	A G	T T	G T	G G	A A	A A	A G	C C	A A	G G	G G	C C	A G	G T	G T	G G	C T
DH040	C C	A A	T T	G T	G G	A G	A G	G G	C C	A A	G G	G G	C C	G G	G T	G G	A G	T T
DH-0400	C C	A G	T T	G G	G G	A G	A A	A G	C T	A A	G G	G G	C C	A A	G G	G T	A G	C T
DH041	C C	A A	G T	G T	G G	A G	A A	A G	C C	A A	G G	G G	T T	A G	G T	G G	G G	C C
DH-0411	C C	A A	T T	G T	G G	A G	G G	A G	C C	A A	G G	G G	T T	G G	G T	G T	A G	T T
DH044	C C	A A	T T	T T	A G	A G	G G	G G	C C	A A	G G	G G	C C	G G	G T	G T	G G	C T
DH045	C G	A G	T T	G G	G G	A G	A G	G G	C C	A A	G G	G G	C C	A A	G G	G G	A G	T T
DH048	C C	A G	T T	G G	G G	A G	A A	A A	C C	A A	G G	G G	C C	A G	G G	G G	G G	C C
DH068	C G	A G	T T	G T	G G	A G	G G	A G	C C	A A	G G	G G	C C	G G	G T	G G	G G	T T
DH073-XSS	C C	A G	T T	G T	G G	A G	A A	G G	C C	A A	G G	G G	C T	G G	G T	T T	A G	T T
DH073-YXS	C C	A A	T T	G T	G G	G G	A A	G G	C C	A A	G G	G G	C C	G G	G G	G G	A G	C C
DH074	C C	A A	T T	G G	G G	G G	A A	A G	C C	A A	G G	G G	C T	A G	G G	G G	G G	C T
DH076	C C	A A	T T	G G	G G	G G	A G	G G	C C	A A	G G	G G	T T	G G	G G	G G	A G	T T
DH080	C C	A A	T T	G T	G G	A A	A G	G G	C T	A A	G G	G G	T T	G G	G T	G G	G G	C C
DH081	C C	A G	T T	G G	G G	A A	G G	G G	C C	A A	G G	G G	T T	G G	G T	G T	A G	C C
DH082	C C	A G	T T	G T	A G	A A	A A	G G	C C	A A	G G	C G	C C	G G	G G	G T	A G	T T
DH083	C C	A G	T T	G G	G G	A A	A A	A G	C C	A A	G G	G G	C C	G G	G G	G T	G G	T T
DH085	C C	A A	T T	G G	G G	A G	G G	A G	C T	A A	G G	G G	C C	G G	G G	G T	A G	C T
DH087	C C	G G	T T	G T	G G	A G	A G	A G	C C	A A	G G	G G	T T	G G	G T	G G	A G	T T
DH088	C C	A G	T T	G G	G G	A G	A A	G G	C T	A A	G G	G G	C T	G G	G G	G G	A G	C T
DH089	C C	A A	T T	G G	G G	A G	A G	G G	C T	A A	G G	G G	C C	A G	G G	G G	A G	C T
DH090	C C	A G	T T	G T	A G	A A	A G	A G	C C	A A	G G	G G	C T	G G	G T	G T	G G	C T
DH092	C G	A G	T T	G T	G G	A G	A G	A G	C C	A A	G G	G G	T T	G G	G G	G T	A G	T T
DH093	C C	A G	T T	G T	G G	A G	A G	G G	C C	A A	G G	G G	T T	A G	G T	G T	G G	C T
DH094	C G	A G	T T	G G	G G	G G	A G	G G	C C	A A	G G	G G	C T	A G	G G	G G	A G	C T
DH096	C G	A G	T T	G G	G G	A G	A A	G G	C C	A A	G G	G G	C T	G G	G G	G G	A G	T T
DH098	C C	A A	T T	G G	G G	A G	A A	G G	C C	A A	G G	G G	T T	A G	G T	G G	G G	C C
DH100	C C	A G	T T	G G	G G	A G	A A	G G	C C	A A	G G	G G	T T	A A	G G	G G	A G	T T
DH101	C C	A G	T T	T T	G G	G G	A G	G G	C T	A A	G G	G G	C C	G G	G G	G G	A G	C T
DH102	C C	A A	T T	G G	G G	A G	A A	G G	C C	A G	G G	G G	T T	A G	G G	G T	G G	T T
DH103	C C	A G	T T	G T	G G	A G	A A	G G	C C	A A	G G	G G	C T	G G	G G	G G	A G	T T
DH104	C G	G G	T T	G T	G G	G G	A A	G G	C C	A A	G G	G G	C T	G G	G G	G T	A A	C C
DH106	C C	A G	T T	G G	G G	G G	G G	G G	C T	A A	G G	G G	C C	G G	G G	G G	A G	T T
DH108	C C	A G	T T	G T	G G	A G	A G	G G	C C	A A	G G	G G	T T	A G	G G	T T	G G	C T
DH109	C G	G G	T T	G G	G G	G G	G G	A G	C C	A A	G G	G G	C C	A G	G G	G T	G G	T T
DH110	C C	A A	G T	G G	G G	G G	A G	G G	C T	A A	G G	G G	C C	G G	G G	G G	G G	C C
DH111	C C	A A	G T	G T	G G	A G	G G	G G	C C	A A	G G	G G	C T	G G	G G	G G	A A	T T
DH112	C C	A G	T T	G G	G G	A G	A G	G G	C C	A A	G G	G G	C T	G G	G G	G G	A G	C T
DH113	C C	A A	G T	G T	G G	A G	A A	A G	T T	A A	G G	G G	C C	A A	G G	G T	G G	C T
DH114	C C	A A	T T	G G	G G	A G	A A	A G	C C	A A	G G	G G	C T	A G	G T	G T	A G	T T
DH115	C G	A G	G T	G T	A G	A G	A A	G G	C T	A A	G G	G G	T T	A G	G G	G T	A G	T T
DH116	C C	A A	T T	T T	A G	A G	G G	A G	C T	A A	G G	G G	C C	G G	G T	G T	G G	C T
DH117	C C	A A	T T	G T	G G	A G	A A	G G	C C	A A	G G	G G	C C	A G	G G	G T	A A	C T
DH121	C C	A G	T T	G G	G G	A G	A A	G G	C T	A A	G G	G G	T T	G G	G G	G T	G G	T T
DH124	G G	G G	T T	T T	G G	A G	A G	G G	C C	A A	G G	G G	C T	G G	G G	T T	A G	C T
DH125	C C	A G	T T	G G	G G	A G	A G	G G	C C	A A	G G	G G	C C	A G	G G	G G	A A	T T
DH126	C G	A G	T T	G T	G G	G G	A A	G G	C C	A A	G G	G G	T T	A A	G G	T T	G G	T T
DH127	C C	A G	T T	G G	G G	A G	A G	A G	C C	A A	G G	G G	C T	G G	G G	G G	A G	C T
DH128	C C	G G	T T	G T	G G	A A	A G	G G	C T	A A	G G	G G	C T	A G	G G	T T	G G	T T
DH129	C C	A G	T T	G T	G G	A G	A G	G G	C T	A A	G G	G G	C T	G G	G G	G G	A G	C C
DH130	C C	A G	T T	G G	G G	A G	A A	A G	T T	A A	G G	G G	C C	A A	G G	G G	A G	C T
DH131	C G	A G	T T	G T	G G	G G	A G	G G	C C	A A	G G	G G	C T	G G	G G	T T	G G	C T
DH132	C C	A A	T T	G G	G G	G G	A G	G G	C T	A A	G G	G G	C T	G G	G G	G G	G G	T T
DH133	C C	A A	G T	G T	G G	A G	A G	A G	C C	A A	G G	G G	C T	A G	G T	G T	G G	T T
DH140	C C	A A	T T	G G	G G	G G	A G	G G	C T	A A	G G	G G	C T	A G	G G	G G	G G	C C
DH142	C C	A A	T T	G G	G G	G G	A G	A G	C C	A A	G G	G G	T T	G G	G G	G T	G G	T T
DH144	C C	A A	T T	T T	G G	G G	A A	G G	C C	A A	G G	G G	C T	A G	G G	T T	G G	T T
DH154	C C	A G	T T	G G	G G	G G	A G	G G	C C	A A	G G	G G	C T	G G	G G	G G	G G	T T
DH155	C C	A G	T T	G T	G G	A G	A A	A G	C C	A A	G G	G G	C T	A A	G G	G G	A G	T T
DH156	C C	A G	T T	G T	G G	A A	G G	G G	C C	A A	G G	G G	T T	G G	G T	G G	G G	C C
DH158	C G	A G	T T	G T	G G	A G	A A	A G	C C	A A	G G	G G	T T	A G	G G	G T	G G	T T
DH159	C C	A A	T T	G G	G G	A A	A A	A G	C C	A A	G G	G G	T T	A G	G T	G G	A G	C C
DH161	C C	A A	T T	T T	G G	G G	A A	A G	C C	A A	G G	G G	C T	A G	G G	G G	G G	C T
DH162	C C	A G	T T	G T	A G	G G	A A	G G	C C	A A	G G	G G	T T	A G	G G	G G	A G	C T
DH163	C C	G G	T T	G G	G G	A G	A A	G G	C C	A A	G G	G G	C T	A G	G T	G G	A G	C T
DH164	C C	A A	T T	T T	G G	A G	A A	G G	C C	A A	G G	G G	C T	A G	G G	G T	A G	C T
DH165	C C	A G	T T	G T	G G	A A	A G	G G	C T	A A	G G	G G	T T	A G	G T	G T	A G	C T
DH166	C C	A G	T T	G G	G G	A G	A G	A G	C C	A A	G G	G G	T T	A G	G G	T T	G G	T T
DH167	C C	A G	T T	T T	A G	A G	A G	G G	C C	A A	G G	G G	C C	G G	G G	G T	A G	C T
DH170	C G	A G	T T	G T	G G	A G	A G	A G	C T	A A	G G	G G	C C	G G	G G	G T	A G	C T
DH171	C C	A G	T T	G T	G G	G G	A G	G G	C C	A A	G G	G G	T T	G G	G G	G T	G G	C T
DH172	C C	A G	T T	G G	G G	A A	A G	A G	C C	A A	G G	G G	C C	G G	G G	G G	G G	C T
DH173	C G	A G	T T	G G	G G	A G	A G	G G	C C	A A	G G	G G	C T	G G	G T	G G	A A	T T
DH174	C C	A G	T T	G T	G G	G G	A A	G G	C C	A A	G G	G G	C T	G G	G G	G G	A A	C T
DH175	C C	A A	T T	T T	A G	G G	G G	G G	T T	A A	G G	G G	T T	G G	G G	G T	G G	C T
DH176	C C	A A	T T	G T	G G	G G	A G	G G	C T	A A	G G	G G	T T	G G	G G	G T	A A	T T
DH177	C C	A A	T T	G G	G G	A G	A G	G G	C C	A A	G G	G G	C T	G G	G G	G G	A A	T T
DH178	C C	A G	T T	G G	G G	A G	A G	A G	C C	A A	G G	G G	T T	G G	G G	G G	A G	T T
DH179	C G	A G	T T	G G	G G	A G	A A	G G	C T	A A	G G	G G	C T	A G	G G	G G	A G	T T
DH180	C G	A G	T T	G T	A G	G G	A G	A G	C T	A A	G G	G G	C C	A G	G G	G G	G G	T T
DH181	C C	A G	T T	G T	G G	A A	A A	A G	C C	A A	G G	G G	C T	A G	G T	G G	G G	C T
DH182	C C	A G	T T	G G	G G	A A	A A	A G	C C	A A	G G	G G	T T	A G	T T	G T	G G	C T
DH183	C C	A A	T T	G T	A G	A G	A G	G G	C C	A A	G G	G G	C T	G G	G G	G G	A A	C T
DH184	C C	A A	G T	G T	G G	G G	A G	G G	C C	A A	G G	G G	C C	A G	G G	G G	A G	T T
DH186	C C	A G	T T	G T	G G	A A	A A	A G	C T	A A	G G	G G	C T	A G	T T	G G	G G	C T
DH187	C G	A G	T T	G G	G G	A G	A A	G G	C C	A A	G G	G G	C T	A G	G T	G G	A G	T T
DH188	C C	A A	T T	G G	G G	G G	A A	A G	C C	A A	G G	G G	C T	A G	G G	G T	A G	T T
DH189	C C	A G	T T	G G	G G	A G	A A	A G	T T	A A	G G	G G	C C	A A	G G	G G	G G	T T
DH190	C C	A G	G T	G G	G G	G G	A A	A G	C C	A A	G G	G G	C T	A G	G G	G G	G G	C T
DH191	C C	A G	G G	G T	G G	A G	A A	G G	C C	A A	G G	G G	C C	A G	G T	G G	A G	T T
DH192	C C	A G	T T	G G	G G	A A	A G	A G	C C	A A	G G	G G	C C	G G	G T	G G	G G	C T
DH193	C C	A G	T T	G G	G G	A G	A A	G G	C C	A A	G G	G G	C T	A A	G T	G T	G G	C T
DH194	C C	A A	T T	G T	A G	A A	A A	G G	C C	A A	G G	G G	C T	A G	G G	G G	G G	T T
DH197	C C	G G	T T	G G	G G	A G	A A	G G	C C	A A	G G	G G	C T	G G	G G	G G	A G	C C
DH198	C C	A G	G T	G T	G G	G G	A G	G G	C C	A A	G G	G G	C C	A G	G G	G T	A G	C T
DH199	C C	A G	T T	G G	G G	A A	A A	G G	C C	A A	G G	G G	C T	G G	G G	G G	G G	C T
DH-2	C C	A A	T T	G G	G G	G G	A A	G G	C C	A A	G G	G G	C T	G G	G G	G G	A G	C T
DH200	C C	A G	T T	G G	G G	A G	A A	A G	C C	A A	G G	G G	T T	G G	G G	G G	G G	C T
DH201	C C	A G	G T	G T	G G	A A	A A	A G	C C	A A	G G	G G	C T	G G	G T	G T	G G	C T
DH202	C C	A G	T T	G T	G G	A G	A G	G G	C T	A A	G G	G G	C T	G G	G G	G G	A A	C T
DH203	C C	A G	T T	G T	G G	G G	A A	A G	C C	A A	A G	G G	C T	A A	G G	G G	G G	T T
DH205	C C	A A	T T	G G	G G	A A	G G	G G	C C	A A	G G	G G	C T	G G	T T	G T	G G	T T
DH207	C G	A G	T T	G G	G G	A G	A A	G G	C C	A A	G G	G G	C C	A G	G G	G G	A G	T T
DH208	C C	A A	T T	G G	G G	A G	A A	G G	C C	A A	G G	G G	C C	G G	G G	G G	A G	T T
DH209	C G	A G	T T	G T	G G	A A	A G	G G	C T	A A	G G	G G	C C	G G	G T	G T	A G	C T
DH210	C C	A A	T T	G T	G G	A G	A G	A G	C T	A A	G G	G G	T T	G G	G G	G T	A G	C T
DH211	C C	A G	T T	G G	G G	G G	A A	A G	C C	A A	G G	G G	T T	G G	G G	G T	A G	T T
DH212	C C	A G	T T	G T	G G	A G	A A	A G	C T	A A	G G	G G	T T	A A	G G	G T	G G	T T
DH213	C C	A A	T T	G T	G G	A G	A G	A G	C T	A A	G G	G G	C T	G G	G T	G G	A G	C T
DH214	C C	A A	T T	G T	G G	A G	A A	A G	C T	A A	G G	G G	C T	G G	G G	T T	A G	T T
DH215	C G	A G	T T	G G	G G	A G	G G	G G	C C	A A	G G	G G	C C	G G	G G	G G	G G	T T
DH216	C C	A A	T T	G T	G G	A G	G G	G G	T T	A A	G G	G G	C T	G G	G G	G T	G G	T T
DH217	C G	A G	T T	G G	G G	A G	A A	G G	C C	A A	G G	G G	C T	A G	G T	G T	A G	C T
DH219	C C	A G	G T	G T	A G	G G	A G	G G	C C	A A	G G	G G	C T	G G	G G	G G	A G	T T
DH224	C G	A G	T T	G G	G G	A G	A G	G G	C C	A A	G G	G G	C T	G G	G G	G G	A G	C T
DH236	C C	G G	G T	G G	G G	A G	A G	A G	C C	A A	G G	G G	C C	G G	G G	G G	G G	T T
DH238	C C	A G	T T	G T	G G	G G	A A	G G	C C	A A	G G	G G	C T	G G	G G	G T	A G	C T
DH243	C C	A A	T T	G T	A G	A G	A A	G G	C C	A A	G G	G G	C T	G G	G G	G G	G G	T T
DH244	C C	A A	T T	G T	G G	A G	A G	G G	C T	A A	G G	G G	C C	G G	G T	T T	A G	C T
DH245	C C	A G	G T	G G	G G	G G	A A	A G	C T	A A	G G	G G	T T	G G	G G	G T	G G	C T
DH247	C C	A A	T T	G T	G G	G G	A G	A G	C C	A A	G G	G G	C T	G G	G G	G G	G G	C T
DH248	C C	A G	T T	G T	G G	G G	A A	G G	C T	A A	G G	G G	T T	A G	G G	G T	A A	C T
DH250	C C	A A	T T	G T	G G	A G	G G	A G	C C	A A	G G	G G	C C	G G	G T	G T	G G	T T
DH256	C C	G G	G T	T T	G G	A A	G G	G G	C C	A A	G G	G G	C T	G G	T T	T T	A G	C T
DH260	C G	A G	T T	G T	A G	G G	G G	A G	C C	A A	G G	G G	C C	G G	G G	G G	G G	C T
DH262	C C	G G	T T	G T	G G	A G	A A	G G	C C	A A	G G	G G	C T	G G	G T	G T	A G	C T
DH263	C C	A G	T T	G T	G G	A G	A G	G G	C C	A A	G G	G G	T T	G G	G T	G G	A G	C T
DH265	C G	G G	T T	G T	A G	G G	A G	A G	C C	A A	G G	G G	C C	A G	G G	T T	A G	T T
DH266	C C	A A	T T	G G	G G	A G	A G	G G	C C	A A	G G	G G	C T	G G	G T	G T	G G	C T
DH268	C C	A G	T T	G T	A G	A A	A A	G G	C C	A G	G G	G G	C T	A A	G T	G G	A G	T T
DH269	C C	A A	T T	G G	G G	A G	A A	G G	T T	A A	G G	G G	C T	A G	G T	T T	A G	C T
DH270	C C	A A	T T	G T	A G	A G	A G	A G	C T	A A	G G	G G	T T	G G	G T	G G	G G	T T
DH273	C C	A A	T T	T T	A G	A A	A G	A G	C C	A A	G G	G G	T T	G G	G G	T T	G G	T T
DH278	C C	A G	T T	G T	G G	G G	A G	A G	C C	A A	G G	G G	C T	A G	G G	G T	A G	T T
DH279	C G	A G	T T	G T	G G	A G	A G	G G	C T	A A	G G	G G	C T	A G	G T	G G	A G	T T
DH280	C C	A A	T T	G G	G G	A G	A G	G G	C C	A A	G G	G G	T T	A G	G T	G G	A G	T T
DH281	C C	A A	T T	G G	G G	A A	A G	G G	C C	A A	G G	G G	C T	A G	T T	G T	A G	C T
DH283	C C	A A	T T	G G	G G	A G	A A	G G	C C	A A	G G	G G	C C	A G	G T	G G	A G	C C
DH284	C C	A G	T T	G T	G G	G G	A G	A G	C C	A A	G G	G G	C C	G G	G G	T T	G G	T T
DH285	C C	A G	G T	G G	G G	G G	A A	G G	C T	A A	G G	G G	C T	A G	G G	G G	G G	C C
DH287	C C	A G	T T	G T	A G	A G	A A	G G	C C	A A	G G	G G	T T	A G	G G	G G	A A	C T
DH288	C C	A A	G T	G G	G G	A G	A A	G G	C C	A G	G G	G G	C C	A A	G G	G T	A A	C T
DH291	C C	A A	T T	G T	G G	G G	A G	A G	C C	A A	G G	G G	C C	G G	G G	G G	G G	C C
DH292	C G	A G	T T	G G	G G	G G	A G	G G	C C	A A	G G	G G	T T	A G	G G	G T	G G	T T
DH294	C C	A A	T T	G G	G G	A G	G G	G G	C C	A A	G G	G G	C T	G G	G G	G T	A G	T T
DH295	C C	A A	T T	G G	G G	A A	A G	G G	C C	A A	G G	G G	T T	G G	G G	G T	A G	T T
DH299	C C	A G	T T	G T	G G	A A	A A	G G	C T	A A	G G	G G	C T	A G	G G	G G	G G	T T
DH302	C C	A G	T T	G G	G G	A G	A A	G G	C C	A A	G G	G G	T T	A G	G G	G G	A G	C C
DH303	C G	A G	T T	G T	G G	A G	A G	G G	C C	A A	G G	G G	T T	A G	G G	T T	G G	C T
DH304	C C	A G	G T	G T	A G	G G	A G	G G	C C	A A	G G	G G	C T	G G	G G	G T	A G	T T
DH306	C C	A A	T T	T T	G G	A G	A A	A G	C T	A A	G G	G G	C T	A A	G G	G T	G G	C T
DH307	C C	A G	T T	T T	G G	A G	G G	A A	C C	A A	G G	G G	C T	G G	G G	G G	G G	T T
DH311	C C	A A	T T	G T	G G	A A	A A	A G	C C	A A	G G	G G	C T	A G	G G	G G	A G	T T
DH312	C C	A G	T T	G G	G G	G G	A A	G G	C C	A A	G G	G G	C T	A G	G G	G T	A G	T T
DH316	C C	G G	T T	G G	G G	A G	A G	G G	C C	A A	G G	G G	C T	G G	G T	G T	G G	T T
DH318	C C	A A	T T	G G	G G	A A	A A	G G	C C	A A	G G	G G	C C	A G	G G	G G	G G	C T
DH320	C G	A G	G T	G G	G G	A G	A G	G G	C T	A A	G G	G G	C T	G G	G T	G T	G G	T T
DH322	C C	A A	T T	G T	G G	A A	A A	G G	C T	A A	G G	G G	C T	A G	G T	G G	A A	C T
DH323	C C	A G	T T	G T	G G	A G	A A	G G	C T	A A	G G	G G	C T	A G	G T	G G	A G	T T
DH324	C G	A G	G T	T T	G G	A G	A A	G G	C C	A A	G G	G G	C T	A G	G G	G G	A G	C T
DH325	C C	A A	T T	G G	G G	G G	A A	A G	C C	A A	G G	G G	C T	A A	G T	T T	A G	T T
DH326	C C	A G	T T	G T	G G	A G	A A	G G	C T	A A	G G	G G	T T	A A	G T	G T	G G	T T
DH327	C C	A G	T T	G T	G G	A A	A A	G G	C C	A A	G G	G G	C T	G G	G G	G G	A G	C T
DH328	C C	A G	T T	G T	A G	G G	A A	G G	C T	A G	G G	G G	T T	A G	G G	G G	G G	T T
DH329	C G	A G	T T	G T	G G	A G	A G	G G	C C	A A	G G	G G	C T	G G	G G	G G	G G	C C
DH330	C C	A G	T T	G G	G G	A G	A G	A A	C C	A A	G G	G G	C T	A G	G G	G T	G G	T T
DH331	C C	A A	T T	G T	G G	G G	A A	A G	C C	A A	G G	G G	C C	G G	G G	G G	G G	C T
DH333	C C	A A	T T	G T	A G	A G	A G	G G	C T	A A	G G	G G	C T	G G	G G	G T	G G	C T
DH334	C C	A A	T T	G T	G G	A G	A G	A G	C C	A A	G G	G G	C T	A G	G G	G G	G G	C T
DH337	C C	A A	T T	G G	G G	A G	A A	G G	C C	A A	G G	G G	T T	G G	G G	G T	G G	T T
DH338	C C	A A	T T	G T	G G	G G	A G	G G	C T	A A	G G	G G	C C	G G	G G	G T	G G	T T
DH339	C C	A G	T T	G G	G G	G G	A G	G G	T T	A A	G G	G G	T T	A G	G G	G T	A G	C T
DH340	C C	A G	T T	G G	G G	A G	A A	G G	C T	A A	G G	G G	C C	G G	G T	G T	G G	T T
DH343	C C	A A	T T	G G	G G	A G	A A	A G	C T	A A	G G	G G	T T	G G	G G	G G	A G	C C
DH344	C C	A G	T T	G G	G G	G G	A A	A G	C T	A A	G G	G G	C T	A A	G G	G G	A G	C C
DH346	C C	A A	T T	G G	G G	A A	A G	G G	C C	A A	G G	G G	C T	A G	G G	G G	A G	C T
DH347	C C	A G	G T	T T	G G	A G	A G	A G	C C	A A	G G	G G	C C	A G	G T	G T	A G	C C
DH348	C C	A A	T T	T T	G G	G G	A G	G G	C T	A A	G G	G G	T T	G G	G G	G G	A G	C T
DH350	C C	A G	T T	G T	A G	A G	A A	G G	C T	A A	G G	G G	C T	G G	G G	G T	A A	C T
DH351	C C	A G	T T	G T	G G	A G	A G	G G	C C	A A	G G	G G	C T	G G	G T	G G	A A	T T
DH352	C C	A G	T T	G T	G G	G G	A G	G G	C C	A A	G G	G G	C T	G G	G G	G G	G G	C T
DH353	C G	A G	T T	G T	A G	A G	A G	A G	C T	A A	G G	G G	C T	G G	G G	G G	G G	T T
DH354	C C	A G	T T	G G	G G	A G	A A	G G	C C	A A	G G	G G	T T	A G	G T	G G	A A	C T
DH360	C C	G G	T T	G G	G G	A A	A A	A G	C C	A A	A G	G G	C C	A A	G G	G G	A G	C T
DH361	C C	A A	T T	G G	G G	A G	A G	G G	C C	A A	G G	G G	C C	G G	G T	G T	A G	T T
DH363	C C	A G	T T	G G	G G	A G	A G	G G	C C	A A	G G	G G	T T	G G	G G	G G	G G	T T
DH366	C G	G G	T T	G G	G G	A G	A G	G G	C C	A A	G G	G G	C C	A G	G G	G G	A G	C T
DH367	C C	A G	T T	G T	A G	A G	G G	G G	C C	A A	G G	G G	T T	G G	G T	G T	G G	T T
DH371	C C	A G	T T	G G	G G	A G	A A	G G	C C	A A	G G	G G	T T	A G	G G	T T	G G	T T
DH372	C G	A G	T T	G G	G G	G G	A G	G G	C T	A A	G G	G G	C C	A G	G G	G T	A G	T T
DH375	C G	A G	T T	G G	G G	G G	G G	A G	C C	A A	G G	G G	C C	G G	G G	G G	G G	C T
DH386	C C	A A	T T	G T	G G	A G	A A	G G	C C	A A	G G	G G	C T	A G	G T	G T	A G	T T
DH392	C C	A A	T T	G T	G G	A A	A G	G G	C C	A A	G G	G G	C T	G G	G T	G T	G G	T T
DH395	C C	A A	G G	G T	G G	A A	A A	A G	C T	A A	G G	G G	C T	A G	G T	G T	A G	T T
DH403	C C	A G	T T	G T	G G	A A	A A	G G	T T	A A	G G	G G	C T	G G	G T	G G	G G	T T
DH407	C G	A G	T T	G T	G G	G G	A G	G G	C C	A A	G G	G G	C T	G G	G G	G G	A A	T T
DH414	C C	A G	T T	G G	G G	A G	A A	G G	C T	A A	G G	G G	T T	A G	G T	G G	G G	C T
DH415	C C	A A	T T	G G	G G	G G	A A	G G	C C	A A	G G	G G	C C	A G	G G	G G	G G	T T
DH418	C C	A G	T T	G T	G G	A A	A G	A G	C T	A A	G G	G G	C T	G G	G T	G T	G G	C C
DH419	C C	A G	T T	G G	G G	G G	A G	G G	C C	A A	G G	G G	T T	G G	G G	G G	A G	T T
DH420	C G	A G	T T	G T	A G	G G	A A	A G	C T	A A	G G	G G	C C	A G	G G	G G	G G	C T
DH421	C C	A G	T T	G G	G G	A G	A A	G G	C C	A A	G G	G G	T T	A G	G T	G G	A G	T T
DH422	C C	A G	T T	G T	G G	A A	A G	G G	C T	A A	G G	G G	C T	G G	G T	T T	A G	C C
DH423	C C	A A	T T	G G	G G	G G	A A	A G	C C	A A	G G	G G	C T	A A	G G	G G	G G	C T
DH425	C G	A G	T T	G T	A G	A G	A A	G G	C C	A A	G G	G G	C T	A G	G G	G T	A A	C T
DH426	C C	A A	T T	G T	G G	G G	A G	G G	C C	A A	G G	G G	C T	A G	G G	G T	A G	C T
DH427	C C	A G	T T	G T	G G	A G	A G	G G	C C	A A	G G	G G	C T	A G	G T	G T	A G	T T
DH428-LMF	C C	A G	T T	G T	G G	G G	A A	G G	C T	A A	G G	G G	C T	G G	G G	G T	A G	C T
DH428-LSH	C C	G G	T T	G T	A G	G G	A A	A G	C C	A A	G G	G G	C T	A A	G G	G T	G G	C T
DH430	C C	A G	T T	G T	G G	A G	G G	G G	C C	A A	G G	G G	T T	G G	G G	G G	A G	T T
DH431	C C	G G	T T	G T	G G	A G	A A	G G	C C	A A	G G	G G	C C	A G	G T	T T	A G	C T
DH432	C G	A G	T T	G G	G G	G G	A A	A G	C C	A A	G G	G G	C C	G G	G G	G G	A G	T T
DH433	C C	G G	T T	G G	G G	A G	A G	G G	C C	A A	G G	G G	C C	A G	G G	G G	G G	T T
DH434	C C	A A	T T	G G	G G	A G	A A	G G	C C	A A	G G	G G	C T	G G	G G	G G	A G	C T
DH435	C C	A A	T T	G G	G G	G G	A G	G G	C T	A A	G G	G G	C T	G G	G G	G G	G G	C T
DH436	C C	G G	T T	G T	A G	G G	A A	A G	C T	A A	G G	G G	C T	G G	G G	G G	G G	C T
DH438	C C	A G	G T	G G	G G	A A	A A	G G	C C	A A	G G	G G	T T	G G	G T	G G	G G	T T
DH440	C C	A G	T T	G T	A G	A A	A A	G G	C C	A A	G G	G G	C T	A G	G T	G T	G G	T T
DH445	C G	A G	T T	G G	G G	G G	A G	G G	C T	A A	G G	G G	C T	G G	G G	G G	A G	C T
DH446	C C	A A	T T	G T	A G	A G	A A	G G	C C	A A	G G	G G	C C	G G	G G	G T	A G	T T
DH447	C C	A G	T T	G T	G G	A G	A G	G G	C T	A A	G G	G G	T T	A G	G G	G T	G G	C T
DH448	C C	A A	T T	G T	G G	G G	G G	G G	C C	A A	G G	G G	C T	G G	G G	G G	A A	C T
DH449	C G	G G	T T	G G	G G	A A	A A	G G	C C	A A	G G	G G	C T	A A	G T	G G	A G	T T
DH450	C C	A G	T T	G G	G G	A A	A A	G G	C C	A A	G G	G G	T T	G G	G T	G G	A G	T T
DH452	C C	A A	T T	G T	A G	A G	A A	G G	C C	A A	G G	G G	T T	A G	G G	G G	A G	C T
DH453	C G	A G	T T	G T	G G	A A	A A	G G	C T	A A	G G	G G	C T	A A	G T	G G	G G	T T
DH454	C C	A G	T T	G T	G G	G G	A G	G G	C C	A A	G G	G G	C T	G G	G G	G T	A G	T T
DH456	C C	A A	T T	G T	G G	A G	G G	G G	C C	A A	G G	G G	C T	G G	G G	G G	G G	C T
DH458	C G	G G	T T	G T	G G	G G	A A	G G	C C	A A	G G	G G	C T	A G	G G	G G	G G	T T
DH459	C G	G G	T T	G T	G G	G G	A G	G G	C C	A A	G G	G G	T T	A G	G G	T T	G G	C T
DH460	C C	A A	T T	G G	G G	A G	A A	G G	C T	A A	A G	C G	C T	G G	G G	G T	A G	C T
DH462	C C	A A	T T	G G	G G	G G	A A	A G	C T	A A	G G	G G	T T	A G	G G	G G	A G	C T
DH465	C C	A G	T T	G G	G G	A G	A A	A A	C C	A A	G G	G G	C T	G G	G G	G T	G G	T T
DH467	C C	A A	T T	G T	G G	A G	A G	A G	C C	A A	G G	G G	C T	G G	G G	G G	A G	C T
DH467-ZKG	C C	G G	T T	G T	G G	G G	A A	G G	C C	A A	G G	G G	C T	A G	G G	G G	G G	C T
DH472	C C	A A	T T	G T	G G	A A	A A	A G	C T	A A	G G	G G	C T	G G	G T	G G	A G	T T
DH473	C G	A G	T T	G G	G G	G G	A A	G G	C C	A A	G G	G G	C T	G G	G G	T T	A G	C C
DH474	C C	A G	T T	G T	G G	A A	G G	A G	C T	A A	G G	G G	C T	G G	G T	G G	G G	C T
DH477	C C	A A	T T	G G	G G	G G	A A	A G	C T	A A	G G	G G	C T	A G	G G	G G	A G	C C
DH479	C C	A G	T T	G G	G G	A G	A G	G G	C C	A A	G G	G G	C T	G G	G G	T T	G G	T T
DH480	C C	G G	T T	G G	G G	G G	A G	G G	C T	A A	G G	G G	C C	G G	G G	G G	A G	T T
DH483	C C	A G	T T	G G	G G	G G	A A	G G	C C	A A	G G	G G	C T	A G	G G	G T	A A	T T
DH486	C G	G G	T T	G G	G G	A G	A A	G G	C C	A A	G G	G G	T T	A G	G G	G G	A G	T T
DH491	C C	G G	T T	G G	G G	A G	A G	G G	C C	A A	G G	G G	C T	G G	G T	T T	G G	C T
DH494	C G	A G	T T	G G	G G	G G	G G	A G	C T	A A	G G	G G	C C	G G	G G	G T	G G	C T
DH495	C C	A A	T T	G T	G G	A G	A G	A A	C C	A A	G G	G G	C T	A G	G G	G G	G G	C T
DH496	C C	A G	T T	G G	G G	A A	A G	A G	C T	A A	G G	G G	C T	G G	G T	G G	A G	T T
DH499	C C	A A	T T	T T	G G	A G	A A	A G	C C	A A	G G	G G	C T	A G	G T	G T	A G	T T
DH502	C C	A G	T T	G T	G G	G G	G G	G G	C C	A A	G G	G G	C C	G G	G G	G G	G G	T T
DH504	C C	A G	T T	G T	G G	A G	A G	G G	C T	A A	G G	G G	T T	A G	G T	T T	A G	C T
DH505	C C	A G	T T	G G	G G	A G	A A	A G	C C	A G	G G	G G	C T	A G	G G	G T	G G	C T
DH506	C C	A A	T T	G G	G G	A G	A A	A G	C C	A A	G G	G G	C C	G G	G G	G G	G G	T T
DH507	C G	A G	T T	G G	G G	A G	A A	G G	C C	A A	G G	G G	C T	G G	G G	G T	A G	C T
DH508	C C	G G	T T	G G	G G	A G	A A	G G	C C	A A	G G	G G	C C	A G	G G	G T	A A	T T
DH510	C C	A G	T T	G G	G G	A G	A G	A G	C C	A A	G G	G G	C T	G G	G G	G T	A G	T T
DH511	C G	A G	G T	T T	G G	A G	A G	G G	C C	A A	G G	G G	C T	A G	G T	G G	A G	T T
DH512	C C	A G	T T	G G	G G	A G	A A	G G	C C	A A	G G	G G	C T	A G	G G	G G	G G	C T
DH513	C C	A A	T T	G T	G G	G G	A G	G G	C C	A A	G G	G G	C C	A G	G G	G G	G G	C C
DH514	C C	A A	T T	T T	G G	A G	A A	A G	C T	A A	G G	G G	C T	A G	G T	G G	G G	C T
DH516	C C	A A	T T	G T	G G	G G	A G	A G	C C	A A	G G	G G	C T	A G	G G	G G	G G	C T
DH517	C C	A G	T T	G T	G G	A G	A A	A G	C C	A A	G G	G G	C T	A G	G T	G G	A G	C C
DH519	C G	A G	T T	G T	G G	A G	A G	A G	C T	A A	G G	G G	C T	G G	G G	G G	A G	C T
DH520	C C	A A	T T	G G	G G	A G	A A	G G	C T	A G	G G	G G	C T	G G	G G	G G	A G	C T
DH521	C C	A G	T T	G G	G G	A A	A G	G G	C C	A A	G G	G G	T T	G G	G G	G T	G G	C C
DH523	C C	G G	T T	G T	G G	A G	A G	G G	C C	A A	G G	G G	C C	G G	G G	T T	G G	C T
DH525	C C	A A	T T	G T	G G	A A	G G	A G	C T	A A	G G	G G	T T	G G	G T	G G	G G	C T
DH529	C C	A A	T T	G T	G G	A G	A G	A G	C C	A A	G G	G G	C T	A G	G G	G G	G G	C T
DH534	C G	A G	T T	G G	G G	A G	A A	A G	C C	A A	G G	G G	C C	A G	G T	G G	G G	C C
DH535	C C	A A	T T	T T	A G	G G	A A	A G	C C	A A	G G	G G	C T	G G	G T	G G	G G	C T
DH538	C C	A A	T T	G G	G G	G G	A A	A G	C T	A A	G G	G G	C T	A G	G G	G G	G G	T T
DH542	C C	A G	T T	G T	G G	A G	A A	G G	C C	A A	G G	G G	C T	A G	G G	G T	G G	T T
DH546	C C	G G	T T	G T	G G	A G	A A	G G	C T	A A	G G	G G	C C	A A	G G	G G	G G	C C
DH547	C C	A G	T T	G G	G G	A A	A A	A A	C C	A A	G G	G G	C T	G G	G G	G T	G G	C T
DH550	C G	G G	T T	G T	A G	A G	G G	A G	C C	A A	G G	G G	T T	G G	G T	G G	G G	C T
DH553-LGD	C C	A A	T T	G T	G G	A G	A A	G G	T T	A A	G G	G G	T T	A G	G T	G T	A G	C C
DH553-XQY	C C	A A	T T	G T	G G	G G	A A	G G	C C	A A	G G	G G	T T	G G	G G	G G	G G	T T
DH556	C G	A G	T T	G T	A G	G G	A G	G G	C C	A A	G G	G G	C C	G G	G G	G G	G G	C T
DH558	C C	A G	T T	G G	G G	A A	A G	A G	C C	A A	G G	G G	C T	A G	G G	G T	A G	T T
DH562	C C	A A	T T	G G	G G	A G	A A	G G	C C	A A	G G	G G	C T	A G	G G	G G	A G	T T
DH567	C G	A G	T T	G T	G G	A A	A A	G G	C C	A A	G G	G G	T T	A G	G T	G G	G G	T T
DH569	C C	A G	T T	G T	G G	A G	A G	G G	C T	A G	G G	G G	C C	G G	G T	G T	G G	C T
DH-8	C G	A G	T T	G T	G G	G G	A A	G G	C C	A A	G G	G G	T T	G G	G G	G G	A A	T T
DH9	C C	A A	T T	G G	G G	G G	A A	G G	C T	A A	G G	G G	T T	G G	G G	G T	A G	C T
DX001	C C	A A	T T	G T	G G	A A	A A	A A	C C	A A	G G	G G	C T	A G	G T	G G	G G	C T
DX002	C C	A G	T T	G T	A G	G G	A G	G G	C C	A A	G G	G G	C C	G G	G G	G G	A G	C T
DX003	C C	A A	G T	G G	G G	G G	A A	G G	C C	A A	G G	G G	C T	G G	G G	G T	G G	T T
DX004	C C	A G	T T	G G	G G	A G	A A	G G	C T	A A	G G	G G	C C	G G	G T	G T	G G	T T
DX005	C C	A A	T T	G G	G G	A G	A G	G G	C C	0 0	G G	G G	T T	A G	G G	G T	A G	T T
DX006	C C	A G	T T	G G	G G	A G	A A	A G	C C	A A	G G	G G	T T	G G	G G	G G	G G	C T
DX007	C C	A A	T T	G T	A G	A G	A G	A G	C C	A A	G G	G G	C T	A G	G G	G T	A G	C T
DX008	C G	A G	T T	G T	G G	A G	A A	G G	C C	A A	G G	G G	C C	A G	G G	T T	G G	T T
DX009	C C	A G	T T	G G	G G	A G	A G	G G	C C	A A	G G	G G	C C	G G	G G	G G	G G	C C
DX010	C C	A G	T T	T T	G G	A G	A A	G G	C C	A G	G G	G G	C C	A G	G G	G T	A G	T T
DX011	C C	A G	T T	G T	A G	A G	A G	G G	C C	A A	G G	G G	C C	G G	G T	G T	A A	C T
DX012	C G	A G	T T	G T	G G	A G	A G	A G	C C	A A	G G	G G	T T	A G	G T	G G	G G	T T
DX013	C C	A G	T T	G T	G G	A G	A G	G G	C C	A A	G G	G G	C T	G G	G G	G G	G G	T T
DX014	C C	A G	T T	G T	G G	G G	A A	G G	C T	A A	G G	G G	C T	A G	G G	G G	A G	C T
DX015	C C	A A	T T	G T	G G	A A	A A	G G	C C	A A	G G	G G	C T	G G	G T	G G	G G	T T
DX016	C C	A G	T T	T T	G G	A G	G G	G G	C C	A A	G G	G G	C C	G G	G G	G T	A G	T T
DX017	C C	A G	T T	G T	G G	G G	A A	G G	C C	A A	G G	G G	C T	A G	G G	G G	G G	C T
DX018	C C	A A	T T	G G	G G	G G	A A	G G	C C	A A	G G	G G	T T	A G	G G	G G	A G	C T
DX020	C C	A G	T T	G G	G G	G G	A G	G G	C C	A A	G G	G G	C C	G G	G G	G T	G G	C T
DX021	C C	A G	T T	G G	G G	A G	A A	A G	C C	A A	G G	G G	T T	A G	G T	G G	A G	C T
DX022	C C	A G	T T	G G	G G	A G	A G	G G	C C	A A	G G	G G	C C	G G	G T	G T	G G	C T
DX023	C G	A G	T T	G G	G G	G G	A G	G G	C C	A G	G G	G G	T T	G G	G G	G G	G G	C T
DX024	C C	A A	T T	G G	G G	G G	A A	G G	C C	A A	G G	G G	C T	G G	G G	G G	A G	C T
DX025	C C	A A	T T	G G	G G	A G	A A	G G	C T	A A	G G	G G	C T	A G	G T	G T	A G	C T
DX026	C C	A A	T T	G T	G G	G G	A G	G G	C C	A A	G G	G G	C T	G G	G G	G T	A A	C T
DX027	C C	A G	T T	G G	G G	G G	A A	G G	C C	A A	G G	G G	C T	A G	G G	G G	A G	C T
DX028	C C	A A	T T	G G	G G	A G	A G	G G	C C	A A	G G	G G	C T	A G	G G	G T	G G	C T
DX029	C C	A G	T T	G G	G G	A A	A G	G G	C C	A A	G G	G G	C T	G G	G T	G T	A G	T T
DX030	C C	A A	T T	G G	G G	A G	A G	G G	C T	A A	G G	G G	C T	G G	G T	G T	G G	T T
DX031	C C	A A	T T	G T	G G	A A	A G	G G	C C	A A	G G	G G	C T	A G	G G	G G	A A	T T
DX032	C C	G G	T T	G G	G G	A G	A A	G G	C C	A A	G G	G G	C T	G G	G G	G T	A G	C T
DX033	C C	A A	T T	G T	G G	G G	A G	G G	C T	A A	G G	G G	C C	G G	G G	G G	A G	T T
DX034	C C	A G	T T	G T	A G	G G	A A	A G	C T	A A	G G	G G	C T	A G	G T	G G	G G	T T
DX035	C C	A G	T T	G T	G G	A G	A G	G G	C T	A A	G G	G G	C T	G G	G G	G G	A A	C T
DX036	C C	A A	G T	G G	G G	A A	A A	G G	C C	A A	G G	G G	C T	A A	G T	G T	G G	C T
DX037	C C	A A	T T	T T	G G	A A	A G	G G	C C	A A	G G	G G	C T	G G	G T	G G	G G	C T
DX038	C C	A G	T T	G G	G G	A G	A A	G G	C T	A A	G G	G G	T T	A G	G G	G G	G G	C C
DX039	C C	A G	T T	G T	G G	A G	A G	G G	C C	A A	G G	G G	C C	A G	G T	G G	A G	T T
DX040	C C	A G	T T	T T	G G	G G	A G	A G	C C	A A	G G	G G	C T	G G	G G	G T	A G	C T
DX041	C C	A A	T T	G G	G G	G G	A A	G G	C C	A A	G G	G G	C T	A G	G G	G G	A G	C T
DX042	C C	A A	T T	G G	G G	A G	A G	A G	C C	A A	G G	G G	C T	A G	G G	G G	G G	T T
DX043	C C	A A	T T	G T	G G	G G	G G	G G	C C	A A	G G	G G	C T	G G	G G	G T	A A	C T
DX044	C C	A G	T T	G G	G G	G G	A A	A G	C C	A A	G G	G G	C C	A G	G G	T T	G G	C T
DX045	C C	A A	T T	G T	G G	A A	A G	A G	C C	A A	G G	G G	C T	A G	G T	G T	G G	T T
DX046	C C	A A	T T	G G	G G	A A	G G	G G	C C	A G	G G	G G	C T	A G	G T	G G	G G	C T
DX047	C C	A A	T T	G G	G G	G G	A G	G G	C C	A A	G G	G G	C T	A G	G G	T T	A G	T T
DX048	C C	A G	T T	G T	G G	G G	A G	G G	C C	A A	G G	G G	C T	G G	G G	G G	A G	T T
DX049	C G	G G	T T	G G	G G	G G	A G	G G	C C	A A	G G	G G	T T	G G	G G	G G	A G	C T
DX050	C C	A A	T T	G G	G G	A G	A A	G G	C C	A A	G G	G G	T T	A A	G G	G G	G G	T T
DX051	C C	A A	T T	G T	A G	G G	A A	A A	C C	A A	G G	G G	C T	G G	G G	G G	G G	C T
DX052	C C	A G	T T	G G	G G	A G	A A	A G	C C	A A	G G	G G	C C	A G	G T	G G	G G	C T
DX053	C C	A G	T T	G T	G G	G G	G G	G G	C T	A A	G G	G G	C T	G G	G G	G G	A G	C T
DX054	C G	A G	T T	G G	G G	A G	A A	G G	C T	A A	G G	G G	C C	A G	G G	G T	G G	C T
DX055	C C	A G	T T	G T	G G	A G	A A	G G	C C	A A	G G	G G	C C	G G	G G	G T	A G	T T
DX057	C C	A G	T T	G G	G G	A G	A G	G G	C C	A A	G G	G G	T T	A G	G G	G G	A A	T T
DX059	C C	A G	T T	G G	G G	G G	A A	A G	C C	A A	G G	G G	C T	G G	G G	G T	G G	C T
DX060	C G	A G	G T	G T	G G	G G	A A	G G	C C	A A	G G	G G	T T	G G	G G	G G	A G	C T
DX061	C C	A G	T T	G T	G G	A G	A G	G G	C T	A A	G G	G G	C T	G G	G G	G T	A G	T T
DX062	C C	A A	T T	G G	G G	A G	A A	G G	C C	A A	G G	G G	C C	A G	G T	G G	G G	T T
DX063	C C	A G	T T	G T	G G	G G	A A	G G	C C	A A	G G	G G	T T	A G	G G	G T	G G	T T
DX064	C C	A A	T T	G G	G G	G G	A G	A G	C C	A A	G G	G G	T T	G G	G G	G T	G G	T T
DX065	C C	A A	T T	G G	G G	A A	A A	G G	C T	A G	G G	G G	C T	A G	G T	T T	A G	C T
DX066	C C	G G	T T	G G	G G	A A	A A	G G	C C	A A	G G	G G	T T	G G	G T	G G	A G	C T
DX067	C C	A A	T T	G T	G G	G G	A A	G G	C C	A A	G G	G G	C C	G G	G G	G G	G G	T T
DX068	C C	A A	T T	G T	G G	A A	A G	G G	C C	A A	G G	G G	C C	A G	G T	G G	A A	C T
DX069	C C	A G	T T	G G	G G	A G	A A	G G	C T	A A	G G	G G	C T	A G	G T	G T	G G	C T
DX072	C C	A G	T T	G T	G G	A G	A G	A G	C T	A A	G G	G G	C C	A G	G G	G T	G G	C C
DX073	C C	A G	T T	G G	G G	A A	A A	G G	C C	A A	G G	G G	C T	A A	G T	G G	A G	C T
DX074	C C	A A	T T	T T	A G	A G	A G	G G	C C	A A	G G	G G	C T	A G	G G	G T	A A	T T
DX075	C G	A G	T T	G G	G G	A G	A G	A G	C T	A A	G G	G G	T T	A G	G G	G T	G G	T T
DX076	G G	G G	T T	G G	G G	A G	A A	A G	C C	A A	G G	G G	C C	G G	G G	G T	A G	T T
DX078	C C	G G	T T	G T	G G	A G	G G	G G	C T	A A	G G	G G	C T	G G	G G	G T	G G	T T
DX079	C C	A G	T T	G G	G G	A G	A G	G G	C T	A A	G G	G G	C T	G G	G G	G T	A G	C T
DX080	C C	A A	G T	G G	G G	A G	A G	A G	C C	A A	G G	G G	C T	A G	G T	G G	A G	T T
DX081	C C	A G	T T	G T	G G	A G	A G	G G	C T	A A	G G	G G	C C	A G	G G	G G	G G	T T
DX085	C C	G G	T T	G G	G G	G G	G G	A G	C C	A A	G G	G G	C T	G G	G G	G G	G G	T T
DX086	C C	A A	T T	G G	G G	A G	A G	A G	C C	A G	G G	G G	C T	A G	G G	G G	G G	C T
DX087	G G	G G	T T	G G	G G	G G	A G	G G	C C	A A	G G	G G	T T	G G	G G	G T	G G	T T
DX088	C C	A A	T T	G T	A G	A G	A A	G G	C C	A A	G G	G G	C T	G G	G G	G T	A G	C T
DX089	C C	A G	T T	G G	G G	A A	A G	G G	C T	A A	G G	G G	C C	G G	G T	G G	A G	T T
DX090	C C	A A	T T	G T	G G	G G	A G	G G	C C	A A	G G	G G	C C	G G	G G	G G	A A	T T
DX092	C C	A G	T T	G T	G G	A A	A A	G G	C C	A G	G G	G G	C C	A G	G T	G T	A G	C T
DX093	C C	A A	T T	T T	A G	A A	A A	G G	C C	A A	G G	G G	C T	G G	G T	G T	A G	T T
DX094	C G	A G	T T	T T	G G	G G	A G	G G	C T	A G	G G	G G	T T	A G	G G	G T	G G	C T
DX097	C C	A A	T T	G T	G G	G G	A A	G G	C C	A A	G G	G G	C T	G G	G G	G G	A G	C T
DX098	C G	G G	G T	T T	G G	A G	A G	G G	C C	A A	G G	G G	C T	G G	G T	G G	G G	T T
DX099	C C	A A	T T	G G	G G	G G	A A	G G	C C	A A	G G	G G	C T	A G	T T	G G	A G	C C
DX100	C C	A G	T T	T T	G G	G G	A G	A G	C C	A A	G G	G G	C C	G G	G G	G G	G G	T T
DX102	C G	A G	T T	G T	G G	G G	A G	G G	C C	A A	G G	G G	C C	G G	G G	G G	A G	C T
DX104	C C	A A	T T	G G	G G	A G	A A	G G	C C	A A	G G	G G	T T	G G	G G	G G	A G	C T
DX105	C C	A A	T T	G T	A G	G G	A G	G G	C C	A A	G G	G G	C T	G G	G G	G T	A G	T T
DX106	C C	A A	G T	G G	G G	A G	A G	G G	C C	A A	G G	G G	C C	G G	G T	G G	A G	C T
DX107	C C	A G	T T	G T	G G	A G	A A	G G	C C	A A	G G	G G	C T	A G	G G	G T	G G	C T
DX108	C C	A A	T T	G T	G G	A G	A G	A G	C C	A A	G G	G G	C C	G G	G T	G G	G G	C T
DX110	C C	A G	G T	T T	G G	G G	A A	G G	C C	A A	G G	G G	T T	A A	G G	G G	G G	C T
DX111	C C	A A	G T	G G	G G	G G	A G	A G	C C	A A	G G	G G	C T	G G	G G	G T	G G	T T
DX112	C G	G G	T T	G G	G G	A G	A A	G G	C C	A A	G G	G G	C C	G G	G T	G T	G G	C T
DX113	C C	A A	T T	G G	G G	A G	A G	G G	C C	0 0	G G	G G	T T	G G	G G	G G	G G	C T
DX114	C C	A A	T T	G T	G G	A G	A G	G G	C T	A A	G G	G G	C T	G G	G G	T T	A A	T T
DX115	C C	A G	T T	G G	G G	A A	A A	G G	C T	A A	G G	G G	C T	A G	G T	G G	A G	C C
DX117	C G	G G	T T	T T	G G	A G	A G	G G	C C	A A	G G	G G	C T	A G	G G	G T	A G	C T
DX118	C C	A A	T T	G G	G G	A G	A A	G G	C C	A A	G G	G G	C T	G G	G G	G G	A G	T T
DX119	C G	A G	T T	G T	G G	A G	A G	G G	C C	A A	G G	G G	C C	G G	G G	T T	A G	T T
DX120	C C	A G	T T	G T	G G	A A	A A	G G	C C	A A	G G	G G	C T	G G	G G	G T	A G	T T
DX121	C C	A A	T T	G G	G G	A G	A A	A G	C C	A A	G G	G G	C T	A A	G G	G G	G G	C T
DX122	C C	A A	T T	G T	A G	A G	A A	G G	C T	A A	G G	G G	C C	A G	G G	G T	G G	T T
DX123	C G	A G	T T	G T	G G	A A	A A	G G	C C	A A	G G	G G	T T	A A	G G	G G	G G	T T
DX124	C C	A G	T T	G G	G G	A G	A G	G G	C C	A A	G G	G G	C T	G G	G T	G G	A A	C C
DX125	C C	A G	T T	G T	G G	G G	G G	G G	C C	A A	G G	G G	C C	G G	G G	G G	A G	T T
DX129	C C	A A	T T	T T	G G	A G	A A	G G	C T	A A	G G	G G	C T	G G	G G	G T	A A	T T
DX130	C C	A G	T T	G G	G G	A G	A G	G G	C C	A A	G G	G G	C C	A G	G G	G G	G G	T T
DX131	C G	G G	T T	G G	G G	A A	A G	A G	C C	A A	G G	G G	T T	G G	G T	G T	G G	T T
DX132	C C	A A	T T	G G	G G	A G	A A	G G	C T	A A	G G	G G	C T	G G	G T	G T	A A	T T
DX133	C C	A A	T T	G T	A G	G G	A A	G G	C C	A A	G G	G G	C T	G G	G G	G G	A G	T T
DX134	C C	A G	G T	G T	A G	A G	A A	G G	C C	A A	G G	G G	C C	G G	G T	G G	A A	C T
DX135	C G	G G	T T	G G	G G	G G	A A	A G	C C	A A	G G	G G	T T	G G	G G	G G	G G	C T
DX136	C C	A G	G T	G T	G G	G G	A A	G G	C C	A A	G G	G G	C T	G G	G G	G G	A G	T T
DX137	C C	A G	T T	G G	G G	G G	A A	A G	C C	A A	G G	G G	T T	A G	G G	G G	G G	T T
DX140	C C	A A	T T	G G	G G	A G	G G	A G	C C	A G	G G	G G	T T	G G	G T	T T	A G	C T
DX141	C G	A G	T T	G G	G G	A G	A G	G G	C C	A A	G G	G G	C T	G G	G G	G G	A G	C T
DX142	C C	A A	T T	G G	G G	A A	A A	A G	C C	A A	G G	G G	C T	A A	G T	G T	G G	C T
DX143	C C	A A	T T	G T	G G	G G	A A	G G	C C	A A	G G	G G	C T	A G	G G	G G	A A	C C
DX144	C C	A A	T T	G T	G G	G G	A A	G G	C C	A A	G G	G G	C T	G G	G G	G T	A G	T T
DX145	C C	G G	T T	G T	G G	A G	A A	G G	C C	A A	G G	G G	T T	G G	G G	G G	A G	C T
DX146	C C	A A	G T	G G	G G	G G	A A	G G	C T	A A	G G	G G	C T	G G	G G	G G	A A	C T
DX147	C C	A A	T T	T T	A G	A G	A G	A G	C T	A G	G G	G G	C T	G G	G G	T T	G G	C T
DX148	C C	A G	T T	G T	A G	G G	A A	A G	C T	A A	G G	G G	C C	G G	G G	G T	G G	T T
DX151	C C	A A	T T	G T	G G	A A	A G	A G	C C	A A	G G	G G	C T	G G	G T	G G	A G	T T
DX153	C C	A A	T T	G G	G G	A G	A A	G G	C C	A A	G G	G G	C T	A G	G G	G T	G G	T T
DX154	C C	A A	T T	G T	A G	G G	A G	G G	C T	A A	G G	G G	C C	G G	G G	G G	G G	C T
DX155	C C	A G	T T	G T	G G	A A	A G	A G	C C	A A	G G	G G	T T	G G	G T	G G	G G	T T
DX156	C C	A G	T T	G T	G G	A G	A G	A G	C T	A A	G G	G G	T T	G G	G G	G T	G G	T T
DX159	C C	A G	T T	G T	G G	A G	A A	G G	C C	A A	G G	G G	C C	A G	G G	G G	G G	C T
DX160	C G	A G	T T	G G	G G	G G	A G	G G	C C	A A	G G	G G	C C	G G	G G	G G	A A	T T
DX161	C C	A A	T T	G T	A G	A G	A G	G G	C C	A A	G G	G G	C T	G G	G T	G G	A A	C T
DX162	C C	A G	T T	G G	G G	G G	A A	A G	C T	A A	G G	G G	C T	A G	G G	G T	G G	T T
DX163	C C	A G	T T	G G	G G	A G	A G	G G	C T	A A	G G	G G	T T	A G	G T	G T	G G	T T
DX164	C C	A G	T T	G G	G G	G G	A A	A G	C T	A A	G G	G G	T T	A G	G G	G G	G G	T T
DX165	C C	A A	T T	T T	G G	A G	A A	G G	C C	A A	G G	G G	C T	G G	G T	G G	A A	C T
DX166	C G	A G	T T	G T	G G	A G	A A	A G	C T	A A	G G	G G	C C	A G	G G	G T	A G	T T
DX168	C C	G G	T T	G G	G G	G G	A A	G G	C C	A A	G G	G G	C T	G G	G G	G G	A G	T T
DX169	C C	A G	T T	G T	G G	A G	A G	A G	C T	A A	G G	G G	T T	G G	G G	G G	G G	T T
DX170	C C	A A	T T	T T	G G	A G	A G	G G	C T	A A	G G	G G	T T	G G	G G	G T	G G	T T
DX171	C C	A A	T T	G T	A G	A G	A G	G G	C C	A A	G G	G G	C T	G G	G G	G T	A A	C T
DX172	C C	A G	T T	G T	G G	G G	A A	G G	C T	A A	G G	G G	C C	A G	G G	G G	A G	C T
DX174	C C	A A	T T	G G	G G	A G	A G	G G	C C	A A	G G	G G	C T	G G	G G	G T	A G	C T
DX175	C C	A A	T T	G G	G G	G G	A A	G G	C T	A A	G G	G G	T T	G G	G G	G T	G G	T T
DX176	C C	A G	G T	G G	G G	A G	G G	G G	C T	A A	G G	G G	C T	G G	G G	G G	A G	C C
DX177	C C	A A	T T	G G	G G	A G	G G	A G	C C	A A	G G	G G	T T	G G	G T	G G	G G	T T
DX179	C C	A G	T T	G T	G G	A G	A G	A G	C C	A A	G G	G G	C C	G G	G T	G G	G G	T T
DX181	C C	A G	T T	G T	G G	A G	A G	G G	C T	A A	G G	G G	C C	G G	G G	G G	A G	C T
DX182	C C	A A	T T	G G	G G	A G	A G	G G	C T	A A	G G	G G	C C	A G	G G	G T	A G	T T
DX184	C C	A A	T T	G G	G G	A A	A A	A G	C C	A A	G G	G G	T T	A G	G G	G G	A G	T T
DX187	C C	A G	T T	G G	G G	A G	A A	G G	C T	A A	G G	G G	C C	G G	G G	G G	A G	C T
DX188	C C	A A	T T	G T	G G	G G	A G	A G	C T	A A	G G	G G	C T	G G	G G	G T	G G	C T
DX189	C C	A G	T T	G G	G G	A A	A A	G G	C C	A G	G G	G G	T T	G G	T T	T T	G G	C T
DX191	C C	A G	T T	G T	G G	A G	A A	A G	C C	A A	G G	G G	C T	G G	G G	G G	A G	T T
DX192	C C	A G	T T	G G	G G	G G	G G	G G	C C	A A	G G	G G	C C	G G	G G	G T	A G	C T
DX193	C C	A A	T T	T T	A G	A G	A A	G G	C C	A A	G G	G G	T T	A G	G G	T T	A G	T T
DX197	C C	A A	T T	G G	G G	G G	G G	A G	C T	A A	G G	G G	C C	G G	G G	G G	G G	T T
DX198	C C	A G	T T	G G	G G	G G	A A	G G	C C	A A	G G	G G	C C	G G	G G	G G	A G	C T
DX199	C C	A A	T T	G G	G G	A G	A A	G G	C C	A A	G G	G G	C T	G G	G G	G T	A G	T T
DX200	C C	A G	T T	G T	G G	A G	A A	A G	C C	A A	G G	G G	T T	G G	G T	G T	A G	C C
DX201	C C	A A	T T	T T	G G	A G	A G	G G	C C	A A	G G	G G	C T	G G	G G	G T	A A	T T
DX202	C C	A A	T T	T T	G G	A A	A G	G G	C C	A A	G G	G G	T T	G G	G T	G T	G G	T T
DX203	C C	A A	T T	T T	A A	A A	A A	G G	C C	A A	G G	G G	C T	G G	G T	G G	A G	T T
DX204	C C	A G	G T	G T	G G	G G	A G	G G	C C	A A	G G	G G	C T	G G	G G	T T	G G	T T
DX205	C C	A G	T T	G G	G G	A G	A A	G G	C T	A A	G G	G G	T T	G G	G G	T T	G G	T T
DX206	C C	A A	T T	G G	G G	A G	A A	G G	C C	A A	G G	G G	C T	G G	G G	G G	G G	C T
DX207	C C	A G	T T	G T	G G	G G	A A	G G	C C	A A	G G	G G	C C	A G	G G	G G	A A	C T
DX208	C C	A A	T T	G G	G G	A G	A A	G G	C C	A A	G G	G G	C T	G G	G T	G G	G G	C T
DX209	C C	A G	T T	G G	G G	A G	A G	G G	C C	A A	G G	G G	T T	A G	G G	T T	A G	T T
DX210	C C	A A	T T	G G	G G	A G	A A	G G	C C	A A	G G	G G	C T	A G	G T	G G	A G	T T
DX211	C C	A A	T T	G G	G G	A G	A G	A G	C C	A A	G G	G G	C C	A G	G T	G G	A G	T T
DX212	C C	A G	T T	G G	G G	A G	A G	A G	C C	A A	G G	G G	C T	A G	G G	G G	G G	T T
DX213	C C	A A	T T	G T	G G	A A	A A	A G	C T	A A	G G	G G	C C	G G	G G	G T	A G	C T
DX214	C C	A A	T T	G T	G G	G G	A A	G G	C C	A G	G G	G G	C T	G G	G G	G G	A G	T T
DX215	C C	A A	T T	T T	A G	G G	G G	A G	C C	A G	G G	G G	C T	A G	G G	G T	A G	T T
DX216	C C	A A	T T	G G	G G	A A	A G	G G	C C	A A	G G	G G	C C	G G	G T	G G	A G	C T
DX217	C C	A A	T T	G G	G G	G G	A G	A G	C C	A A	G G	G G	C T	G G	G G	G G	G G	C T
DX218	C G	A G	T T	G G	G G	A G	A A	G G	C C	A A	G G	G G	C T	A G	G T	G G	A G	C C
DX219	C C	A A	T T	G T	A G	G G	G G	A G	C C	A A	G G	G G	C T	G G	G G	G G	G G	C T
DX220	C C	A G	T T	G G	G G	A A	A G	A G	C C	A A	G G	G G	T T	A G	G T	G G	G G	T T
DX221	C C	A A	T T	G G	G G	A G	A G	G G	C C	A A	G G	G G	C C	A G	G T	G G	A G	T T
DX222	C C	A G	T T	G G	G G	A G	A A	A G	C C	A A	G G	G G	C C	G G	G T	G T	G G	C T
DX223	C G	A G	G T	G T	G G	A A	A G	G G	C C	A A	G G	G G	C C	G G	T T	G T	A G	C T
DX224	C G	A G	T T	G G	G G	G G	A A	A G	C T	A G	G G	G G	T T	G G	G G	G G	G G	C T
DX225	C C	A A	T T	G G	G G	G G	A A	A G	C C	A A	G G	G G	C T	A G	G G	G T	G G	C C
DX226	C C	A A	G T	G G	G G	A G	A A	G G	C C	A G	G G	G G	C T	A G	G T	T T	A G	T T
DX227	C G	A G	T T	G G	G G	A G	G G	G G	C T	A A	G G	G G	C T	G G	G G	G G	A A	C T
DX228	C C	A A	T T	G G	G G	G G	G G	A G	C C	A A	G G	G G	C C	G G	G G	G T	A G	T T
DX229	C C	A A	G T	G G	G G	A G	A A	G G	C C	A A	G G	G G	C C	A G	G G	G G	A G	C T
DX230	C C	A G	T T	G G	G G	G G	A G	G G	C C	A A	G G	G G	C T	G G	G G	G G	A A	T T
DX231	C G	A G	T T	G T	G G	G G	A A	A G	C C	A A	G G	G G	T T	A G	G G	G G	A G	C T
DX232	C C	A G	T T	G T	G G	G G	A G	G G	C T	A A	G G	G G	C T	G G	G G	T T	A A	C T
DX233	C C	A A	T T	G T	G G	A G	A G	G G	C C	A A	G G	G G	C T	G G	G T	G G	G G	C T
DX234	C C	A A	T T	G G	G G	A G	A A	G G	C T	A A	G G	G G	T T	A A	G T	G G	G G	C C
DX235	C C	A G	T T	G G	G G	A A	A A	G G	C C	A A	G G	G G	T T	A G	G T	G T	A G	C T
DX236	C C	A A	T T	G G	G G	A G	A A	G G	C C	A A	G G	G G	C T	G G	G G	G G	G G	C T
DX237	C C	A G	T T	G G	G G	A G	A A	A G	C C	A A	G G	G G	C C	G G	G G	G T	A G	C T
DX238	C C	A A	T T	G G	G G	A A	G G	G G	C C	A A	G G	G G	C C	G G	G T	G T	A G	C T
DX239	C C	A A	T T	G T	G G	A G	A A	G G	C T	A A	G G	G G	C C	A G	G G	G T	A G	C T
DX240	C C	A A	T T	G T	G G	A G	A G	G G	C C	A A	G G	G G	T T	G G	G G	G T	G G	C T
DX241	C C	A A	T T	G T	G G	G G	A A	A G	C C	A G	G G	G G	C T	G G	G G	G G	A G	C T
DX242	C C	A A	T T	G G	G G	G G	A A	A G	C T	A A	G G	G G	C T	A G	G G	T T	G G	T T
DX243	C C	A G	T T	G G	G G	G G	A A	G G	C C	A A	G G	G G	C T	A G	G T	G G	A A	C T
DX244	C C	A G	T T	G T	G G	A G	A A	G G	C C	A A	G G	G G	C T	G G	G T	G G	A A	T T
DX246	C C	G G	T T	G G	G G	A G	A A	A G	C C	A A	G G	G G	C T	G G	G T	G G	A G	C C
DX247	C C	A A	T T	G G	G G	A G	A G	G G	C C	A A	G G	G G	C T	G G	G G	G T	A A	T T
DX248	C C	A A	T T	G G	G G	A G	A A	G G	C C	A A	G G	G G	C C	A A	G G	G T	A G	C T
DX249	C C	A G	T T	T T	A A	G G	G G	A G	C T	A G	G G	G G	C C	G G	G G	G G	G G	T T
DX250	C C	A A	T T	G T	G G	G G	A A	A G	C C	A A	G G	G G	C C	A G	G G	G G	A G	C T
DX251	C C	A A	T T	G T	G G	A G	A A	A G	C C	A A	G G	G G	C T	G G	G T	G G	A G	T T
DX252	C C	A A	T T	G G	G G	G G	A G	A G	C C	A A	G G	G G	T T	A G	G G	G T	A G	T T
DX253	C C	A G	G T	T T	G G	A G	A G	A G	C C	A A	G G	G G	T T	G G	G T	G T	G G	T T
DX254	C C	A A	T T	G G	G G	A G	A G	G G	C C	A A	G G	G G	C T	G G	G G	G G	G G	T T
DX255	C C	A G	T T	T T	G G	A A	A G	A G	C C	A A	G G	G G	C T	A A	T T	G G	A G	C T
DX256	C C	A G	T T	G G	G G	A G	A A	A G	C C	A A	G G	G G	T T	G G	G T	G G	A G	C T
DX257	C G	G G	T T	G T	G G	A G	G G	A G	C T	A A	G G	G G	T T	G G	G T	G G	A G	C T
DX258	C G	A G	T T	G G	G G	A G	A A	G G	C T	A A	G G	G G	C T	A G	G T	G T	A G	T T
DX259	C C	A A	T T	G T	G G	A A	A A	G G	C T	A G	G G	G G	C C	G G	G T	G T	A A	C T
DX260	C C	G G	T T	G G	G G	A A	G G	A G	C T	A A	G G	G G	T T	G G	G T	G G	A G	T T
DX261	C C	A A	T T	G T	G G	A G	A G	G G	C C	A A	G G	G G	C T	G G	G G	G T	A G	T T
DX262	C C	A G	T T	G T	G G	A G	G G	G G	C C	A A	G G	G G	C C	G G	G T	G G	G G	T T
DX263	C C	A G	T T	G G	G G	A G	A G	G G	C C	A A	G G	G G	C C	G G	G G	G T	G G	T T
DX264	C G	A G	T T	G G	G G	A A	A G	G G	C C	A A	G G	C G	C T	G G	G T	G T	A G	C T
DX265	C C	A G	T T	G T	G G	A G	A A	G G	C C	A A	G G	G G	T T	G G	G T	G G	G G	C T
DX266	C C	A G	T T	G G	G G	G G	A A	A G	C C	A A	G G	G G	T T	A A	G G	G G	A G	C T
DX267	C C	A G	T T	G T	G G	G G	G G	G G	C C	A A	G G	G G	C T	G G	G G	G G	A G	C C
DX268	C C	A A	T T	T T	G G	A G	A G	G G	C C	A A	G G	G G	C T	G G	G G	G G	A G	T T
DX269	C C	A G	T T	G G	G G	A G	A G	G G	C C	A A	G G	G G	T T	G G	G T	G G	A G	T T
DX270	C C	A G	T T	G G	G G	G G	A G	G G	C C	A A	G G	G G	T T	G G	G G	T T	G G	T T
DX271	C C	A G	T T	G G	G G	G G	A A	A G	C C	A A	G G	G G	C C	A G	G G	G T	A G	T T
DX272	C C	A G	T T	G G	G G	A A	A A	G G	C C	A A	G G	G G	T T	G G	T T	G G	A G	T T
DX273	C C	G G	T T	G G	G G	A G	G G	A G	C C	A A	G G	G G	T T	G G	G G	G T	A G	T T
DX274	C C	A A	T T	G G	G G	A A	A G	G G	C C	A A	G G	G G	C T	A G	G G	T T	G G	C T
DX275	C C	A A	T T	G T	G G	G G	A A	G G	C C	A A	G G	G G	C T	G G	G G	G T	A G	C T
DX276	C C	A A	T T	G G	G G	A G	A A	G G	C C	A A	G G	G G	C T	G G	G G	G T	G G	T T
DX277	C C	G G	T T	G T	G G	A G	A A	G G	C C	A A	G G	G G	C C	G G	G G	G T	G G	C T
DX278	C C	A A	T T	G T	G G	A G	A A	A G	C C	A A	G G	G G	C C	A A	G G	G T	G G	T T
DX279	C G	A G	G T	G G	G G	A G	A A	G G	C T	A A	G G	G G	C T	G G	G T	G T	A G	C T
DX280	C C	A G	G T	G G	G G	A G	A A	G G	C C	A A	G G	G G	C T	A G	G G	G G	A G	C T
DX281	C C	A G	G T	T T	G G	A G	A G	A G	C C	A A	G G	G G	T T	G G	G T	G T	G G	T T
DX282	C C	A G	T T	G G	G G	A G	A G	A A	C C	A G	G G	G G	C T	A G	G G	G G	G G	C T
DX283	C C	G G	T T	G G	G G	A G	A G	G G	C C	A A	G G	G G	C T	A G	G T	G G	G G	C T
DX284	C C	A A	T T	G G	G G	G G	A G	G G	C C	A A	G G	G G	C C	A G	G G	G G	A G	T T
DX285	C C	A A	G T	G G	G G	A A	A A	A G	C C	A A	G G	G G	C T	A A	T T	G T	A G	C T
DX286	C C	A A	T T	G G	G G	A G	A G	A G	C T	A A	G G	G G	T T	A G	G G	G G	A G	C T
DX287	C C	A A	T T	T T	A G	A G	A A	G G	C C	A A	G G	G G	T T	A G	G G	G G	A G	C T
DX288	C C	A A	T T	G T	G G	A A	A A	G G	C C	A A	G G	G G	T T	G G	G G	G T	A G	C T
DX289	C C	A A	T T	G T	A G	A A	A A	A G	C C	A A	G G	G G	C T	A G	G G	G T	A G	C T
DX290	C C	A A	T T	G T	G G	A G	A G	G G	C C	A A	G G	G G	C T	G G	G G	G T	G G	C T
DX291	C C	A A	T T	G T	G G	G G	A A	A G	C C	A A	G G	G G	C T	G G	G G	G G	G G	T T
DX292	C G	A G	G T	G T	A G	A G	A A	G G	C C	A A	G G	G G	T T	A G	G T	G T	A A	C T
DX293	C C	A G	T T	G T	G G	A G	A G	G G	C C	A A	G G	G G	C T	G G	G G	G T	A G	T T
DX294	C C	A A	T T	T T	A G	A G	A G	A G	C C	A A	G G	G G	C T	A G	G G	G G	A G	T T
DX295	C C	A G	T T	G G	G G	A A	A A	A G	C C	A A	G G	G G	T T	G G	G T	G T	A G	C C
DX296	C C	A A	T T	G G	G G	A G	A G	G G	C T	A A	G G	G G	C C	G G	G G	G G	A A	T T
DX297	C C	G G	T T	G T	A G	A G	A A	G G	C C	A A	G G	G G	C T	A G	G G	G G	A A	C T
DX298	C C	A G	T T	G T	G G	A G	G G	G G	C C	A A	G G	G G	T T	G G	G G	G G	G G	T T
DX299	C C	G G	T T	G G	G G	G G	A G	G G	C C	A A	G G	G G	T T	G G	G G	G G	A G	T T
DX300	C C	A G	T T	G T	G G	G G	A G	G G	C C	A A	G G	G G	T T	G G	G G	G T	A G	C T
DX301	C C	A A	T T	G G	G G	A G	A G	A G	C T	A A	G G	G G	C C	G G	G G	G G	G G	C T
DX302	C C	G G	T T	G G	G G	A G	A G	G G	C C	A A	G G	G G	C T	A G	G T	G T	A A	T T
DX303	C C	A A	T T	G G	G G	A A	A A	G G	C C	A A	G G	G G	T T	A G	G T	G T	G G	T T
DX304	C C	A A	T T	G T	G G	A G	A A	G G	C C	A A	G G	G G	C T	G G	G G	G G	A A	C T
DX305	C C	A A	T T	T T	G G	G G	G G	G G	C C	A A	G G	G G	C T	G G	G G	G G	A A	T T
DX306	C C	A A	T T	G T	G G	A G	A G	A G	C C	A A	G G	G G	C C	G G	G G	G T	G G	C C
DX307	C G	A G	T T	G T	G G	A A	A G	G G	C T	A A	G G	G G	C T	G G	G G	G G	A G	C T
DX308	C C	A G	T T	G T	G G	A G	A A	A G	C C	A A	G G	G G	C T	G G	G G	G T	G G	C C
DX309	C C	A G	T T	G G	G G	G G	A A	G G	C C	A A	G G	G G	C T	G G	G G	G T	A A	T T
DX310	C G	A G	T T	G T	A G	G G	A A	G G	C C	A A	G G	G G	C T	A G	G T	G G	G G	C T
DX311	C C	A G	T T	G G	G G	G G	A A	G G	C C	A G	G G	G G	T T	G G	G G	G G	A G	T T
DX312	C C	A G	T T	G T	G G	A G	A G	G G	C C	A A	G G	G G	C T	G G	G T	G G	G G	C T
DX313	C C	A A	T T	G G	G G	G G	A A	A A	C T	A A	G G	G G	C T	A G	G G	G G	G G	C T
DX314	C C	A A	G T	G T	G G	A G	A G	G G	C C	A A	G G	G G	C T	A G	G G	T T	A G	C T
DX315	C C	A A	T T	G T	G G	A G	G G	G G	C C	A A	G G	G G	C T	G G	G G	G T	G G	C T
DX316	C C	A G	T T	G T	G G	G G	A A	A G	C C	A A	G G	G G	T T	G G	G G	G G	A G	C T
DX317	C C	A G	G T	G T	G G	A G	A G	G G	C C	A A	G G	G G	C T	G G	G T	G G	A G	C T
DX318	C C	A A	T T	G G	G G	G G	A G	G G	C C	A A	G G	G G	C C	A G	G G	G G	A G	C T
DX319	C C	A A	G T	G G	G G	A A	A A	A G	C C	A A	G G	G G	C T	G G	G T	G G	G G	C T
DX320	C C	A A	T T	G T	G G	A G	A A	G G	C C	A A	G G	G G	T T	A G	G T	G G	A G	C T
DX321	C C	A A	T T	G G	G G	G G	A A	G G	C T	A A	G G	G G	T T	A G	G G	G G	G G	C T
DX322	C C	A A	T T	G T	G G	A A	A G	A G	C C	A A	G G	G G	T T	G G	G T	G G	A G	T T
DX323	C C	A A	T T	G G	G G	A G	A G	G G	C T	A A	G G	G G	T T	G G	G G	G G	G G	C T
DX324	C C	A A	T T	G T	A G	G G	A G	G G	C T	A A	G G	G G	T T	A G	G G	G G	G G	T T
DX325	C C	A G	T T	T T	G G	A G	A A	G G	C C	A A	G G	G G	C T	G G	G T	G T	G G	C T
DX326	C C	A A	T T	G G	G G	A G	A A	G G	C C	A A	G G	G G	C T	G G	G T	G G	G G	T T
DX327	C C	A A	T T	G T	A G	G G	G G	A G	C C	A A	G G	G G	T T	G G	G G	G T	A G	C C
DX328	C C	A G	T T	G G	G G	A G	A A	A G	C C	A G	G G	G G	T T	A G	G G	G G	A G	C T
DX329	C G	A G	T T	G G	G G	A G	A G	G G	C C	A A	G G	G G	C C	G G	G G	G G	A G	T T
DX330	C C	A A	T T	G T	A G	G G	A G	G G	C T	A A	G G	G G	C T	A G	G G	G T	A G	T T
DX331	C C	A G	T T	G T	G G	G G	A G	A G	C C	A A	G G	G G	T T	A G	G G	G G	G G	T T
DX332	C C	A A	T T	T T	G G	G G	A A	G G	C T	A A	G G	G G	T T	G G	G G	G G	A G	C T
DX333	C G	G G	T T	G T	G G	A G	A G	A G	C C	A A	G G	G G	C T	A G	G G	G T	G G	C C
DX334	C C	A A	T T	G T	G G	G G	A G	G G	C T	A A	G G	G G	C T	G G	G G	G T	A A	T T
DX335	C C	A G	T T	G G	G G	G G	A A	A G	C C	A A	G G	G G	C T	A G	G G	G T	A G	C T
DX336	C C	A A	T T	G G	G G	G G	A A	G G	C C	A A	G G	G G	C T	A A	G G	G G	A G	T T
DX337	C C	A G	T T	G G	G G	G G	A G	A G	T T	A A	G G	G G	C T	G G	G G	G G	A G	C C
DX338	C G	A G	T T	T T	G G	A G	A A	G G	C C	A A	G G	G G	C T	G G	G G	G G	A G	C T
DX339	C C	A G	T T	G T	G G	A G	A G	G G	C C	A A	G G	G G	C T	A G	G G	G G	A G	C T
DX340	C C	A A	G T	G T	G G	A A	A G	G G	C C	A A	G G	G G	T T	A G	T T	G G	A G	C T
DX341	C C	A A	T T	G G	G G	A A	A G	G G	C C	A G	G G	G G	C T	G G	G G	G T	G G	C T
DX342	C C	A A	T T	T T	G G	A G	A G	G G	C C	A A	G G	G G	C T	G G	G T	G T	A G	T T
DX343	C C	A A	T T	G T	G G	0 0	A G	G G	C C	A A	G G	G G	C T	A G	G G	G G	A G	C T
DX344	C C	A A	T T	G T	G G	G G	G G	A G	C T	A A	G G	G G	C T	G G	G G	G G	A G	T T
DX345	C C	A A	G G	G T	G G	A G	G G	G G	C T	A A	G G	G G	C T	G G	G G	G T	A G	C T
DX346	C G	A G	T T	G T	G G	G G	A G	A G	C C	A A	G G	G G	C T	G G	G G	G G	A G	T T
DX348	C C	A A	T T	G G	G G	A G	A G	G G	C C	A A	G G	G G	T T	A G	G T	G G	A A	C T
DX349	C C	A A	T T	G G	G G	G G	0 0	A G	C C	A A	G G	G G	C T	G G	G G	G T	G G	T T
DX351	C C	G G	T T	T T	A A	G G	A A	G G	C T	A A	G G	G G	C T	A A	G G	G G	A G	T T
DX352	G G	G G	T T	G G	G G	A A	A A	G G	T T	A A	G G	G G	C T	G G	G T	G G	A G	T T
DX353	C C	A A	T T	G G	G G	G G	A A	G G	C T	A A	G G	G G	C T	G G	G G	G G	G G	T T
DX354	C C	A A	T T	G T	G G	A A	A G	A G	C C	A A	G G	G G	C T	G G	G T	G G	G G	C T
DX355	C C	A G	T T	G T	G G	A G	A G	A G	C T	A A	G G	G G	C C	G G	G T	G G	G G	C T
DX356	C G	G G	T T	G T	G G	A G	A G	G G	C C	A A	G G	G G	C T	A G	G G	G G	A A	C C
DX358	C C	A G	T T	G T	G G	G G	A G	G G	C C	A A	G G	G G	C T	G G	G G	G G	A A	T T
DX359	C C	A A	T T	G T	A G	A A	A A	G G	C C	A A	G G	G G	C T	A G	G G	G T	A G	C T
DX360	C C	A A	T T	G G	G G	A G	A G	G G	C C	A A	G G	G G	C T	G G	G T	G T	A G	T T
DX361	C C	A A	T T	G G	G G	G G	A A	A G	C T	A A	G G	G G	C T	A G	G G	G G	G G	T T
DX362	C C	A G	T T	G T	G G	A G	A G	G G	C T	A G	G G	G G	C T	G G	G T	G G	A G	T T
DX363	C C	A G	T T	T T	G G	A G	A A	G G	C C	A A	G G	G G	C C	G G	G T	G T	A G	T T
DX364	C C	A A	T T	G T	G G	A G	A G	A G	C C	A G	G G	G G	T T	G G	G G	G G	A G	T T
DX365	C G	A G	T T	G T	G G	A A	A A	G G	C T	A A	G G	G G	C T	A A	G T	G G	G G	T T
DX366	C C	A A	T T	G T	A G	A G	A G	G G	C C	A A	G G	G G	C C	G G	G T	G G	G G	C T
DX367	C C	G G	T T	G G	G G	A G	A G	A G	C C	A G	G G	G G	T T	A G	G T	G T	G G	C T
DX368	C C	A A	T T	G T	G G	A G	A A	A G	C T	A A	G G	G G	C T	A G	G G	G T	A G	C T
DX369	C C	A A	T T	G G	G G	A G	A G	A G	C T	A G	G G	G G	T T	A G	G T	G T	G G	C T
DX370	C G	A G	T T	T T	G G	G G	A A	G G	C C	A A	G G	G G	C T	A G	G G	G T	G G	C T
DX372	C C	A G	G T	G T	G G	A G	A A	A G	C C	A A	G G	G G	T T	G G	G G	G G	A G	T T
DX373	C C	A A	T T	G T	G G	G G	A A	A G	C C	A G	G G	G G	T T	A A	G G	G T	A G	T T
DX374	C C	A G	T T	G G	G G	A G	A G	A G	C C	A A	G G	G G	T T	G G	G T	G G	G G	T T
DX375	C G	G G	T T	G G	G G	G G	A A	A A	C C	A A	G G	G G	T T	A G	G G	G G	G G	T T
DX376	C G	A G	T T	G T	G G	A A	A G	G G	C T	A A	G G	G G	C C	G G	T T	G G	A A	C T
DX379	C C	A A	T T	G T	A G	A G	A G	G G	C C	A A	G G	G G	C T	G G	G T	G T	A A	C T
DX380	C G	G G	T T	G G	G G	A G	A G	G G	C C	A A	G G	G G	T T	A G	G T	G G	A G	C C
DX382	C C	A G	T T	G G	G G	A G	A A	G G	C C	A A	G G	G G	C T	A A	G T	G G	A G	C T
[truncated: 1,287 more rows]

## Sheet: with ultrasound
ID	rs11811788	rs1234313	rs1386821	rs1609682	rs1800587	rs1927911	rs1991013	rs2297518	rs2392221	rs3093662	rs4253655	rs4253778	rs4845625	rs4865756	rs752998	rs7923349	rs8081248	rs932650
205.0	C C	A A	G T	G G	G G	A A	A A	A A	C C	A A	G G	G G	T T	A A	G G	G G	G G	C C
567.0	C C	A A	G T	T T	G G	A A	A A	A A	C C	A G	G G	G G	C T	G G	T T	T T	A A	T T
L0340	C C	A G	T T	G G	G G	A G	A A	G G	C C	A G	G G	G G	C T	G G	G G	G G	A G	T T
211.0	C C	A G	T T	T T	G G	A G	A A	G G	C C	A A	G G	G G	C T	G G	G G	T T	A A	T T
DH430	C C	G G	T T	G T	A G	G G	A A	A G	C C	A A	G G	G G	C T	A A	G G	G T	G G	C T
DB388	C C	A A	T T	G G	G G	G G	A A	G G	C C	A A	G G	G G	T T	G G	G G	G G	G G	T T
DX474	C C	A A	G T	G G	G G	A A	A A	G G	C C	A A	G G	G G	T T	A G	G G	G G	G G	T T
DX050	C C	A A	T T	G G	G G	A G	A A	G G	C C	A A	G G	G G	T T	A A	G G	G G	G G	T T
627.0	C C	A A	T T	G G	G G	G G	A A	A G	C C	A A	G G	G G	T T	G G	G G	G T	G G	T T
93	C C	A A	T T	T T	A G	G G	A A	G G	C C	A A	G G	G G	T T	A A	G G	G T	G G	T T
320	C C	A A	T T	G G	G G	G G	A A	G G	C C	A A	G G	G G	T T	A G	G G	G G	A G	T T
DX373	C C	A A	T T	G T	G G	G G	A A	A G	C C	A G	G G	G G	T T	A A	G G	G T	A G	T T
357	C C	A A	G T	G G	G G	A G	A A	A G	C C	A A	G G	G G	T T	G G	G T	G T	A G	T T
630.0	C C	A A	T T	G G	G G	A G	A A	G G	C C	A A	G G	G G	T T	G G	G T	T T	A G	T T
L1156	C C	A A	T T	G T	G G	A G	A A	G G	C C	A A	G G	G G	T T	G G	G G	G G	A A	T T
L1055	C C	A A	T T	G G	G G	G G	A A	G G	C C	A A	G G	G G	T T	A G	G G	G G	G G	C T
L0154	C C	A A	T T	G T	G G	A A	A A	G G	C C	A A	G G	G G	T T	G G	G T	G T	G G	C T
498.0	C C	A A	T T	G G	G G	A G	A A	G G	C C	A A	G G	G G	T T	A G	G T	G T	G G	C T
L0413	C C	A A	T T	G T	G G	G G	A A	G G	C C	A A	G G	G G	T T	G G	G G	G T	A G	C T
DH100	C C	A A	T T	G G	G G	A G	A A	G G	C C	A A	G G	G G	T T	A G	G T	G G	G G	C C
DDX220	C C	A A	T T	G T	G G	G G	A A	A G	C C	A A	G G	G G	C T	G G	G G	G G	G G	T T
15	C C	A A	T T	T T	A A	A G	A A	G G	C C	A A	G G	G G	C T	A G	G G	G G	G G	T T
L0048	C C	A A	T T	G T	G G	G G	A A	G G	C C	A A	G G	G G	C T	A G	G G	G T	G G	T T
DDX086	C C	A A	T T	G T	G G	G G	A A	A G	C C	A A	G G	G G	C T	A G	G G	G T	G G	T T
L0938	C C	A A	T T	G G	G G	G G	A A	A G	C C	A A	G G	G G	C T	A A	G G	G T	G G	T T
622.0	C C	A A	T T	G G	G G	A G	A A	G G	C C	A A	G G	G G	C T	G G	G T	G T	G G	T T
L1004	C C	A A	T T	G G	G G	A G	A A	G G	C C	A A	G G	G G	C T	G G	G G	G G	A G	T T
197.0	C C	A A	T T	G T	G G	A G	A A	G G	C C	A A	G G	G G	C T	G G	G G	G G	A G	T T
L1056	C C	A A	T T	G T	A G	A G	A A	A G	C C	A A	G G	G G	C T	G G	G G	G G	A G	T T
DX336	C C	A A	T T	G G	G G	G G	A A	G G	C C	A A	G G	G G	C T	A A	G G	G G	A G	T T
L0415	C C	A A	T T	G T	G G	A G	A A	G G	C C	A A	G G	G G	C T	A G	G G	G T	A G	T T
L0892	C C	A A	T T	G G	G G	A G	A A	A G	C C	A A	G G	G G	C T	A G	G G	G T	A G	T T
Dx093	C C	A A	T T	T T	A G	A A	A A	G G	C C	A A	G G	G G	C T	G G	G T	G T	A G	T T
DB069	C C	A A	T T	G T	G G	A G	A A	G G	C C	A A	G G	G G	C T	G G	G G	T T	A G	T T
L0372	C C	A A	T T	G T	G G	A G	A A	G G	C C	A A	G G	G G	C T	G G	G G	T T	A G	T T
L1022	C C	A A	T T	G T	G G	A G	A A	G G	C C	A A	G G	G G	C T	G G	G G	T T	A G	T T
L0147-1	C C	A A	T T	G T	G G	A G	A A	A G	C C	A A	G G	G G	C T	G G	G T	T T	A G	T T
L0158-1	C C	A A	T T	G T	G G	A G	A A	A G	C C	A A	G G	G G	C T	G G	G T	T T	A G	T T
L0180-1	C C	A A	T T	G T	G G	A G	A A	A G	C C	A A	G G	G G	C T	G G	G T	T T	A G	T T
L0139-2	C C	A A	T T	G T	G G	A G	A A	A G	C C	A A	G G	G G	C T	G G	G T	T T	A G	T T
L0445	C C	A A	T T	G T	G G	A G	A A	A G	C C	A A	G G	G G	C T	G G	G T	T T	A G	T T
L0376	C C	A A	T T	G T	G G	A G	A A	A G	C C	A A	G G	G G	C T	G G	G T	T T	A G	T T
L0414-1	C C	A A	T T	G T	G G	A G	A A	A G	C C	A A	G G	G G	C T	G G	G T	T T	A G	T T
L0146-2	C C	A A	T T	G T	G G	A G	A A	A G	C C	A A	G G	G G	C T	G G	G T	T T	A G	T T
L0159	C C	A A	T T	G T	G G	A G	A A	A G	C C	A A	G G	G G	C T	G G	G T	T T	A G	T T
L0093	C C	A A	T T	G T	G G	A G	A A	A G	C C	A A	G G	G G	C T	G G	G T	T T	A A	T T
DB042	C C	A A	G T	G T	G G	A A	A A	A G	C C	A A	G G	G G	C T	G G	G T	T T	A A	T T
DB514	C C	A A	T T	G G	G G	G G	A A	A G	C C	A A	G G	G G	C T	G G	G G	G G	G G	C T
L0271	C C	A A	G T	T T	G G	A G	A A	A G	C C	A A	G G	G G	C T	G G	G G	G G	G G	C T
L0791	C C	A A	T T	G T	G G	G G	A A	G G	C C	A A	G G	G G	C T	A G	G G	G G	G G	C T
DH076	C C	A A	T T	G G	G G	G G	A A	A G	C C	A A	G G	G G	C T	A G	G G	G G	G G	C T
DB267	C C	A A	T T	G G	G G	A G	A A	A G	C C	A A	G G	G G	C T	A G	G G	G G	G G	C T
DB313	C C	A A	T T	G T	G G	A G	A A	A G	C C	A A	G G	G G	C T	A G	G G	G G	G G	C T
DH425	C C	A A	T T	G G	G G	G G	A A	A G	C C	A A	G G	G G	C T	A A	G G	G G	G G	C T
5	C C	A A	G T	G G	G G	A G	A A	G G	C C	A A	G G	G G	C T	A G	G T	G G	G G	C T
L0818	C C	A A	T T	G G	G G	A A	A A	G G	C C	A A	G G	G G	C T	A G	G T	G G	G G	C T
L0370	C C	A A	T T	G G	G G	A G	A A	A G	C C	A A	G G	G G	C T	A G	G T	G G	G G	C T
311	C C	A A	T T	G T	A G	G G	A A	G G	C C	A A	G G	G G	C T	A G	G G	G T	G G	C T
174.0	C C	A A	T T	G T	G G	G G	A A	G G	C C	A A	G G	G G	C T	G G	G G	T T	G G	C T
DH435	C C	A A	T T	G G	G G	A G	A A	G G	C C	A A	G G	G G	C T	G G	G G	G G	A G	C T
L0989	C C	A A	G T	G G	G G	G G	A A	G G	C C	A A	G G	G G	C T	A G	G G	G G	A G	C T
515.0	C C	A A	T T	G G	G G	A G	A A	G G	C C	A A	G G	G G	C T	A G	G G	G G	A G	C T
L0018	C C	A A	T T	T T	G G	G G	A A	A G	C C	A A	G G	G G	C T	A G	G G	G G	A G	C T
569.0	C C	A A	T T	G T	G G	A G	A A	A G	C C	A A	G G	G G	C T	G G	G T	G G	A G	C T
L0046	C C	A A	T T	G G	G G	A A	A A	G G	C C	A A	G G	G G	C T	G G	G G	G T	A G	C T
L0373	C C	A A	T T	G G	G G	G G	A A	G G	C C	A A	G G	G G	C T	A G	G G	G T	A G	C T
L1167	C C	A A	T T	G G	G G	G G	A A	A G	C C	A A	G G	G G	C T	A G	G G	G T	A G	C T
DB397	C C	A A	T T	G G	G G	G G	A A	A G	C C	A A	G G	G G	C T	A A	G G	G T	A G	C T
DB522	C C	A A	T T	G T	G G	A G	A A	G G	C C	A A	G G	G G	C T	G G	G G	T T	A G	C T
L0067	C C	A A	T T	G T	G G	A G	A A	G G	C C	A A	G G	G G	C T	G G	G G	G G	A A	C T
L1039	C C	A A	T T	G T	G G	A G	A A	A G	C C	A A	G G	G G	C T	A A	G G	G G	G G	C C
141	C C	A A	T T	G T	G G	A A	A A	G G	C C	A A	G G	G G	C T	A A	G T	G G	A A	C C
DX067	C C	A A	T T	G T	G G	G G	A A	G G	C C	A A	G G	G G	C C	G G	G G	G G	G G	T T
453.0	C C	A A	T T	G T	G G	G G	A A	G G	C C	A A	G G	G G	C C	G G	G G	G T	G G	T T
172.0	C C	A A	T T	G G	G G	A A	A A	G G	C C	A A	G G	G G	C C	G G	G T	G T	G G	T T
DX477	C C	A A	T T	G T	A G	A G	A A	A G	C C	A A	G G	G G	C C	G G	G T	G T	G G	T T
493.0	C C	A A	T T	G G	G G	A A	A A	G G	C C	A A	G G	G G	C C	G G	G G	T T	G G	T T
L0026	C C	A A	T T	G T	G G	G G	A A	A G	C C	A A	G G	G G	C C	G G	G G	T T	G G	T T
DB109	C C	A A	T T	G G	G G	A G	A A	G G	C C	A A	G G	G G	C C	G G	G G	G G	A A	T T
L1026	C C	A G	T T	G G	G G	G G	A A	G G	C C	A A	G G	G G	T T	G G	G G	G G	G G	T T
DB418	C C	A G	T T	G G	G G	G G	A A	G G	C C	A A	G G	G G	T T	A G	G G	G G	G G	T T
DX387	C C	A G	T T	G T	G G	A G	A A	G G	C C	A A	G G	G G	T T	A A	G G	G G	G G	T T
167	C C	A G	T T	G T	G G	G G	A A	G G	C C	A G	G G	G G	T T	A G	G T	G T	A A	T T
480.0	C C	A G	G T	G G	G G	G G	A A	G G	C C	A A	G G	G G	T T	G G	G G	G G	G G	C T
L1067	C C	A G	T T	G G	G G	A A	A A	G G	C C	A G	G G	G G	T T	A G	G G	G G	G G	C T
130	C C	A G	T T	G G	G G	A G	A A	G G	C C	A A	G G	G G	T T	A G	G T	G T	G G	C T
DX316	C C	A G	T T	G T	G G	G G	A A	A G	C C	A A	G G	G G	T T	G G	G G	G G	A G	C T
DX328	C C	A G	T T	G G	G G	A G	A A	A G	C C	A G	G G	G G	T T	A G	G G	G G	A G	C T
483.0	C C	A G	T T	G G	G G	A G	A A	G G	C C	A A	G G	G G	T T	G G	G T	G G	A G	C T
23	C C	A G	T T	G T	A G	G G	A A	G G	C C	A A	G G	G G	T T	A A	G G	G T	A A	C T
692.0	C C	A G	T T	G G	G G	A A	A A	G G	C C	A A	G G	G G	T T	A G	G G	G G	A G	C C
502.0	C G	A G	T T	G T	G G	G G	A A	A G	C C	A A	G G	G G	T T	G G	G G	G G	G G	T T
L0256	C G	A G	T T	G T	G G	A G	A A	G G	C C	A A	G G	G G	T T	A A	G T	G G	G G	T T
L1021	C C	A G	T T	G T	G G	A A	A A	G G	C C	A A	G G	G G	C T	G G	G G	G G	G G	T T
DB419	C C	A G	T T	G T	A G	G G	A A	A G	C C	A A	G G	G G	C T	G G	G G	G G	G G	T T
DDX060	C C	A G	T T	T T	G G	G G	A A	G G	C C	A G	G G	G G	C T	A G	G G	G G	G G	T T
316	C C	A G	T T	G G	G G	G G	A A	G G	C C	A A	G G	G G	C T	A A	G G	G G	G G	T T
297	C C	A G	T T	G G	G G	G G	A A	A G	C C	A A	G G	G G	C T	G G	G G	G T	G G	T T
439.0	C C	A G	T T	G G	G G	G G	A A	A G	C C	A A	G G	G G	C T	A G	G G	G T	G G	T T
307	C C	A G	T T	G T	G G	A G	A A	A G	C C	A A	G G	G G	C T	G G	G T	T T	G G	T T
DB417	C C	A G	T T	G T	G G	G G	A A	G G	C C	A A	G G	G G	C T	G G	G G	G G	A G	T T
L1136	C C	A G	T T	G G	G G	G G	A A	G G	C C	A A	G G	G G	C T	A G	G G	G G	A G	T T
L0928	C C	A G	T T	T T	G G	A G	A A	G G	C C	A A	G G	G G	C T	G G	G G	G T	A G	T T
237.0	C C	A G	T T	G G	G G	G G	A A	G G	C C	A A	G G	G G	C T	A G	G T	G T	A G	T T
DX244	C C	A G	T T	G T	G G	A G	A A	G G	C C	A A	G G	G G	C T	G G	G T	G G	A A	T T
302	C C	A G	T T	G T	G G	G G	A A	A G	C C	A A	G G	G G	C T	A G	G G	G G	G G	C T
DX059	C C	A G	T T	G G	G G	G G	A A	A G	C C	A A	G G	G G	C T	G G	G G	G T	G G	C T
L0270	C C	A G	T T	G T	G G	A G	A A	G G	C C	A A	G G	G G	C T	G G	G G	G G	A G	C T
DB025	C C	A G	T T	G T	G G	A G	A A	G G	C C	A A	G G	G G	C T	G G	G G	G G	A G	C T
494.0	C C	A G	T T	G G	G G	G G	A A	A G	C C	A A	G G	G G	C T	G G	G G	G G	A G	C T
485.0	C C	A G	T T	G T	G G	G G	A A	G G	C C	A A	G G	G G	C T	A G	G G	G G	A G	C T
640.0	C C	A G	T T	G T	G G	A A	A A	G G	C C	A A	G G	G G	C T	G G	G T	G G	A G	C T
L1164	C C	A G	T T	G T	G G	A A	A A	G G	C C	A A	G G	G G	C T	G G	G G	G T	A G	C T
L0008-1	C C	A G	T T	G T	G G	A G	A A	G G	C C	A A	G G	G G	C T	G G	G G	T T	A G	C T
L0394-1	C C	A G	T T	G T	G G	A G	A A	G G	C C	A A	G G	G G	C T	G G	G G	T T	A G	C T
L1172	C C	A G	T T	G T	G G	A G	A A	G G	C C	A A	G G	G G	C T	G G	G G	T T	A G	C T
DDX046	C C	A G	T T	G T	G G	A G	A A	G G	C C	A A	G G	G G	C T	A G	G T	G T	A A	C T
L0278	C C	A G	T T	G G	G G	A G	A A	G G	C C	A A	G G	G G	C T	A A	G T	G T	A A	C T
258.0	C C	A G	T T	T T	G G	A G	A A	A G	C C	A G	G G	G G	C T	G G	G G	G G	G G	C C
417.0	C C	A G	T T	G T	G G	A G	A A	G G	C C	A A	G G	G G	C T	A G	G G	G G	G G	C C
206.0	C C	A G	T T	G G	G G	G G	A A	G G	C C	A A	G G	G G	C T	G G	G G	G T	G G	C C
DB003	C C	A G	T T	G T	G G	A G	A A	A G	C C	A A	G G	G G	C T	G G	G G	G T	G G	C C
L0949	C C	A G	T T	G G	G G	G G	A A	G G	C C	A A	G G	G G	C T	G G	G G	G G	A G	C C
47	C G	A G	T T	G T	G G	A G	A A	G G	C C	A G	G G	G G	C T	A G	G T	G G	G G	T T
L1051	C G	A G	T T	G G	G G	A G	A A	A G	C C	A A	G G	G G	C T	A G	G G	G T	G G	T T
579.0	C G	A G	T T	G G	G G	G G	A A	G G	C C	A A	G G	G G	C T	G G	G G	G G	A G	T T
DX535	C G	A G	T T	T T	A G	A G	A A	A G	C C	A A	G G	G G	C T	G G	G G	G G	A G	T T
557.0	C G	A G	T T	G T	G G	A G	A A	G G	C C	A A	G G	G G	C T	G G	G T	G G	A G	T T
L1044	C G	A G	G T	G G	G G	A A	A A	G G	C C	A A	G G	G G	C T	A G	G T	G G	G G	C T
L0819	C G	A G	T T	G G	G G	A G	A A	G G	C C	A G	G G	G G	C T	A G	G G	G G	A G	C T
DH005	C G	A G	T T	G T	G G	A A	A A	G G	C C	A A	G G	G G	C T	G G	G T	G T	A G	C T
DH426	C G	A G	T T	G T	A G	A G	A A	G G	C C	A A	G G	G G	C T	A G	G G	G T	A A	C T
DB334	C C	A G	G T	G G	G G	A G	A A	G G	C C	A A	G G	G G	C C	A A	G G	G G	G G	T T
233.0	C C	A G	G T	G T	G G	A G	A A	G G	C C	A A	G G	G G	C C	A G	G G	G G	A G	T T
L0834	C C	A G	T T	G G	G G	A G	A A	G G	C C	A A	G G	G G	C C	G G	G T	G G	A G	T T
L0078	C C	A G	T T	T T	G G	A G	A A	G G	C C	A A	G G	G G	C C	G G	G G	G T	A G	T T
DB327	C C	A G	T T	G T	G G	A G	A A	A G	C C	A A	G G	G G	C C	G G	G G	G T	A G	T T
L0967	C C	A G	T T	G T	G G	G G	A A	G G	C C	A A	G G	G G	C C	A G	G G	G T	A G	T T
522.0	C C	A G	T T	G T	G G	A G	A A	G G	C C	A A	G G	G G	C C	A G	G G	G T	A G	T T
DDX079	C C	A G	T T	G T	G G	G G	A A	A G	C C	A A	G G	G G	C C	A G	G G	G T	A G	T T
DX159	C C	A G	T T	G T	G G	A G	A A	G G	C C	A A	G G	G G	C C	A G	G G	G G	G G	C T
DX052	C C	A G	T T	G G	G G	A G	A A	A G	C C	A A	G G	G G	C C	A G	G T	G G	G G	C T
DB214	C C	A G	T T	G G	G G	A A	A A	G G	C C	A A	G G	G G	C C	A A	G T	G G	A G	C T
DX092	C C	A G	T T	G T	G G	A A	A A	G G	C C	A G	G G	G G	C C	A G	G T	G T	A G	C T
406.0	C C	A G	T T	G T	A G	G G	A A	G G	C C	A A	G G	G G	C C	A A	G G	G G	A A	C C
DB009	C G	A G	T T	G T	G G	A A	A A	A G	C C	A A	G G	G G	C C	A G	G G	G G	G G	T T
533.0	C G	A G	T T	G T	G G	A G	A A	G G	C C	A A	G G	G G	C C	A G	G G	G G	A G	C C
570.0	C C	G G	T T	G G	G G	A G	A A	G G	C C	A A	G G	G G	T T	G G	G G	G T	G G	T T
331	C C	G G	T T	G G	G G	G G	A A	G G	C C	A A	G G	G G	T T	A A	G G	G T	G G	C C
DB282	C G	G G	T T	G T	G G	A G	A A	G G	C C	A A	G G	G G	T T	G G	G T	G T	A G	C T
235.0	C C	G G	T T	G T	G G	A G	A A	A G	C C	A A	G G	G G	C T	G G	G G	G G	G G	T T
349	C C	G G	T T	G G	G G	A G	A A	A G	C C	A A	G G	G G	C T	G G	G T	G G	G G	T T
DX168	C C	G G	T T	G G	G G	G G	A A	G G	C C	A A	G G	G G	C T	G G	G G	G G	A G	T T
DB165	C C	G G	T T	G G	G G	G G	A A	G G	C C	A A	G G	G G	C T	A G	G G	T T	A G	C T
L1146	C C	G G	T T	G T	G G	G G	A A	A G	C C	A A	G G	G G	C T	G G	G G	G G	G G	C C
577.0	C C	G G	T T	G T	G G	G G	A A	G G	C C	A A	G G	G G	C T	G G	G T	T T	A G	C C
L1057	C G	G G	G T	G T	A G	A G	A A	G G	C C	A A	G G	G G	C T	A G	G G	G T	A G	T T
680.0	C G	G G	T T	G T	G G	G G	A A	G G	C C	A A	G G	G G	C T	G G	G G	G G	G G	C T
L0175	C G	G G	T T	G T	G G	A A	A A	G G	C C	A A	G G	G G	C T	A G	G G	G G	A G	C T
DB200	C C	G G	T T	G T	G G	A G	A A	G G	C C	A A	G G	G G	C C	A G	G T	G G	A G	C T
241.0	C G	G G	T T	G T	G G	A G	A A	A G	C C	A A	G G	G G	C C	A G	G T	G T	G G	C T
L0374	C G	G G	T T	G G	G G	A G	A A	G G	C C	A A	G G	G G	C C	A A	G T	G T	A G	C C
DX076	G G	G G	T T	G G	G G	A G	A A	A G	C C	A A	G G	G G	C C	G G	G G	G T	A G	T T
157	G G	G G	T T	G G	G G	A G	A A	G G	C C	A A	G G	G G	C C	A A	G G	G G	A G	C T
DH553	C C	A A	T T	G T	G G	G G	A A	G G	C C	A A	G G	G G	T T	G G	G G	G G	G G	T T
DDX165	C C	A A	T T	G T	G G	G G	A A	A G	C C	A A	G G	G G	T T	G G	G G	G G	G G	T T
605.0	C C	A A	T T	G T	G G	A G	A A	A G	C C	A A	G G	G G	T T	G G	G G	G G	G G	T T
544.0	C C	A A	T T	G T	G G	G G	A A	A A	C C	A A	G G	G G	T T	G G	G G	G G	G G	T T
DX469	C C	A A	T T	G T	A G	G G	A A	G G	C C	A A	G G	G G	T T	A G	G G	G G	G G	T T
DX542	C C	A A	T T	G T	A G	A G	A A	G G	C C	A G	G G	G G	T T	A G	G T	G G	G G	T T
DDX121	C C	A A	T T	G T	G G	G G	A A	G G	C C	A A	G G	G G	T T	A G	G G	G T	G G	T T
DH103	C C	A A	T T	G G	G G	A G	A A	G G	C C	A G	G G	G G	T T	A G	G G	G T	G G	T T
165	C C	A A	T T	G T	G G	A G	A A	G G	C C	A A	G G	G G	T T	A A	G G	G T	G G	T T
DB391	C C	A A	T T	T T	G G	G G	A A	A G	C C	A A	G G	G G	T T	A A	G G	G T	G G	T T
DX303	C C	A A	T T	G G	G G	A A	A A	G G	C C	A A	G G	G G	T T	A G	G T	G T	G G	T T
DX414	C C	A A	T T	G G	G G	A A	A A	G G	C C	A G	G G	G G	T T	G G	G G	T T	G G	T T
608.0	C C	A A	T T	G T	G G	A G	A A	G G	C C	A A	G G	G G	T T	G G	G G	G G	A G	T T
L1078	C C	A A	T T	G G	G G	G G	A A	A G	C C	A A	G G	G G	T T	G G	G G	G G	A G	T T
DB245	C C	A A	T T	G T	G G	A G	A A	A G	C C	A A	G G	G G	T T	G G	G G	G G	A G	T T
665.0	C C	A A	T T	G T	G G	G G	A A	G G	C C	A A	G G	G G	T T	A G	G G	G G	A G	T T
DX184	C C	A A	T T	G G	G G	A A	A A	A G	C C	A A	G G	G G	T T	A G	G G	G G	A G	T T
L0795	C C	A A	T T	G G	G G	A G	A A	G G	C C	A A	G G	G G	T T	A A	G G	G G	A G	T T
DB382	C C	A A	T T	G G	G G	A G	A A	G G	C C	A A	G G	G G	T T	A A	G G	G G	A G	T T
L0161	C C	A A	T T	T T	G G	A G	A A	A G	C C	A A	G G	G G	T T	A A	G G	G G	A G	T T
DB272	C C	A A	T T	G T	G G	A G	A A	G G	C C	A A	G G	G G	T T	A G	G T	G G	A G	T T
L0970	C C	A A	T T	G G	G G	G G	A A	G G	C C	A A	G G	G G	T T	A G	G G	G T	A G	T T
DDX169	C C	A A	T T	G G	G G	A A	A A	G G	C C	A A	G G	G G	T T	A G	G G	G T	A G	T T
DX525	C C	A A	T T	T T	A G	A G	A A	A G	C C	A A	G G	G G	T T	A G	G G	G T	A G	T T
DB364	C C	A A	T T	G T	G G	G G	A A	G G	C C	A A	G G	G G	T T	A A	G G	G T	A G	T T
DDX174	C C	A A	T T	G G	G G	A G	A A	G G	C C	A A	G G	G G	T T	G G	G T	G T	A G	T T
L0276	C C	A A	T T	G G	G G	A G	A A	G G	C C	A A	G G	G G	T T	G G	G T	G T	A G	T T
DB002	C C	A A	T T	T T	A G	A G	A A	G G	C C	A A	G G	G G	T T	G G	G T	G T	A G	T T
DDX004	C C	A A	T T	G G	G G	A A	A A	G G	C C	A A	G G	G G	T T	A G	G T	G T	A G	T T
136	C C	A A	T T	G G	G G	A G	A A	A G	C C	A A	G G	G G	T T	A G	G T	G T	A G	T T
L1154	C C	A A	T T	G G	G G	G G	A A	G G	C C	A A	G G	G G	T T	G G	G G	T T	A G	T T
L0878	C C	A A	T T	G G	G G	A G	A A	G G	C C	A A	G G	G G	T T	G G	G G	T T	A G	T T
DX193	C C	A A	T T	T T	A G	A G	A A	G G	C C	A A	G G	G G	T T	A G	G G	T T	A G	T T
DDX228	C C	A A	T T	G T	G G	G G	A A	G G	C C	A A	G G	G G	T T	A A	G G	G G	A A	T T
52	C C	A A	T T	G T	G G	G G	A A	G G	C C	A A	G G	G G	T T	G G	G G	G T	A A	T T
DDX007	C C	A A	T T	G G	G G	G G	A A	G G	C C	A A	A G	G G	T T	A G	G G	G T	A A	T T
DDX102	C C	A A	G T	G G	G G	A A	A A	G G	C C	A A	G G	G G	T T	G G	G T	G T	A A	T T
29	C C	A A	T T	G T	G G	G G	A A	A G	C C	A A	G G	G G	T T	G G	G G	G G	G G	C T
474.0	C C	A A	T T	G T	G G	G G	A A	A A	C C	A A	G G	G G	T T	G G	G G	G G	G G	C T
L0842	C C	A A	T T	G G	G G	A A	A A	A G	C C	A A	G G	G G	T T	A G	G G	G G	G G	C T
679.0	C C	A A	G T	G T	A G	G G	A A	A A	C C	A A	G G	G G	T T	A G	G G	G G	G G	C T
DX453	C C	A A	T T	G T	G G	G G	A A	A G	C C	A A	G G	G G	T T	A A	G G	G G	G G	C T
L1118	C C	A A	T T	T T	G G	G G	A A	A G	C C	A A	G G	G G	T T	A A	G G	G G	G G	C T
L0188	C C	A A	T T	G G	G G	A A	A A	A G	C C	A A	G G	G G	T T	G G	T T	G G	G G	C T
L0188	C C	A A	T T	G G	G G	A A	A A	A G	C C	A A	G G	G G	T T	G G	T T	G G	G G	C T
488.0	C C	A A	T T	G T	G G	G G	A A	G G	C C	A A	G G	G G	T T	G G	G G	G T	G G	C T
DB455	C C	A A	T T	G G	G G	G G	A A	A G	C C	A A	G G	G G	T T	G G	G G	G T	G G	C T
L0154	C C	A A	T T	G T	G G	A A	A A	G G	C C	A A	G G	G G	T T	G G	G T	G T	G G	C T
DDX229	C C	A A	T T	T T	A G	A G	A A	G G	C C	A A	G G	G G	T T	A G	G T	G T	G G	C T
DX104	C C	A A	T T	G G	G G	A G	A A	G G	C C	A A	G G	G G	T T	G G	G G	G G	A G	C T
DX018	C C	A A	T T	G G	G G	G G	A A	G G	C C	A A	G G	G G	T T	A G	G G	G G	A G	C T
259.0	C C	A A	T T	G G	G G	G G	A A	G G	C C	A A	G G	G G	T T	A G	G G	G G	A G	C T
DB317	C C	A A	T T	G T	A G	G G	A A	G G	C C	A A	G G	G G	T T	A G	G G	G G	A G	C T
DB464	C C	A A	T T	G G	G G	A G	A A	G G	C C	A A	G G	G G	T T	A G	G G	G G	A G	C T
DH453	C C	A A	T T	G T	A G	A G	A A	G G	C C	A A	G G	G G	T T	A G	G G	G G	A G	C T
DX287	C C	A A	T T	T T	A G	A G	A A	G G	C C	A A	G G	G G	T T	A G	G G	G G	A G	C T
DB299	C C	A A	T T	G T	G G	A G	A A	G G	C C	A A	G G	G G	T T	G G	G T	G G	A G	C T
DDX111	C C	A A	T T	G T	G G	A G	A A	G G	C C	A A	G G	G G	T T	G G	G T	G G	A G	C T
282	C C	A A	G T	G T	G G	A G	A A	G G	C C	A A	G G	G G	T T	G G	G T	G G	A G	C T
DB373	C C	A A	T T	G G	G G	A G	A A	A G	C C	A A	G G	G G	T T	G G	G T	G G	A G	C T
DX320	C C	A A	T T	G T	G G	A G	A A	G G	C C	A A	G G	G G	T T	A G	G T	G G	A G	C T
566.0	C C	A A	T T	G T	A G	G G	A A	G G	C C	A A	G G	G G	T T	G G	G G	G T	A G	C T
DX288	C C	A A	T T	G T	G G	A A	A A	G G	C C	A A	G G	G G	T T	G G	G G	G T	A G	C T
DB232	C C	A A	T T	G T	A G	G G	A A	G G	C C	A G	G G	G G	T T	A G	G G	G T	A G	C T
309	C C	A A	T T	G T	G G	A A	A A	G G	C C	A A	G G	G G	T T	A G	T T	G T	A G	C T
314	C C	A A	T T	G T	A G	A G	A A	G G	C C	A A	G G	G G	T T	A G	G T	T T	A G	C T
DX413	C C	A A	T T	G G	G G	A G	A A	G G	C C	A A	G G	G G	T T	A G	G G	G G	A A	C T
DB358	C C	A A	T T	T T	A G	A G	A A	G G	C C	A A	G G	G G	T T	G G	G T	G G	A A	C T
DB124	C C	A A	T T	G T	G G	G G	A A	G G	C C	A A	G G	G G	T T	G G	G G	G T	A A	C T
677.0	C C	A A	T T	G T	A G	A A	A A	G G	C C	A A	G G	G G	T T	A G	G T	G T	A A	C T
DDX230	C C	A A	T T	G G	G G	A G	A A	G G	C C	A A	G G	G G	T T	A A	G T	G T	A A	C T
DB435	C C	A A	T T	T T	A G	G G	A A	G G	C C	A A	G G	G G	T T	A G	G G	G G	G G	C C
DH020	C C	A A	T T	G G	G G	A A	A A	G G	C C	A A	G G	G G	T T	A A	G G	G G	G G	C C
L0167	C C	A A	T T	G G	G G	A G	A A	G G	C C	A A	G G	G G	T T	G G	G G	G T	G G	C C
L1085	C C	A A	T T	G T	A G	A G	A A	G G	C C	A A	G G	G G	T T	A G	G G	G T	G G	C C
482.0	C C	A A	T T	G T	G G	A G	A A	A G	C C	A A	G G	G G	T T	G G	G T	G G	A G	C C
DH162	C C	A A	T T	G G	G G	A A	A A	A G	C C	A A	G G	G G	T T	A G	G T	G G	A G	C C
L1093	C C	A A	T T	G G	G G	G G	A A	G G	C C	A A	G G	G G	T T	A G	G G	G T	A G	C C
463.0	C C	A A	T T	G G	G G	A G	A A	G G	C C	A A	G G	G G	T T	G G	G T	G T	A G	C C
391.0	C C	A A	T T	G G	G G	G G	A A	G G	C C	A A	G G	G G	C T	G G	G G	G G	G G	T T
L0138	C C	A A	T T	T T	G G	G G	A A	G G	C C	A A	G G	G G	C T	G G	G G	G G	G G	T T
L0138	C C	A A	T T	T T	G G	G G	A A	G G	C C	A A	G G	G G	C T	G G	G G	G G	G G	T T
DDX110	C C	A A	T T	G T	G G	A G	A A	G G	C C	A A	G G	G G	C T	G G	G G	G G	G G	T T
DH245	C C	A A	T T	G T	A G	A G	A A	G G	C C	A A	G G	G G	C T	G G	G G	G G	G G	T T
DX291	C C	A A	T T	G T	G G	G G	A A	A G	C C	A A	G G	G G	C T	G G	G G	G G	G G	T T
203.0	C C	A A	T T	G T	G G	G G	A A	A G	C C	A A	G G	G G	C T	G G	G G	G G	G G	T T
DB279	C C	A A	T T	G T	G G	G G	A A	G G	C C	A A	G G	G G	C T	A G	G G	G G	G G	T T
L0197	C C	A A	T T	G T	G G	A G	A A	A A	C C	A A	G G	G G	C T	A G	G G	G G	G G	T T
L0129	C C	A A	T T	G G	G G	G G	A A	A G	C C	A A	G G	G G	C T	A A	G G	G G	G G	T T
L0129	C C	A A	T T	G G	G G	G G	A A	A G	C C	A A	G G	G G	C T	A A	G G	G G	G G	T T
DX326	C C	A A	T T	G G	G G	A G	A A	G G	C C	A A	G G	G G	C T	G G	G T	G G	G G	T T
487.0	C C	A A	T T	G T	G G	A G	A A	G G	C C	A A	G G	G G	C T	G G	G T	G G	G G	T T
DX015	C C	A A	T T	G T	G G	A A	A A	G G	C C	A A	G G	G G	C T	G G	G T	G G	G G	T T
DDX107	C C	A A	G T	G G	G G	A A	A A	G G	C C	A G	G G	G G	C T	G G	G T	G G	G G	T T
DB193	C C	A A	T T	T T	G G	A G	A A	A A	C C	A A	G G	G G	C T	A G	G T	G G	G G	T T
L0885	C C	A A	G T	G G	G G	A G	A A	G G	C C	A A	G G	G G	C T	A A	G T	G G	G G	T T
396.0	C C	A A	T T	G T	G G	A A	A A	G G	C C	A A	G G	G G	C T	A G	T T	G G	G G	T T
DX003	C C	A A	G T	G G	G G	G G	A A	G G	C C	A A	G G	G G	C T	G G	G G	G T	G G	T T
L1169	C C	A A	T T	G T	G G	G G	A A	G G	C C	A A	G G	G G	C T	G G	G G	G T	G G	T T
DH009	C C	A A	T T	G G	G G	A G	A A	G G	C C	A A	G G	G G	C T	G G	G G	G T	G G	T T
DX276	C C	A A	T T	G G	G G	A G	A A	G G	C C	A A	G G	G G	C T	G G	G G	G T	G G	T T
DX411	C C	A A	T T	T T	G G	A G	A A	G G	C C	A A	G G	G G	C T	G G	G G	G T	G G	T T
L0789	C C	A A	T T	G G	G G	A G	A A	G G	C C	A A	G G	G G	C T	A G	G G	G T	G G	T T
DX153	C C	A A	T T	G G	G G	A G	A A	G G	C C	A A	G G	G G	C T	A G	G G	G T	G G	T T
DH038	C C	A A	T T	G G	G G	A G	A A	A G	C C	A A	G G	G G	C T	A G	G G	G T	G G	T T
DB217	C C	A A	T T	T T	A G	G G	A A	A A	C C	A A	G G	G G	C T	A G	G G	G T	G G	T T
L1012	C C	A A	G T	G G	G G	A G	A A	G G	C C	A G	G G	G G	C T	A G	G G	G T	G G	T T
190.0	C C	A A	T T	G G	G G	A G	A A	A G	C C	A G	G G	G G	C T	A G	G G	G T	G G	T T
DX385	C C	A A	T T	G T	A G	A G	A A	A G	C C	A A	G G	G G	C T	A A	G G	G T	G G	T T
DDX061	C C	A A	T T	G T	G G	A A	A A	G G	C C	A A	G G	G G	C T	G G	G T	G T	G G	T T
DB401	C C	A A	T T	G T	A G	A G	A A	A G	C C	A A	G G	G G	C T	G G	G T	G T	G G	T T
L0813	C C	A A	T T	G T	G G	A G	A A	G G	C C	A A	G G	G G	C T	G G	G T	T T	G G	T T
DX133	C C	A A	T T	G T	A G	G G	A A	G G	C C	A A	G G	G G	C T	G G	G G	G G	A G	T T
DB448	C C	A A	T T	G T	A G	G G	A A	G G	C C	A A	G G	G G	C T	G G	G G	G G	A G	T T
DX118	C C	A A	T T	G G	G G	A G	A A	G G	C C	A A	G G	G G	C T	G G	G G	G G	A G	T T
517.0	C C	A A	T T	G G	G G	A A	A A	G G	C C	A A	G G	G G	C T	G G	G G	G G	A G	T T
DB387	C C	A A	T T	G T	A G	A G	A A	A G	C C	A A	G G	G G	C T	G G	G G	G G	A G	T T
DX214	C C	A A	T T	G T	G G	G G	A A	G G	C C	A G	G G	G G	C T	G G	G G	G G	A G	T T
DDX202	C C	A A	T T	G G	G G	G G	A A	G G	C C	A A	G G	G G	C T	A G	G G	G G	A G	T T
L0860	C C	A A	T T	G G	G G	G G	A A	G G	C C	A A	G G	G G	C T	A G	G G	G G	A G	T T
DH562	C C	A A	T T	G G	G G	A G	A A	G G	C C	A A	G G	G G	C T	A G	G G	G G	A G	T T
DX444	C C	A A	T T	G T	G G	A G	A A	G G	C C	A A	G G	G G	C T	A G	G G	G G	A G	T T
L0038	C C	A A	T T	G T	A G	A G	A A	G G	C C	A A	G G	G G	C T	A G	G G	G G	A G	T T
L0038	C C	A A	T T	G T	A G	A G	A A	G G	C C	A A	G G	G G	C T	A G	G G	G G	A G	T T
261.0	C C	A A	G T	G T	G G	A A	A A	G G	C C	A A	G G	G G	C T	A G	G G	G G	A G	T T
DH312	C C	A A	T T	G T	G G	A A	A A	A G	C C	A A	G G	G G	C T	A G	G G	G G	A G	T T
DB186	C C	A A	T T	G T	G G	G G	A A	A G	C C	A A	G G	C G	C T	A G	G G	G G	A G	T T
DH031	C C	A A	T T	G G	G G	A G	A A	G G	C C	A A	G G	G G	C T	A A	G G	G G	A G	T T
L0196	C C	A A	T T	G T	G G	A G	A A	G G	C C	A A	G G	G G	C T	A A	G G	G G	A G	T T
L0196	C C	A A	T T	G T	G G	A G	A A	G G	C C	A A	G G	G G	C T	A A	G G	G G	A G	T T
L0904	C C	A A	T T	G G	G G	A G	A A	G G	C C	A A	G G	G G	C T	G G	G T	G G	A G	T T
L1008	C C	A A	T T	G G	G G	A G	A A	G G	C C	A A	G G	G G	C T	G G	G T	G G	A G	T T
109	C C	A A	T T	G T	G G	A G	A A	G G	C C	A A	G G	G G	C T	G G	G T	G G	A G	T T
DX203	C C	A A	T T	T T	A A	A A	A A	G G	C C	A A	G G	G G	C T	G G	G T	G G	A G	T T
DX251	C C	A A	T T	G T	G G	A G	A A	A G	C C	A A	G G	G G	C T	G G	G T	G G	A G	T T
DX423	C C	A A	T T	G T	G G	A G	A A	A G	C C	A G	G G	G G	C T	G G	G T	G G	A G	T T
L0033	C C	A A	T T	G G	G G	A G	A A	G G	C C	A G	G G	G G	C T	A G	G T	G G	A G	T T
DB218	C C	A A	T T	G G	G G	G G	A A	G G	C C	A A	G G	G G	C T	G G	G G	G T	A G	T T
DX144	C C	A A	T T	G T	G G	G G	A A	G G	C C	A A	G G	G G	C T	G G	G G	G T	A G	T T
DX199	C C	A A	T T	G G	G G	A G	A A	G G	C C	A A	G G	G G	C T	G G	G G	G T	A G	T T
410.0	C C	A A	T T	G T	A G	A G	A A	G G	C C	A A	G G	G G	C T	G G	G G	G T	A G	T T
DDX155	C C	A A	T T	G T	G G	A A	A A	G G	C C	A A	G G	G G	C T	G G	G G	G T	A G	T T
DDX144	C C	A A	T T	G G	G G	G G	A A	G G	C C	A A	G G	G G	C T	A G	G G	G T	A G	T T
66	C C	A A	T T	G G	G G	G G	A A	G G	C C	A A	G G	G G	C T	A G	G G	G T	A G	T T
DDX153	C C	A A	T T	T T	A G	G G	A A	G G	C C	A A	G G	G G	C T	A G	G G	G T	A G	T T
L1112	C C	A A	T T	T T	G G	A G	A A	G G	C C	A A	G G	G G	C T	A G	G G	G T	A G	T T
DH189	C C	A A	T T	G G	G G	G G	A A	A G	C C	A A	G G	G G	C T	A G	G G	G T	A G	T T
583.0	C C	A A	T T	G G	G G	G G	A A	A G	C C	A A	G G	G G	C T	A G	G G	G T	A G	T T
DB429	C C	A A	T T	G G	G G	A G	A A	G G	C C	A A	G G	G G	C T	A A	G G	G T	A G	T T
DH392	C C	A A	T T	G T	G G	A G	A A	G G	C C	A A	G G	G G	C T	A G	G T	G T	A G	T T
DH117	C C	A A	T T	G G	G G	A G	A A	A G	C C	A A	G G	G G	C T	A G	G T	G T	A G	T T
DH502	C C	A A	T T	T T	G G	A G	A A	A G	C C	A A	G G	G G	C T	A G	G T	G T	A G	T T
DB007	C C	A A	T T	G G	G G	G G	A A	G G	C C	A A	G G	G G	C T	G G	G G	T T	A G	T T
DB038	C C	A A	T T	G T	G G	A G	A A	G G	C C	A A	G G	G G	C T	G G	G G	T T	A G	T T
DB037	C C	A A	T T	G T	G G	A G	A A	G G	C C	A A	G G	G G	C T	G G	G G	T T	A G	T T
L0090	C C	A A	T T	G T	G G	A G	A A	G G	C C	A A	G G	G G	C T	G G	G G	T T	A G	T T
L0017-2	C C	A A	T T	G T	G G	A G	A A	G G	C C	A A	G G	G G	C T	G G	G G	T T	A G	T T
L0387-1	C C	A A	T T	G T	G G	A G	A A	G G	C C	A A	G G	G G	C T	G G	G G	T T	A G	T T
DB012	C C	A A	T T	G T	G G	A G	A A	G G	C C	A A	G G	G G	C T	G G	G G	T T	A G	T T
DB021	C C	A A	T T	G T	G G	A G	A A	G G	C C	A A	G G	G G	C T	G G	G G	T T	A G	T T
L0405-1	C C	A A	T T	G T	G G	A G	A A	G G	C C	A A	G G	G G	C T	G G	G G	T T	A G	T T
DB056	C C	A A	T T	G T	G G	A G	A A	G G	C C	A A	G G	G G	C T	G G	G G	T T	A G	T T
DB018	C C	A A	T T	G T	G G	A G	A A	G G	C C	A A	G G	G G	C T	G G	G G	T T	A G	T T
L0426	C C	A A	T T	G T	G G	A G	A A	G G	C C	A A	G G	G G	C T	G G	G G	T T	A G	T T
DB066	C C	A A	T T	G T	G G	A G	A A	G G	C C	A A	G G	G G	C T	G G	G G	T T	A G	T T
DB027	C C	A A	T T	G T	G G	A G	A A	G G	C C	A A	G G	G G	C T	G G	G G	T T	A G	T T
L0440	C C	A A	T T	G T	G G	A G	A A	G G	C C	A A	G G	G G	C T	G G	G G	T T	A G	T T
DB057	C C	A A	T T	G T	G G	A G	A A	G G	C C	A A	G G	G G	C T	G G	G G	T T	A G	T T
DB055	C C	A A	T T	G T	G G	A G	A A	G G	C C	A A	G G	G G	C T	G G	G G	T T	A G	T T
DDX0100	C C	A A	T T	G T	G G	A G	A A	G G	C C	A A	G G	G G	C T	G G	G G	T T	A G	T T
DB080	C C	A A	T T	G T	G G	A G	A A	G G	C C	A A	G G	G G	C T	G G	G G	T T	A G	T T
L0436	C C	A A	T T	G T	G G	A G	A A	G G	C C	A A	G G	G G	C T	G G	G G	T T	A G	T T
DB064	C C	A A	T T	G T	G G	A G	A A	G G	C C	A A	G G	G G	C T	G G	G G	T T	A G	T T
DB013	C C	A A	T T	G T	G G	A G	A A	G G	C C	A A	G G	G G	C T	G G	G G	T T	A G	T T
DB050	C C	A A	T T	G T	G G	A G	A A	G G	C C	A A	G G	G G	C T	G G	G G	T T	A G	T T
DB091	C C	A A	T T	G T	G G	A G	A A	G G	C C	A A	G G	G G	C T	G G	G G	T T	A G	T T
L0400-2	C C	A A	T T	G T	G G	A G	A A	G G	C C	A A	G G	G G	C T	G G	G G	T T	A G	T T
L0426	C C	A A	T T	G T	G G	A G	A A	G G	C C	A A	G G	G G	C T	G G	G G	T T	A G	T T
DB017	C C	A A	T T	G T	G G	A G	A A	G G	C C	A A	G G	G G	C T	G G	G G	T T	A G	T T
DB054	C C	A A	T T	G T	G G	A G	A A	G G	C C	A A	G G	G G	C T	G G	G G	T T	A G	T T
L0387-2	C C	A A	T T	G T	G G	A G	A A	G G	C C	A A	G G	G G	C T	G G	G G	T T	A G	T T
DH243	C C	A A	T T	G T	G G	A G	A A	G G	C C	A A	G G	G G	C T	G G	G T	T T	A G	T T
DB084	C C	A A	T T	G T	G G	A G	A A	G G	C C	A A	G G	G G	C T	G G	G T	T T	A G	T T
DH033	C C	A A	T T	G T	A G	A G	A A	G G	C C	A A	G G	G G	C T	G G	G T	T T	A G	T T
L0182-2	C C	A A	T T	G T	G G	A G	A A	A G	C C	A A	G G	G G	C T	G G	G T	T T	A G	T T
DDX018	C C	A A	T T	G T	G G	A G	A A	A G	C C	A A	G G	G G	C T	G G	G T	T T	A G	T T
L0152-1	C C	A A	T T	G T	G G	A G	A A	A G	C C	A A	G G	G G	C T	G G	G T	T T	A G	T T
L0186-2	C C	A A	T T	G T	G G	A G	A A	A G	C C	A A	G G	G G	C T	G G	G T	T T	A G	T T
DB486	C C	A A	T T	G T	G G	A G	A A	A G	C C	A A	G G	G G	C T	G G	G T	T T	A G	T T
L0434	C C	A A	T T	G T	G G	A G	A A	A G	C C	A A	G G	G G	C T	G G	G T	T T	A G	T T
L0200-1	C C	A A	T T	G T	G G	A G	A A	A G	C C	A A	G G	G G	C T	G G	G T	T T	A G	T T
DB087	C C	A A	T T	G T	G G	A G	A A	A G	C C	A A	G G	G G	C T	G G	G T	T T	A G	T T
DB535	C C	A A	T T	G T	G G	A G	A A	A G	C C	A A	G G	G G	C T	G G	G T	T T	A G	T T
DB485	C C	A A	T T	G T	G G	A G	A A	A G	C C	A A	G G	G G	C T	G G	G T	T T	A G	T T
DB098	C C	A A	T T	G T	G G	A G	A A	A G	C C	A A	G G	G G	C T	G G	G T	T T	A G	T T
DB014	C C	A A	T T	G T	G G	A G	A A	A G	C C	A A	G G	G G	C T	G G	G T	T T	A G	T T
L0169-2	C C	A A	T T	G T	G G	A G	A A	A G	C C	A A	G G	G G	C T	G G	G T	T T	A G	T T
DB070	C C	A A	T T	G T	G G	A G	A A	A G	C C	A A	G G	G G	C T	G G	G T	T T	A G	T T
DB067	C C	A A	T T	G T	G G	A G	A A	A G	C C	A A	G G	G G	C T	G G	G T	T T	A G	T T
DB029	C C	A A	T T	G T	G G	A G	A A	A G	C C	A A	G G	G G	C T	G G	G T	T T	A G	T T
L00331	C C	A A	T T	G T	G G	A G	A A	A G	C C	A A	G G	G G	C T	G G	G T	T T	A G	T T
DB521	C C	A A	T T	G T	G G	A G	A A	A G	C C	A A	G G	G G	C T	G G	G T	T T	A G	T T
L0260	C C	A A	T T	G T	G G	A G	A A	A G	C C	A A	G G	G G	C T	G G	G T	T T	A G	T T
DB019	C C	A A	T T	G T	G G	A G	A A	A G	C C	A A	G G	G G	C T	G G	G T	T T	A G	T T
DB089	C C	A A	T T	G T	G G	A G	A A	A G	C C	A A	G G	G G	C T	G G	G T	T T	A G	T T
DB095	C C	A A	T T	G T	G G	A G	A A	A G	C C	A A	G G	G G	C T	G G	G T	T T	A G	T T
L0749	C C	A A	T T	G T	G G	A G	A A	A G	C C	A A	G G	G G	C T	G G	G T	T T	A G	T T
DB035	C C	A A	T T	G T	G G	A G	A A	A G	C C	A A	G G	G G	C T	G G	G T	T T	A G	T T
L0417	C C	A A	T T	G T	G G	A G	A A	A G	C C	A A	G G	G G	C T	G G	G T	T T	A G	T T
687.0	C C	A A	T T	G T	G G	A G	A A	A G	C C	A A	G G	G G	C T	G G	G T	T T	A G	T T
L0314	C C	A A	T T	G T	G G	A G	A A	A G	C C	A A	G G	G G	C T	G G	G T	T T	A G	T T
DX226	C C	A A	G T	G G	G G	A G	A A	G G	C C	A G	G G	G G	C T	A G	G T	T T	A G	T T
DH326	C C	A A	T T	G G	G G	G G	A A	A G	C C	A A	G G	G G	C T	A A	G T	T T	A G	T T
L0350	C C	A A	T T	G G	G G	A A	A A	G G	C C	A A	G G	G G	C T	A A	T T	T T	A G	T T
75	C C	A A	T T	G G	G G	G G	A A	G G	C C	A A	G G	G G	C T	G G	G G	G G	A A	T T
DB469	C C	A A	T T	G G	G G	G G	A A	G G	C C	A A	G G	G G	C T	A A	G G	G G	A A	T T
DDX173	C C	A A	T T	G G	G G	G G	A A	G G	C C	A A	G G	G G	C T	A A	G G	G G	A A	T T
L0808	C C	A A	T T	G G	G G	A A	A A	G G	C C	A A	G G	G G	C T	A G	G T	G G	A A	T T
DB196	C C	A A	T T	G T	A G	A G	A A	G G	C C	A A	G G	G G	C T	A A	G T	G G	A A	T T
DB102	C C	A A	T T	G G	G G	G G	A A	G G	C C	A A	G G	G G	C T	G G	G G	G T	A A	T T
DDX158	C C	A A	T T	G T	G G	A A	A A	G G	C C	A A	G G	G G	C T	A A	G T	G T	A A	T T
L1094	C C	A A	G T	G G	G G	A G	A A	G G	C C	A A	G G	G G	C T	G G	G G	T T	A A	T T
L0443	C C	A A	G T	G T	G G	A A	A A	A G	C C	A A	G G	G G	C T	G G	G T	T T	A A	T T
DB047	C C	A A	G T	G T	G G	A A	A A	A G	C C	A G	G G	G G	C T	G G	G T	T T	A A	T T
DB033	C C	A A	G T	T T	G G	A A	A A	A G	C C	A G	G G	G G	C T	G G	G T	T T	A A	T T
DB075	C C	A A	G T	T T	G G	A A	A A	A G	C C	A G	G G	G G	C T	G G	G T	T T	A A	T T
DB048	C C	A A	G T	T T	G G	A A	A A	A G	C C	A G	G G	G G	C T	G G	G T	T T	A A	T T
DB036	C C	A A	G T	T T	G G	A A	A A	A G	C C	A G	G G	G G	C T	G G	G T	T T	A A	T T
DB415	C C	A A	T T	G G	G G	G G	A A	G G	C C	A A	G G	G G	C T	G G	G G	G G	G G	C T
DB406	C C	A A	T T	G T	G G	G G	A A	G G	C C	A A	G G	G G	C T	G G	G G	G G	G G	C T
L0040	C C	A A	T T	T T	A G	G G	A A	G G	C C	A A	G G	G G	C T	G G	G G	G G	G G	C T
L0040	C C	A A	T T	T T	A G	G G	A A	G G	C C	A A	G G	G G	C T	G G	G G	G G	G G	C T
DX206	C C	A A	T T	G G	G G	A G	A A	G G	C C	A A	G G	G G	C T	G G	G G	G G	G G	C T
DX236	C C	A A	T T	G G	G G	A G	A A	G G	C C	A A	G G	G G	C T	G G	G G	G G	G G	C T
339	C C	A A	T T	G T	A G	G G	A A	A G	C C	A A	G G	G G	C T	G G	G G	G G	G G	C T
L0299	C C	A A	T T	G T	A G	G G	A A	A A	C C	A A	G G	G G	C T	G G	G G	G G	G G	C T
279	C C	A A	T T	G G	G G	G G	A A	A G	C C	A A	G G	G G	C T	A G	G G	G G	G G	C T
DX432	C C	A A	T T	G T	G G	G G	A A	G G	C C	A G	G G	G G	C T	A G	G G	G G	G G	C T
154	C C	A A	G T	G T	G G	G G	A A	A G	C C	A G	G G	G G	C T	A G	G G	G G	G G	C T
DX121	C C	A A	T T	G G	G G	A G	A A	A G	C C	A A	G G	G G	C T	A A	G G	G G	G G	C T
DX208	C C	A A	T T	G G	G G	A G	A A	G G	C C	A A	G G	G G	C T	G G	G T	G G	G G	C T
321	C C	A A	T T	G G	G G	A G	A A	G G	C C	A A	G G	G G	C T	G G	G T	G G	G G	C T
DDX166	C C	A A	T T	G T	G G	A A	A A	G G	C C	A A	G G	G G	C T	G G	G T	G G	G G	C T
DH535	C C	A A	T T	T T	A G	G G	A A	A G	C C	A A	G G	G G	C T	G G	G T	G G	G G	C T
DX319	C C	A A	G T	G G	G G	A A	A A	A G	C C	A A	G G	G G	C T	G G	G T	G G	G G	C T
DB372	C C	A A	T T	G T	G G	G G	A A	A G	C C	A G	G G	G G	C T	G G	G G	G T	G G	C T
DDX098	C C	A A	T T	G G	G G	G G	A A	G G	C C	A A	G G	G G	C T	A G	G G	G T	G G	C T
L0460	C C	A A	T T	G T	A G	G G	A A	G G	C C	A A	G G	G G	C T	A G	G G	G T	G G	C T
DH022	C C	A A	T T	G T	G G	A G	A A	G G	C C	A A	G G	G G	C T	A G	G G	G T	G G	C T
DDX088	C C	A A	T T	G T	G G	G G	A A	G G	C C	A A	G G	G G	C T	A A	G G	G T	G G	C T
382.0	C C	A A	G T	G G	G G	A G	A A	G G	C C	A A	G G	G G	C T	G G	G T	G T	G G	C T
186.0	C C	A A	T T	G G	G G	A G	A A	G G	C C	A A	G G	G G	C T	A G	G T	G T	G G	C T
DX538	C C	A A	T T	G G	G G	A G	A A	A A	C C	A A	G G	G G	C T	A G	G T	G T	G G	C T
DX036	C C	A A	G T	G G	G G	A A	A A	G G	C C	A A	G G	G G	C T	A A	G T	G T	G G	C T
DX142	C C	A A	T T	G G	G G	A A	A A	A G	C C	A A	G G	G G	C T	A A	G T	G T	G G	C T
39	C C	A A	T T	T T	G G	A G	A A	A G	C C	A A	G G	G G	C T	A G	G T	T T	G G	C T
DX024	C C	A A	T T	G G	G G	G G	A A	G G	C C	A A	G G	G G	C T	G G	G G	G G	A G	C T
L0950	C C	A A	T T	G G	G G	G G	A A	G G	C C	A A	G G	G G	C T	G G	G G	G G	A G	C T
L0998	C C	A A	T T	G G	G G	G G	A A	G G	C C	A A	G G	G G	C T	G G	G G	G G	A G	C T
DB006	C C	A A	T T	G T	G G	G G	A A	G G	C C	A A	G G	G G	C T	G G	G G	G G	A G	C T
DX097	C C	A A	T T	G T	G G	G G	A A	G G	C C	A A	G G	G G	C T	G G	G G	G G	A G	C T
562.0	C C	A A	T T	T T	A G	G G	A A	G G	C C	A A	G G	G G	C T	G G	G G	G G	A G	C T
L0962	C C	A A	T T	G T	G G	A G	A A	G G	C C	A A	G G	G G	C T	G G	G G	G G	A G	C T
DB283	C C	A A	T T	G T	A G	A A	A A	A G	C C	A A	G G	G G	C T	G G	G G	G G	A G	C T
DX241	C C	A A	T T	G T	G G	G G	A A	A G	C C	A G	G G	G G	C T	G G	G G	G G	A G	C T
DX041	C C	A A	T T	G G	G G	G G	A A	G G	C C	A A	G G	G G	C T	A G	G G	G G	A G	C T
DB359	C C	A A	T T	G G	G G	G G	A A	G G	C C	A A	G G	G G	C T	A G	G G	G G	A G	C T
287	C C	A A	T T	G G	G G	G G	A A	G G	C C	A A	G G	G G	C T	A G	G G	G G	A G	C T
DDX223	C C	A A	T T	G T	G G	A G	A A	G G	C C	A A	G G	G G	C T	A G	G G	G G	A G	C T
L0018	C C	A A	T T	T T	G G	G G	A A	A G	C C	A A	G G	G G	C T	A G	G G	G G	A G	C T
L0018	C C	A A	T T	T T	G G	G G	A A	A G	C C	A A	G G	G G	C T	A G	G G	G G	A G	C T
DX275	C C	A A	T T	G T	G G	G G	A A	G G	C C	A A	G G	G G	C T	G G	G G	G T	A G	C T
DX088	C C	A A	T T	G T	A G	A G	A A	G G	C C	A A	G G	G G	C T	G G	G G	G T	A G	C T
L0046	C C	A A	T T	G G	G G	A A	A A	G G	C C	A A	G G	G G	C T	G G	G G	G T	A G	C T
L0504	C C	A A	T T	G G	G G	G G	A A	A G	C C	A A	G G	G G	C T	G G	G G	G T	A G	C T
L0206	C C	A A	G T	G G	G G	G G	A A	A G	C C	A A	G G	G G	C T	G G	G G	G T	A G	C T
L0373	C C	A A	T T	G G	G G	G G	A A	G G	C C	A A	G G	G G	C T	A G	G G	G T	A G	C T
60	C C	A A	T T	G G	G G	G G	A A	G G	C C	A A	G G	G G	C T	A G	G G	G T	A G	C T
DH165	C C	A A	T T	T T	G G	A G	A A	G G	C C	A A	G G	G G	C T	A G	G G	G T	A G	C T
L0109	C C	A A	G T	T T	G G	A G	A A	G G	C C	A A	G G	G G	C T	A G	G G	G T	A G	C T
DX359	C C	A A	T T	G T	A G	A A	A A	G G	C C	A A	G G	G G	C T	A G	G G	G T	A G	C T
DX289	C C	A A	T T	G T	A G	A A	A A	A G	C C	A A	G G	G G	C T	A G	G G	G T	A G	C T
DX490	C C	A A	T T	G G	G G	G G	A A	G G	C C	A A	G G	G G	C T	A A	G G	G T	A G	C T
L0909	C C	A A	T T	G G	G G	A G	A A	G G	C C	A A	G G	G G	C T	A A	G G	G T	A G	C T
637.0	C C	A A	G T	G T	G G	A A	A A	G G	C C	A A	G G	G G	C T	A A	G G	G T	A G	C T
DX451	C C	A A	T T	G G	G G	A G	A A	A G	C C	A A	G G	G G	C T	A G	G T	G T	A G	C T
DX285	C C	A A	G T	G G	G G	A A	A A	A G	C C	A A	G G	G G	C T	A A	T T	G T	A G	C T
DDX013	C C	A A	T T	G T	G G	A G	A A	G G	C C	A A	G G	G G	C T	G G	G G	T T	A G	C T
L0445	C C	A A	T T	G T	G G	A G	A A	G G	C C	A A	G G	G G	C T	G G	G G	T T	A G	C T
DB074	C C	A A	T T	G T	G G	A G	A A	G G	C C	A A	G G	G G	C T	G G	G G	T T	A G	C T
DX304	C C	A A	T T	G T	G G	A G	A A	G G	C C	A A	G G	G G	C T	G G	G G	G G	A A	C T
L0785	C C	A A	T T	G G	G G	A G	A A	G G	C C	A A	G G	G G	C T	A G	G G	G G	A A	C T
DX165	C C	A A	T T	T T	G G	A G	A A	G G	C C	A A	G G	G G	C T	G G	G T	G G	A A	C T
DDX208	C C	A A	T T	G T	G G	A G	A A	G G	C C	A G	G G	G G	C T	G G	G G	G T	A A	C T
L0106	C C	A A	T T	G G	G G	A A	A A	G G	C C	A A	G G	G G	C T	A G	G T	T T	A A	C T
572.0	C C	A A	T T	G G	G G	G G	A A	G G	C C	A A	G G	G G	C T	G G	G G	G G	G G	C C
508.0	C C	A A	T T	G G	G G	A G	A A	A G	C C	A A	G G	G G	C T	G G	G G	G G	G G	C C
DDX246	C C	A A	T T	G G	G G	A G	A A	A G	C C	A A	G G	G G	C T	A G	G G	G G	G G	C C
DX225	C C	A A	T T	G G	G G	G G	A A	A G	C C	A A	G G	G G	C T	A G	G G	G T	G G	C C
L0462	C C	A A	T T	G G	G G	A G	A A	A G	C C	A G	G G	G G	C T	A G	G G	G G	A G	C C
L0994	C C	A A	T T	G T	G G	A A	A A	G G	C C	A A	G G	G G	C T	A G	G T	G G	A G	C C
L0801	C C	A A	T T	T T	A G	A G	A A	G G	C C	A A	G G	G G	C T	A A	G T	G G	A G	C C
DX099	C C	A A	T T	G G	G G	G G	A A	G G	C C	A A	G G	G G	C T	A G	T T	G G	A G	C C
L0172	C C	A A	T T	T T	G G	G G	A A	A G	C C	A A	G G	G G	C T	G G	G G	G T	A G	C C
DX143	C C	A A	T T	G T	G G	G G	A A	G G	C C	A A	G G	G G	C T	A G	G G	G G	A A	C C
367	C C	A A	T T	G G	G G	G G	A A	G G	C C	A A	G G	G G	C T	G G	G G	G T	A A	C C
80	C C	A A	T T	G T	A G	G G	A A	G G	C C	A A	G G	G G	C T	A A	G G	G T	A A	C C
DH507	C C	A A	T T	G G	G G	A G	A A	A G	C C	A A	G G	G G	C C	G G	G G	G G	G G	T T
DX394	C C	A A	T T	G G	G G	A G	A A	A G	C C	A A	G G	G G	C C	G G	G G	G G	G G	T T
DH418	C C	A A	T T	G G	G G	G G	A A	G G	C C	A A	G G	G G	C C	A G	G G	G G	G G	T T
DB136	C C	A A	T T	G G	G G	A G	A A	G G	C C	A A	G G	G G	C C	G G	G T	G G	G G	T T
DX062	C C	A A	T T	G G	G G	A G	A A	G G	C C	A A	G G	G G	C C	A G	G T	G G	G G	T T
523.0	C C	A A	T T	G G	G G	A G	A A	G G	C C	A A	G G	G G	C C	A G	G T	G G	G G	T T
L0787	C C	A A	G T	G T	A G	A G	A A	G G	C C	A A	G G	G G	C C	A G	G T	G G	G G	T T
DX530	C C	A A	T T	G T	G G	A A	A A	G G	C C	A A	G G	G G	C C	A G	G T	G G	G G	T T
DX425	C C	A A	T T	G T	G G	A A	A A	G G	C C	A A	G G	G G	C C	A G	G T	G G	G G	T T
628.0	C C	A A	G T	G G	G G	G G	A A	A G	C C	A A	G G	G G	C C	G G	G G	G T	G G	T T
690.0	C C	A A	T T	T T	A G	G G	A A	G G	C C	A A	G G	G G	C C	A A	G G	G T	G G	T T
L1137	C C	A A	T T	G G	G G	A G	A A	G G	C C	A A	G G	G G	C C	A G	G T	G T	G G	T T
L0439	C C	A A	T T	G T	G G	A A	A A	G G	C C	A A	G G	G G	C C	A G	G T	G T	G G	T T
L0439	C C	A A	T T	G T	G G	A A	A A	G G	C C	A A	G G	G G	C C	A G	G T	G T	G G	T T
493.0	C C	A A	T T	G G	G G	A A	A A	G G	C C	A A	G G	G G	C C	G G	G G	T T	G G	T T
L0026	C C	A A	T T	G T	G G	G G	A A	A G	C C	A A	G G	G G	C C	G G	G G	T T	G G	T T
DH209	C C	A A	T T	G G	G G	A G	A A	G G	C C	A A	G G	G G	C C	G G	G G	G G	A G	T T
DB121	C C	A A	T T	G G	G G	A A	A A	G G	C C	A A	G G	G G	C C	G G	G G	G G	A G	T T
116	C C	A A	T T	T T	G G	A G	A A	G G	C C	A A	G G	G G	C C	A G	G G	G G	A G	T T
L1030	C C	A A	T T	G T	G G	A A	A A	G G	C C	A A	G G	G G	C C	A G	G G	G G	A G	T T
653.0	C C	A A	T T	G G	G G	A A	A A	A G	C C	A A	G G	G G	C C	G G	G T	G G	A G	T T
DH448	C C	A A	T T	G T	A G	A G	A A	G G	C C	A A	G G	G G	C C	G G	G G	G T	A G	T T
L1102	C C	A A	T T	G T	G G	G G	A A	A G	C C	A A	G G	G G	C C	G G	G G	G T	A G	T T
663.0	C C	A A	T T	G G	G G	A G	A A	G G	C C	A A	G G	G G	C C	A G	G G	G T	A G	T T
198.0	C C	A A	T T	G T	G G	G G	A A	A G	C C	A A	G G	G G	C C	A G	G G	G T	A G	T T
L0828	C C	A A	T T	G T	G G	G G	A A	G G	C C	A A	G G	G G	C C	A A	G G	G T	A G	T T
L0120	C C	A A	G T	G G	G G	A G	A A	G G	C C	A A	G G	G G	C C	G G	G T	G T	A G	T T
553.0	C C	A A	T T	G T	G G	A G	A A	G G	C C	A A	G G	G G	C C	A G	G T	G T	A G	T T
DB173	C C	A A	T T	G G	G G	G G	A A	G G	C C	A A	G G	G G	C C	G G	G G	T T	A G	T T
L1017	C C	A A	G T	T T	G G	A A	A A	G G	C C	A A	G G	G G	C C	A G	G G	G G	A A	T T
DB481	C C	A A	G T	G G	G G	G G	A A	G G	C C	A A	G G	G G	C C	A G	G T	G T	A A	T T
DH320	C C	A A	T T	G G	G G	A A	A A	G G	C C	A A	G G	G G	C C	A G	G G	G G	G G	C T
L0056	C C	A A	G T	G G	G G	A A	A A	G G	C C	A A	G G	G G	C C	A G	G G	G G	G G	C T
L0877	C C	A A	T T	G G	G G	A G	A A	A G	C C	A A	G G	G G	C C	G G	G T	G G	G G	C T
DX408	C C	A A	T T	G G	G G	A A	A A	G G	C C	A G	G G	G G	C C	G G	G T	G G	G G	C T
148	C C	A A	T T	G G	G G	A G	A A	A G	C C	A A	G G	G G	C C	A G	G T	G G	G G	C T
DX454	C C	A A	T T	G T	G G	A G	A A	G G	C C	A A	G G	G G	C C	G G	G G	G T	G G	C T
354	C C	A A	G T	T T	G G	A G	A A	G G	C C	A A	G G	G G	C C	G G	G G	G T	G G	C T
DDX197	C C	A A	T T	G T	G G	A G	A A	A G	C C	A A	G G	G G	C C	G G	G G	G T	G G	C T
L1014	C C	A A	G T	G T	G G	G G	A A	G G	C C	A A	G G	G G	C C	A G	G G	G T	G G	C T
DB204	C C	A A	T T	T T	G G	A G	A A	G G	C C	A A	G G	G G	C C	A G	G G	G T	G G	C T
DDX085	C C	A A	T T	G T	G G	A G	A A	G G	C C	A A	G G	G G	C C	G G	G T	G T	G G	C T
368	C C	A A	T T	T T	G G	A A	A A	A G	C C	A A	G G	G G	C C	G G	G T	G T	G G	C T
DDX105	C C	A A	T T	G G	G G	A G	A A	A G	C C	A A	G G	G G	C C	A G	G T	G T	G G	C T
L0854	C C	A A	T T	G T	A G	A G	A A	G G	C C	A A	G G	G G	C C	G G	G G	G G	A G	C T
DB308	C C	A A	T T	G G	G G	G G	A A	G G	C C	A A	G G	G G	C C	A G	G G	G G	A G	C T
L0019	C C	A A	T T	G G	G G	A G	A A	G G	C C	A A	G G	G G	C C	A G	G G	G G	A G	C T
L0019	C C	A A	T T	G G	G G	A G	A A	G G	C C	A A	G G	G G	C C	A G	G G	G G	A G	C T
DX229	C C	A A	G T	G G	G G	A G	A A	G G	C C	A A	G G	G G	C C	A G	G G	G G	A G	C T
DX250	C C	A A	T T	G T	G G	G G	A A	A G	C C	A A	G G	G G	C C	A G	G G	G G	A G	C T
L0319	C C	A A	T T	G T	G G	G G	A A	A G	C C	A A	G G	G G	C C	G G	G G	G T	A G	C T
DDX186	C C	A A	T T	G T	G G	A G	A A	G G	C C	A A	G G	G G	C C	G G	G G	G G	A A	C T
L1040	C C	A A	T T	G T	G G	G G	A A	G G	C C	A A	G G	G G	C C	A G	G G	G G	A A	C T
DH125	C C	A A	T T	G T	G G	A G	A A	G G	C C	A A	G G	G G	C C	A G	G G	G T	A A	C T
L0948	C C	A A	T T	G T	G G	G G	A A	G G	C C	A A	G G	G G	C C	G G	G G	G G	G G	C C
672.0	C C	A A	T T	G G	G G	A G	A A	A G	C C	A A	G G	G G	C C	A G	G G	G G	G G	C C
DB004	C C	A A	T T	T T	G G	G G	A A	G G	C C	A A	G G	G G	C C	A G	G G	G T	G G	C C
DH073	C C	A A	T T	G T	G G	G G	A A	G G	C C	A A	G G	G G	C C	G G	G G	G G	A G	C C
L1075	C C	A A	T T	G G	G G	A G	A A	G G	C C	A A	G G	G G	C C	G G	G G	G G	A G	C C
492.0	C C	A A	T T	G T	G G	A G	A A	G G	C C	A A	G G	G G	C C	G G	G T	G G	A G	C C
DH284	C C	A A	T T	G G	G G	A G	A A	G G	C C	A A	G G	G G	C C	A G	G T	G G	A G	C C
378.0	C C	A A	T T	G G	G G	A G	A A	G G	C C	A A	G G	G G	C C	G G	G G	G T	A G	C C
DX437	C C	A A	T T	G G	G G	A A	A A	A G	C C	A A	G G	G G	C C	A G	G G	G T	A G	C C
L0955	C C	A G	T T	G T	G G	A G	A A	G G	C C	A A	G G	G G	T T	A G	G G	G G	G G	T T
L0062	C C	A G	T T	G G	G G	A A	A A	G G	C C	A A	G G	G G	T T	A G	G G	G G	G G	T T
DX137	C C	A G	T T	G G	G G	G G	A A	A G	C C	A A	G G	G G	T T	A G	G G	G G	G G	T T
DH440	C C	A G	G T	G G	G G	A A	A A	G G	C C	A A	G G	G G	T T	G G	G T	G G	G G	T T
L1110	C C	A G	T T	G T	G G	A A	A A	G G	C C	A A	G G	G G	T T	A G	G T	G G	G G	T T
L1013	C C	A G	T T	G T	G G	A G	A A	A G	C C	A A	G G	G G	T T	A A	G T	G G	G G	T T
DDX127	C C	A G	T T	G G	G G	G G	A A	G G	C C	A A	G G	C G	T T	G G	G G	G T	G G	T T
L0178	C C	A G	G T	G T	A G	A G	A A	G G	C C	A A	G G	G G	T T	A G	G T	G T	G G	T T
DH372	C C	A G	T T	G G	G G	A G	A A	G G	C C	A A	G G	G G	T T	A G	G G	T T	G G	T T
252.0	C C	A G	T T	T T	G G	A G	A A	G G	C C	A A	G G	G G	T T	A G	G G	T T	G G	T T
DDX027	C C	A G	T T	G T	A G	A G	A A	G G	C C	A A	G G	G G	T T	A G	G G	T T	G G	T T
L0121	C C	A G	T T	T T	A G	A A	A A	G G	C C	A A	G G	G G	T T	G G	G G	G G	A G	T T
DDX089	C C	A G	T T	G G	G G	A G	A A	A G	C C	A A	G G	G G	T T	G G	G G	G G	A G	T T
DX372	C C	A G	G T	G T	G G	A G	A A	A G	C C	A A	G G	G G	T T	G G	G G	G G	A G	T T
DX311	C C	A G	T T	G G	G G	G G	A A	G G	C C	A G	G G	G G	T T	G G	G G	G G	A G	T T
559.0	C C	A G	T T	G G	G G	A G	A A	A G	C C	A A	G G	G G	T T	A G	G G	G G	A G	T T
L0889	C C	A G	G T	G G	G G	A G	A A	A G	C C	A A	G G	G G	T T	A G	G G	G G	A G	T T
DH101	C C	A G	T T	G G	G G	A G	A A	G G	C C	A A	G G	G G	T T	A A	G G	G G	A G	T T
DH451	C C	A G	T T	G G	G G	A A	A A	G G	C C	A A	G G	G G	T T	G G	G T	G G	A G	T T
L0155	C C	A G	T T	G T	G G	A A	A A	G G	C C	A A	G G	G G	T T	G G	G T	G G	A G	T T
L1087	C C	A G	T T	G G	G G	A G	A A	G G	C C	A A	G G	G G	T T	A G	G T	G G	A G	T T
DX272	C C	A G	T T	G G	G G	A A	A A	G G	C C	A A	G G	G G	T T	G G	T T	G G	A G	T T
DH212	C C	A G	T T	G G	G G	G G	A A	A G	C C	A A	G G	G G	T T	G G	G G	G T	A G	T T
DB110	C C	A G	T T	G G	G G	A G	A A	G G	C C	A A	G G	G G	T T	G G	G T	G T	A G	T T
541.0	C C	A G	T T	G T	G G	A A	A A	G G	C C	A A	G G	G G	T T	G G	G T	G T	A G	T T
L0229	C C	A G	T T	T T	G G	A G	A A	G G	C C	A G	G G	G G	T T	G G	G T	T T	A G	T T
DDX091	C C	A G	T T	G T	G G	G G	A A	G G	C C	A A	G G	G G	T T	A G	G G	G G	A A	T T
L1073	C C	A G	T T	G G	G G	A A	A A	G G	C C	A A	G G	G G	T T	A G	G T	G G	A A	T T
DB524	C C	A G	T T	G T	G G	G G	A A	G G	C C	A A	G G	G G	T T	A G	G G	G T	A A	T T
DB211	C C	A G	T T	G T	A G	A A	A A	G G	C C	A A	G G	G G	T T	G G	G T	G T	A A	T T
L1028	C C	A G	T T	G T	G G	G G	A A	G G	C C	A A	G G	G G	T T	G G	G G	G G	G G	C T
556.0	C C	A G	T T	G T	A G	G G	A A	G G	C C	A A	G G	G G	T T	G G	G G	G G	G G	C T
636.0	C C	A G	T T	G G	G G	A G	A A	G G	C C	A A	G G	G G	T T	G G	G G	G G	G G	C T
L1003	C C	A G	T T	G T	A G	G G	A A	A G	C C	A A	G G	G G	T T	G G	G G	G G	G G	C T
DX006	C C	A G	T T	G G	G G	A G	A A	A G	C C	A A	G G	G G	T T	G G	G G	G G	G G	C T
DX110	C C	A G	G T	T T	G G	G G	A A	G G	C C	A A	G G	G G	T T	A A	G G	G G	G G	C T
DX110	C C	A G	G T	T T	G G	G G	A A	G G	C C	A A	G G	G G	T T	A A	G G	G G	G G	C T
L0119	C C	A G	T T	G G	G G	A G	A A	G G	C C	A A	G G	G G	T T	A A	G G	G G	G G	C T
DX265	C C	A G	T T	G T	G G	A G	A A	G G	C C	A A	G G	G G	T T	G G	G T	G G	G G	C T
L0466	C C	A G	T T	T T	A G	A G	A A	G G	C C	A A	G G	G G	T T	G G	G G	G T	G G	C T
201.0	C C	A G	T T	G T	G G	A G	A A	A G	C C	A A	G G	G G	T T	G G	G G	G T	G G	C T
648.0	C C	A G	T T	G T	G G	A G	A A	A G	C C	A A	G G	G G	T T	G G	G T	G T	G G	C T
DH186	C C	A G	T T	G G	G G	A A	A A	A G	C C	A A	G G	G G	T T	A G	T T	G T	G G	C T
DX189	C C	A G	T T	G G	G G	A A	A A	G G	C C	A G	G G	G G	T T	G G	T T	T T	G G	C T
308	C C	A G	T T	G T	G G	G G	A A	G G	C C	A A	G G	G G	T T	G G	G G	G G	A G	C T
537.0	C C	A G	T T	G T	G G	A G	A A	A G	C C	A A	G G	G G	T T	G G	G G	G G	A G	C T
DH164	C C	A G	T T	G T	A G	G G	A A	G G	C C	A A	G G	G G	T T	A G	G G	G G	A G	C T
DX424	C C	A G	T T	G G	G G	A A	A A	G G	C C	A A	G G	G G	T T	A G	G G	G G	A G	C T
DX266	C C	A G	T T	G G	G G	G G	A A	A G	C C	A A	G G	G G	T T	A A	G G	G G	A G	C T
DDX029	C C	A G	T T	G T	G G	G G	A A	A G	C C	A A	G G	G G	T T	A A	G G	G G	A G	C T
DX401	C C	A G	T T	G T	G G	A G	A A	G G	C C	A A	G G	G G	T T	G G	G T	G G	A G	C T
L0953	C C	A G	T T	G T	G G	A G	A A	G G	C C	A A	G G	G G	T T	G G	G T	G G	A G	C T
DX256	C C	A G	T T	G G	G G	A G	A A	A G	C C	A A	G G	G G	T T	G G	G T	G G	A G	C T
173.0	C C	A G	T T	G T	G G	A G	A A	G G	C C	A A	G G	G G	T T	A G	G T	G G	A G	C T
DX021	C C	A G	T T	G G	G G	A G	A A	A G	C C	A A	G G	G G	T T	A G	G T	G G	A G	C T
DDX028	C C	A G	T T	G T	G G	A G	A A	A G	C C	A A	G G	G G	T T	G G	G G	G T	A G	C T
438.0	C C	A G	T T	G G	G G	A G	A A	G G	C C	A A	G G	G G	T T	A G	G G	G T	A G	C T
L0181	C C	A G	T T	G G	G G	G G	A A	A G	C C	A A	G G	G G	T T	A G	G G	G T	A G	C T
L0181	C C	A G	T T	G G	G G	G G	A A	A G	C C	A A	G G	G G	T T	A G	G G	G T	A G	C T
DH040	C C	A G	T T	G G	G G	A G	A A	G G	C C	A A	G G	G G	T T	A A	G G	G T	A G	C T
L0790	C C	A G	T T	G T	G G	A G	A A	G G	C C	A A	G G	G G	T T	G G	G G	T T	A G	C T
DH291	C C	A G	T T	G T	A G	A G	A A	G G	C C	A A	G G	G G	T T	A G	G G	G G	A A	C T
660.0	C C	A G	T T	G G	G G	A A	A A	G G	C C	A A	G G	G G	T T	A G	G G	G G	A A	C T
DH360	C C	A G	T T	G G	G G	A G	A A	G G	C C	A A	G G	G G	T T	A G	G T	G G	A A	C T
685.0	C C	A G	T T	G G	G G	G G	A A	A G	C C	A A	G G	G G	T T	G G	G G	G G	G G	C C
164	C C	A G	T T	G T	G G	A G	A A	A G	C C	A A	G G	G G	T T	G G	G G	G G	G G	C C
DH303	C C	A G	T T	G G	G G	A G	A A	G G	C C	A A	G G	G G	T T	A G	G G	G G	A G	C C
DX496	C C	A G	T T	G G	G G	A G	A A	G G	C C	A A	G G	G G	T T	A A	G G	G G	A G	C C
DX200	C C	A G	T T	G T	G G	A G	A A	A G	C C	A A	G G	G G	T T	G G	G T	G T	A G	C C
404.0	C G	A G	T T	G G	G G	G G	A A	G G	C C	A A	G G	G G	T T	G G	G G	G G	G G	T T
DX123	C G	A G	T T	G T	G G	A A	A A	G G	C C	A A	G G	G G	T T	A A	G G	G G	G G	T T
L0006	C G	A G	T T	G T	G G	A G	A A	G G	C C	A A	G G	G G	T T	G G	G T	G G	G G	T T
DH159	C G	A G	T T	G T	G G	A G	A A	A G	C C	A A	G G	G G	T T	A G	G G	G T	G G	T T
DDX052	C G	A G	T T	G T	G G	A G	A A	A A	C C	A A	G G	G G	T T	A A	G G	G T	G G	T T
DH127	C G	A G	T T	G T	G G	G G	A A	G G	C C	A A	G G	G G	T T	A A	G G	T T	G G	T T
L0817	C G	A G	T T	G G	G G	A G	A A	G G	C C	A A	G G	G G	T T	G G	G G	G G	A G	T T
L1135	C G	A G	T T	G T	A G	G G	A A	A G	C C	A A	G G	G G	T T	G G	G G	G T	A G	T T
DDX117	C G	A G	T T	T T	G G	G G	A A	G G	C C	A A	G G	G G	T T	G G	G G	T T	A G	T T
434.0	C G	A G	T T	G G	G G	A G	A A	G G	C C	A A	G G	G G	T T	G G	G G	G T	A A	T T
DB384	C G	A G	T T	G T	G G	A G	A A	G G	C C	A A	G G	G G	T T	A G	G T	G T	A A	T T
641.0	C G	A G	T T	G G	G G	G G	A A	A G	C C	A A	G G	G G	T T	A G	G G	G G	G G	C T
DX508	C G	A G	T T	G G	G G	A G	A A	G G	C C	A A	G G	G G	T T	G G	G T	G T	G G	C T
DX060	C G	A G	G T	G T	G G	G G	A A	G G	C C	A A	G G	G G	T T	G G	G G	G G	A G	C T
DB318	C G	A G	T T	G T	G G	G G	A A	G G	C C	A A	G G	G G	T T	A G	G G	G G	A G	C T
DX231	C G	A G	T T	G T	G G	G G	A A	A G	C C	A A	G G	G G	T T	A G	G G	G G	A G	C T
DX292	C G	A G	G T	G T	A G	A G	A A	G G	C C	A A	G G	G G	T T	A G	G T	G T	A A	C T
L0100	C G	A G	T T	G T	G G	A A	A A	A G	C C	A A	G G	G G	T T	A A	G T	G T	G G	C C
L0190	C C	A G	T T	G G	G G	G G	A A	G G	C C	A A	G G	G G	C T	G G	G G	G G	G G	T T
L0912	C C	A G	T T	G T	G G	G G	A A	G G	C C	A A	G G	G G	C T	G G	G G	G G	G G	T T
DX492	C C	A G	G T	G T	G G	A G	A A	G G	C C	A A	G G	G G	C T	G G	G G	G G	G G	T T
DX549	C C	A G	T T	G G	G G	A A	A A	G G	C C	A A	G G	G G	C T	G G	G G	G G	G G	T T
L0131	C C	A G	T T	T T	A G	A A	A A	G G	C C	A A	G G	G G	C T	G G	G G	G G	G G	T T
L0131	C C	A G	T T	T T	A G	A A	A A	G G	C C	A A	G G	G G	C T	G G	G G	G G	G G	T T
DX485	C C	A G	T T	G G	G G	G G	A A	A G	C C	A G	G G	G G	C T	G G	G G	G G	G G	T T
DB209	C C	A G	T T	G G	G G	G G	A A	G G	C C	A A	G G	G G	C T	A G	G G	G G	G G	T T
L0461	C C	A G	T T	G T	G G	G G	A A	G G	C C	A A	G G	G G	C T	A G	G G	G G	G G	T T
405.0	C C	A G	T T	G T	A G	A A	A A	A A	C C	A A	G G	G G	C T	A G	G G	G G	G G	T T
L0214	C C	A G	T T	G T	G G	A A	A A	G G	C C	A A	G G	G G	C T	G G	G T	G G	G G	T T
459.0	C C	A G	T T	G G	G G	G G	A A	G G	C C	A A	G G	G G	C T	G G	G G	G T	G G	T T
DB213	C C	A G	T T	G G	G G	A A	A A	A G	C C	A A	G G	G G	C T	G G	G G	G T	G G	T T
DH467	C C	A G	T T	G G	G G	A G	A A	A A	C C	A A	G G	G G	C T	G G	G G	G T	G G	T T
L0907	C C	A G	T T	T T	G G	A G	A A	G G	C C	A A	G G	G G	C T	A G	G G	G T	G G	T T
DB325	C C	A G	T T	G G	G G	G G	A A	A A	C C	A A	G G	G G	C T	A G	G G	G T	G G	T T
DH445	C C	A G	T T	G T	A G	A A	A A	G G	C C	A A	G G	G G	C T	A G	G T	G T	G G	T T
DB221	C C	A G	T T	G T	G G	A G	A A	A G	C C	A G	G G	G G	C T	A G	G T	G T	G G	T T
DB207	C C	A G	T T	G T	G G	A A	A A	A G	C C	A A	G G	G G	C T	G G	T T	G T	G G	T T
DX136	C C	A G	G T	G T	G G	G G	A A	G G	C C	A A	G G	G G	C T	G G	G G	G G	A G	T T
DB457	C C	A G	T T	G G	G G	A G	A A	G G	C C	A A	G G	G G	C T	G G	G G	G G	A G	T T
DH106	C C	A G	T T	G T	G G	A G	A A	G G	C C	A A	G G	G G	C T	G G	G G	G G	A G	T T
L0837	C C	A G	T T	G T	G G	A G	A A	G G	C C	A A	G G	G G	C T	G G	G G	G G	A G	T T
DX191	C C	A G	T T	G T	G G	A G	A A	A G	C C	A A	G G	G G	C T	G G	G G	G G	A G	T T
L0991	C C	A G	T T	G G	G G	G G	A A	G G	C C	A A	G G	G G	C T	A G	G G	G G	A G	T T
L0203	C C	A G	T T	G T	G G	G G	A A	G G	C C	A A	G G	G G	C T	A G	G G	G G	A G	T T
684.0	C C	A G	T T	T T	A G	A G	A A	G G	C C	A A	G G	G G	C T	A G	G G	G G	A G	T T
L0926	C C	A G	T T	G T	G G	A G	A A	A G	C C	A A	G G	G G	C T	A G	G G	G G	A G	T T
DH158	C C	A G	T T	G T	G G	A G	A A	A G	C C	A A	G G	G G	C T	A A	G G	G G	A G	T T
54	C C	A G	T T	G T	G G	A G	A A	G G	C C	A A	G G	G G	C T	G G	G T	G G	A G	T T
280	C C	A G	T T	G T	G G	A G	A A	G G	C C	A A	G G	G G	C T	G G	G T	G G	A G	T T
DDX148	C C	A G	T T	G T	G G	A A	A A	G G	C C	A A	G G	G G	C T	G G	G T	G G	A G	T T
L0875	C C	A G	T T	G G	G G	A G	A A	A G	C C	A A	G G	G G	C T	G G	G T	G G	A G	T T
128	C C	A G	T T	G T	G G	A A	A A	G G	C C	A A	G G	G G	C T	A G	G T	G G	A G	T T
DH270	C C	A G	T T	G T	A G	A A	A A	G G	C C	A G	G G	G G	C T	A A	G T	G G	A G	T T
DB199	C C	A G	T T	G T	G G	A G	A A	G G	C C	A A	G G	G G	C T	G G	G G	G T	A G	T T
DX120	C C	A G	T T	G T	G G	A A	A A	G G	C C	A A	G G	G G	C T	G G	G G	G T	A G	T T
DB408	C C	A G	T T	G T	G G	G G	A A	G G	C C	A G	G G	G G	C T	G G	G G	G T	A G	T T
DH316	C C	A G	T T	G G	G G	G G	A A	G G	C C	A A	G G	G G	C T	A G	G G	G T	A G	T T
L0307	C C	A G	T T	G T	G G	G G	A A	G G	C C	A A	G G	G G	C T	A G	G G	G T	A G	T T
94	C C	A G	T T	G T	G G	A G	A A	A G	C C	A A	G G	G G	C T	A G	G G	G T	A G	T T
548.0	C C	A G	T T	T T	G G	A G	A A	A G	C C	A A	G G	G G	C T	A G	G G	G T	A G	T T
DDX055	C C	A G	T T	G G	G G	A G	A A	G G	C C	A A	A G	G G	C T	A G	G G	G T	A G	T T
DB438	C C	A G	T T	G T	G G	A A	A A	G G	C C	A A	G G	G G	C T	A G	G T	G T	A G	T T
L0947	C C	A G	T T	G G	G G	A A	A A	G G	C C	A A	G G	G G	C T	A G	T T	G T	A G	T T
DH074	C C	A G	T T	G T	G G	A G	A A	G G	C C	A A	G G	G G	C T	G G	G T	T T	A G	T T
551.0	C C	A G	T T	T T	A G	A A	A A	G G	C C	A A	G G	G G	C T	A A	G G	G G	A A	T T
DX309	C C	A G	T T	G G	G G	G G	A A	G G	C C	A A	G G	G G	C T	G G	G G	G T	A A	T T
584.0	C C	A G	T T	G G	G G	G G	A A	G G	C C	A A	G G	G G	C T	G G	G G	G T	A A	T T
DH486	C C	A G	T T	G G	G G	G G	A A	G G	C C	A A	G G	G G	C T	A G	G G	G T	A A	T T
DB392	C C	A G	T T	G G	G G	G G	A A	G G	C C	A A	G G	G G	C T	A G	G G	G T	A A	T T
L0975	C C	A G	G T	G T	G G	G G	A A	G G	C C	A A	G G	G G	C T	G G	G G	G G	G G	C T
DH201	C C	A G	T T	G G	G G	A A	A A	G G	C C	A A	G G	G G	C T	G G	G G	G G	G G	C T
668.0	C C	A G	T T	G G	G G	G G	A A	A G	C C	A A	G G	G G	C T	G G	G G	G G	G G	C T
195.0	C C	A G	T T	T T	G G	A G	A A	A A	C C	A A	G G	G G	C T	G G	G G	G G	G G	C T
DX017	C C	A G	T T	G T	G G	G G	A A	G G	C C	A A	G G	G G	C T	A G	G G	G G	G G	C T
DH512	C C	A G	T T	G G	G G	A G	A A	G G	C C	A A	G G	G G	C T	A G	G G	G G	G G	C T
DB369	C C	A G	T T	G G	G G	G G	A A	A G	C C	A A	G G	G G	C T	A G	G G	G G	G G	C T
DH191	C C	A G	G T	G G	G G	G G	A A	A G	C C	A A	G G	G G	C T	A G	G G	G G	G G	C T
DDX183	C C	A G	T T	G T	G G	G G	A A	A G	C C	A A	G G	G G	C T	A G	G G	G G	G G	C T
DB158	C C	A G	T T	G G	G G	A G	A A	A G	C C	A A	G G	G G	C T	A A	G G	G G	G G	C T
DDX212	C C	A G	T T	G G	G G	A G	A A	G G	C C	A A	G G	G G	C T	G G	G T	G G	G G	C T
664.0	C C	A G	G T	G G	G G	A G	A A	G G	C C	A A	G G	G G	C T	G G	G T	G G	G G	C T
DB222	C C	A G	G T	G T	G G	A G	A A	G G	C C	A A	G G	G G	C T	G G	G T	G G	G G	C T
249.0	C C	A G	G T	G G	G G	A G	A A	G G	C C	A A	G G	G G	C T	A G	G T	G G	G G	C T
DH182	C C	A G	T T	G T	G G	A A	A A	A G	C C	A A	G G	G G	C T	A G	G T	G G	G G	C T
250.0	C C	A G	G T	G T	G G	G G	A A	A G	C C	A A	G G	G G	C T	G G	G G	G T	G G	C T
DH547	C C	A G	T T	G G	G G	A A	A A	A A	C C	A A	G G	G G	C T	G G	G G	G T	G G	C T
DDX134	C C	A G	T T	G G	G G	G G	A A	G G	C C	A A	G G	G G	C T	A G	G G	G T	G G	C T
DX107	C C	A G	T T	G T	G G	A G	A A	G G	C C	A A	G G	G G	C T	A G	G G	G T	G G	C T
L0027	C C	A G	T T	G G	G G	A A	A A	G G	C C	A A	G G	G G	C T	A G	G G	G T	G G	C T
DDX120	C C	A G	T T	G T	A G	G G	A A	A G	C C	A A	G G	G G	C T	A G	G G	G T	G G	C T
DH506	C C	A G	T T	G G	G G	A G	A A	A G	C C	A G	G G	G G	C T	A G	G G	G T	G G	C T
DX325	C C	A G	T T	T T	G G	A G	A A	G G	C C	A A	G G	G G	C T	G G	G T	G T	G G	C T
DB390	C C	A G	T T	G T	G G	A G	A A	A G	C C	A A	G G	G G	C T	G G	G T	G T	G G	C T
DH202	C C	A G	G T	G T	G G	A A	A A	A G	C C	A A	G G	G G	C T	G G	G T	G T	G G	C T
DB120	C C	A G	T T	G T	G G	A G	A A	A G	C C	A G	G G	G G	C T	G G	G T	G T	G G	C T
DH199	C C	A G	T T	G G	G G	A G	A A	G G	C C	A A	G G	G G	C T	A A	G T	G T	G G	C T
L0202	C C	A G	T T	G T	G G	G G	A A	G G	C C	A G	G G	G G	C T	G G	G G	T T	G G	C T
L0202	C C	A G	T T	G T	G G	G G	A A	G G	C C	A G	G G	G G	C T	G G	G G	T T	G G	C T
DDX209	C C	A G	T T	G T	G G	A G	A A	G G	C C	A A	G G	G G	C T	A G	G T	T T	G G	C T
DB045	C C	A G	T T	G T	G G	A G	A A	G G	C C	A A	G G	G G	C T	G G	G G	G G	A G	C T
DB063	C C	A G	T T	G T	G G	A G	A A	G G	C C	A A	G G	G G	C T	G G	G G	G G	A G	C T
DB026	C C	A G	T T	G T	G G	A G	A A	G G	C C	A A	G G	G G	C T	G G	G G	G G	A G	C T
DB099	C C	A G	T T	G T	G G	A G	A A	G G	C C	A A	G G	G G	C T	G G	G G	G G	A G	C T
DX027	C C	A G	T T	G G	G G	G G	A A	G G	C C	A A	G G	G G	C T	A G	G G	G G	A G	C T
L0871	C C	A G	T T	G T	G G	G G	A A	G G	C C	A A	G G	G G	C T	A G	G G	G G	A G	C T
L1090	C C	A G	T T	T T	G G	G G	A A	G G	C C	A A	G G	G G	C T	A G	G G	G G	A G	C T
DX382	C C	A G	T T	G G	G G	A G	A A	G G	C C	A A	G G	G G	C T	A A	G T	G G	A G	C T
DX073	C C	A G	T T	G G	G G	A A	A A	G G	C C	A A	G G	G G	C T	A A	G T	G G	A G	C T
DH242	C C	A G	T T	G T	G G	G G	A A	G G	C C	A A	G G	G G	C T	G G	G G	G T	A G	C T
L0320	C C	A G	T T	G G	G G	A G	A A	G G	C C	A A	G G	G G	C T	G G	G G	G T	A G	C T
DDX253	C C	A G	T T	G G	G G	A G	A A	A G	C C	A A	G G	G G	C T	G G	G G	G T	A G	C T
135	C C	A G	G T	G T	G G	G G	A A	G G	C C	A A	G G	G G	C T	A G	G G	G T	A G	C T
DX439	C C	A G	T T	G G	G G	A G	A A	G G	C C	A A	G G	G G	C T	A G	G G	G T	A G	C T
DDX226	C C	A G	T T	G G	G G	A G	A A	G G	C C	A A	G G	G G	C T	A G	G G	G T	A G	C T
599.0	C C	A G	T T	G T	G G	A G	A A	G G	C C	A A	G G	G G	C T	A G	G G	G T	A G	C T
DX335	C C	A G	T T	G G	G G	G G	A A	A G	C C	A A	G G	G G	C T	A G	G G	G T	A G	C T
DDX078	C C	A G	T T	G G	G G	G G	A A	G G	C C	A A	G G	G G	C T	G G	G G	T T	A G	C T
L0174-2	C C	A G	T T	G T	G G	A G	A A	G G	C C	A A	G G	G G	C T	G G	G G	T T	A G	C T
L0152-2	C C	A G	T T	G T	G G	A G	A A	G G	C C	A A	G G	G G	C T	G G	G G	T T	A G	C T
L0210	C C	A G	T T	G T	G G	A G	A A	G G	C C	A A	G G	G G	C T	G G	G G	T T	A G	C T
DB498	C C	A G	T T	G T	G G	A G	A A	G G	C C	A A	G G	G G	C T	G G	G G	T T	A G	C T
L0441	C C	A G	T T	G T	G G	A G	A A	G G	C C	A A	G G	G G	C T	G G	G G	T T	A G	C T
L0403-1	C C	A G	T T	G T	G G	A G	A A	G G	C C	A A	G G	G G	C T	G G	G G	T T	A G	C T
L0390	C C	A G	T T	G T	G G	A G	A A	G G	C C	A A	G G	G G	C T	G G	G G	T T	A G	C T
L0399	C C	A G	T T	G T	G G	A G	A A	G G	C C	A A	G G	G G	C T	G G	G G	T T	A G	C T
L0414-2	C C	A G	T T	G T	G G	A G	A A	G G	C C	A A	G G	G G	C T	G G	G G	T T	A G	C T
L0133-1	C C	A G	T T	G T	G G	A G	A A	G G	C C	A A	G G	G G	C T	G G	G G	T T	A G	C T
370	C C	A G	T T	G T	G G	A G	A A	G G	C C	A A	G G	G G	C T	A G	G G	T T	A G	C T
DH175	C C	A G	T T	G T	G G	G G	A A	G G	C C	A A	G G	G G	C T	G G	G G	G G	A A	C T
DDX240	C C	A G	T T	G G	G G	A G	A A	G G	C C	A A	G G	G G	C T	G G	G G	G G	A A	C T
DB411	C C	A G	T T	T T	G G	G G	A A	G G	C C	A A	G G	G G	C T	A G	G G	G G	A A	C T
DX243	C C	A G	T T	G G	G G	G G	A A	G G	C C	A A	G G	G G	C T	A G	G T	G G	A A	C T
DX392	C C	A G	T T	G T	G G	A A	A A	G G	C C	A A	G G	G G	C T	A G	G G	G T	A A	C T
DB146	C C	A G	T T	G G	G G	A G	A A	G G	C C	A A	G G	G G	C T	A G	G G	T T	A A	C T
273	C C	A G	T T	G G	G G	G G	A A	G G	C C	A A	G G	G G	C T	A G	G G	G G	G G	C C
143	C C	A G	T T	G G	G G	A G	A A	A G	C C	A A	G G	G G	C T	A G	G G	G G	G G	C C
L0476	C C	A G	G T	G G	G G	A G	A A	A G	C C	A A	G G	G G	C T	G G	G T	G G	G G	C C
DH023	C C	A G	T T	T T	A G	G G	A A	A G	C C	A A	G G	G G	C T	G G	G G	G T	G G	C C
DX308	C C	A G	T T	G T	G G	A G	A A	A G	C C	A A	G G	G G	C T	G G	G G	G T	G G	C C
DDX170	C C	A G	T T	G T	G G	A G	A A	G G	C C	A A	G G	G G	C T	A G	G G	G T	G G	C C
DB126	C C	A G	T T	G G	G G	A G	A A	G G	C C	A G	G G	G G	C T	A G	G T	G T	G G	C C
DB530	C C	A G	T T	G G	G G	A G	A A	G G	C C	A A	G G	G G	C T	A G	G G	G G	A G	C C
L0089	C C	A G	T T	G G	G G	G G	A A	A G	C C	A A	G G	G G	C T	A A	G G	G G	A G	C C
L0089	C C	A G	T T	G G	G G	G G	A A	A G	C C	A A	G G	G G	C T	A A	G G	G G	A G	C C
DH517	C C	A G	T T	G T	G G	A G	A A	A G	C C	A A	G G	G G	C T	A G	G T	G G	A G	C C
79	C C	A G	T T	G G	G G	G G	A A	G G	C C	A A	G G	G G	C T	A G	G G	G T	A G	C C
L0021	C C	A G	T T	G T	G G	A G	A A	G G	C C	A A	G G	G G	C T	G G	G G	G G	A A	C C
294	C G	A G	T T	G G	G G	G G	A A	A A	C C	A A	G G	G G	C T	G G	G G	G G	G G	T T
L0804	C G	A G	T T	G T	G G	A G	A A	G G	C C	A A	G G	G G	C T	A G	G T	G G	G G	T T
DB532	C G	A G	G T	T T	A G	G G	A A	G G	C C	A A	G G	G G	C T	G G	G G	G G	A G	T T
DH098	C G	A G	T T	G G	G G	A G	A A	G G	C C	A A	G G	G G	C T	G G	G G	G G	A G	T T
L0232	C G	A G	T T	G G	G G	A G	A A	G G	C C	A A	G G	G G	C T	G G	G G	G G	A G	T T
362	C G	A G	G T	G G	G G	G G	A A	G G	C C	A A	G G	G G	C T	A G	G G	G G	A G	T T
L0806	C G	A G	T T	G T	G G	A G	A A	G G	C C	A A	G G	G G	C T	A G	G G	G G	A G	T T
DX504	C G	A G	T T	T T	G G	A A	A A	G G	C C	A A	G G	G G	C T	A G	G G	G G	A G	T T
L0809	C G	A G	T T	G T	G G	G G	A A	G G	C C	A A	G G	G G	C T	A A	G G	G G	A G	T T
DH188	C G	A G	T T	G G	G G	A G	A A	G G	C C	A A	G G	G G	C T	A G	G T	G G	A G	T T
L0820	C G	A G	T T	G T	A G	G G	A A	G G	C C	A A	G G	G G	C T	A G	G G	G T	A G	T T
385.0	C G	A G	T T	T T	G G	A G	A A	G G	C C	A A	G G	G G	C T	A G	G G	G T	A G	T T
DB403	C G	A G	T T	G G	G G	G G	A A	G G	C C	A A	G G	G G	C T	G G	G G	T T	A G	T T
L1107	C G	A G	T T	G G	G G	A G	A A	G G	C C	A A	G G	G G	C T	G G	G T	G G	A A	T T
L0963	C G	A G	T T	G T	G G	G G	A A	G G	C C	A A	G G	G G	C T	A G	G G	T T	A A	T T
489.0	C G	A G	T T	G G	G G	G G	A A	G G	C C	A A	G G	G G	C T	G G	G G	G G	G G	C T
L0829	C G	A G	T T	G G	G G	A G	A A	A G	C C	A A	G G	G G	C T	G G	G G	G G	G G	C T
511.0	C G	A G	T T	G T	G G	A G	A A	G G	C C	A A	G G	G G	C T	A G	G G	G G	G G	C T
DX310	C G	A G	T T	G T	A G	G G	A A	G G	C C	A A	G G	G G	C T	A G	G T	G G	G G	C T
DX370	C G	A G	T T	T T	G G	G G	A A	G G	C C	A A	G G	G G	C T	A G	G G	G T	G G	C T
DX338	C G	A G	T T	T T	G G	A G	A A	G G	C C	A A	G G	G G	C T	G G	G G	G G	A G	C T
DB425	C G	A G	T T	G T	G G	G G	A A	A G	C C	A A	G G	G G	C T	G G	G G	G G	A G	C T
DB274	C G	A G	T T	G T	G G	A G	A A	A G	C C	A A	G G	G G	C T	G G	G G	G G	A G	C T
358	C G	A G	T T	G G	G G	G G	A A	G G	C C	A A	G G	G G	C T	A G	G G	G G	A G	C T
473.0	C G	A G	T T	G T	G G	G G	A A	G G	C C	A A	G G	G G	C T	A G	G G	G G	A G	C T
DH325	C G	A G	G T	T T	G G	A G	A A	G G	C C	A A	G G	G G	C T	A G	G G	G G	A G	C T
8	C G	A G	T T	G G	G G	G G	A A	G G	C C	A A	G G	G G	C T	G G	G G	G T	A G	C T
DH507	C G	A G	T T	G G	G G	A G	A A	G G	C C	A A	G G	G G	C T	G G	G G	G T	A G	C T
L1080	C G	A G	T T	G T	A G	G G	A A	G G	C C	A A	G G	G G	C T	G G	G G	T T	A G	C T
22	C G	A G	T T	G T	G G	G G	A A	G G	C C	A A	G G	G G	C T	A G	G G	G G	A A	C T
472.0	C G	A G	T T	T T	G G	A G	A A	G G	C C	A A	G G	G G	C T	A G	G G	G T	G G	C C
468.0	C G	A G	T T	G G	G G	A G	A A	G G	C C	A G	G G	G G	C T	A G	G G	G T	G G	C C
DB405	C G	A G	T T	G G	G G	G G	A A	G G	C C	A A	G G	G G	C T	A G	G G	G G	A G	C C
DDX083	C G	A G	T T	G G	G G	G G	A A	A G	C C	A A	G G	G G	C T	A A	G G	G G	A G	C C
610.0	C C	A G	T T	G T	A G	A G	A A	A A	C C	A A	G G	G G	C C	G G	G G	G G	G G	T T
538.0	C C	A G	T T	G G	G G	G G	A A	G G	C C	A A	G G	G G	C C	A G	G G	G G	G G	T T
DDX180	C C	A G	T T	G G	G G	G G	A A	G G	C C	A G	G G	G G	C C	A G	G G	G G	G G	T T
L0999	C C	A G	T T	G T	G G	A G	A A	G G	C C	A A	G G	G G	C C	A A	G G	G G	G G	T T
L0865	C C	A G	T T	G G	G G	A A	A A	G G	C C	A A	G G	G G	C C	G G	T T	G G	G G	T T
DH085	C C	A G	T T	G G	G G	A A	A A	A G	C C	A A	G G	G G	C C	G G	G G	G T	G G	T T
L0263	C C	A G	G T	G G	G G	A A	A A	A G	C C	A A	G G	G G	C C	A G	G T	T T	G G	T T
L1071	C C	A G	T T	G G	G G	G G	A A	G G	C C	A A	G G	G G	C C	A G	G G	G G	A G	T T
DB452	C C	A G	T T	G T	G G	A G	A A	G G	C C	A A	G G	G G	C C	A G	G G	G G	A G	T T
L1064	C C	A G	T T	G G	G G	A G	A A	G G	C C	A A	G G	G G	C C	A G	G T	G G	A G	T T
DH192	C C	A G	G G	G T	G G	A G	A A	G G	C C	A A	G G	G G	C C	A G	G T	G G	A G	T T
L0798	C C	A G	T T	G G	G G	G G	A A	G G	C C	A A	G G	G G	C C	G G	G G	G T	A G	T T
DX499	C C	A G	T T	G T	G G	G G	A A	G G	C C	A A	G G	G G	C C	G G	G G	G T	A G	T T
DX055	C C	A G	T T	G T	G G	A G	A A	G G	C C	A A	G G	G G	C C	G G	G G	G T	A G	T T
DB155	C C	A G	T T	G T	G G	A G	A A	G G	C C	A A	G G	G G	C C	G G	G G	G T	A G	T T
DH083	C C	A G	T T	G T	A G	A A	A A	G G	C C	A A	G G	C G	C C	G G	G G	G T	A G	T T
DB107	C C	A G	G T	G G	G G	G G	A A	G G	C C	A A	G G	G G	C C	A G	G G	G T	A G	T T
DX271	C C	A G	T T	G G	G G	G G	A A	A G	C C	A A	G G	G G	C C	A G	G G	G T	A G	T T
550.0	C C	A G	T T	T T	G G	A G	A A	A G	C C	A A	G G	G G	C C	A G	G G	G T	A G	T T
DX010	C C	A G	T T	T T	G G	A G	A A	G G	C C	A G	G G	G G	C C	A G	G G	G T	A G	T T
356	C C	A G	T T	G G	G G	A G	A A	G G	C C	A A	G G	G G	C C	G G	G T	G T	A G	T T
DX363	C C	A G	T T	T T	G G	A G	A A	G G	C C	A A	G G	G G	C C	G G	G T	G T	A G	T T
L0092	C C	A G	T T	G G	G G	A A	A A	G G	C C	A A	G G	G G	C C	G G	G T	G G	A A	T T
L0092	C C	A G	T T	G G	G G	A A	A A	G G	C C	A A	G G	G G	C C	G G	G T	G G	A A	T T
L0030	C C	A G	G T	G G	G G	A G	A A	G G	C C	A A	G G	G G	C C	G G	G G	G G	G G	C T
L0030	C C	A G	G T	G G	G G	A G	A A	G G	C C	A A	G G	G G	C C	G G	G G	G G	G G	C T
DDX149	C C	A G	T T	G G	G G	G G	A A	G G	C C	A A	G G	G G	C C	G G	G G	G T	G G	C T
DX476	C C	A G	T T	G G	G G	A G	A A	A G	C C	A A	G G	G G	C C	G G	G G	G T	G G	C T
486.0	C C	A G	T T	G T	G G	A G	A A	A G	C C	A A	G G	G G	C C	G G	G G	G T	G G	C T
L0868	C C	A G	T T	G G	G G	A A	A A	G G	C C	A A	G G	G G	C C	A G	G G	G T	G G	C T
312	C C	A G	T T	G T	G G	A G	A A	A A	C C	A A	G G	G G	C C	A G	G G	G T	G G	C T
DDX260	C C	A G	T T	G T	G G	A G	A A	G G	C C	A A	G G	G G	C C	G G	G T	G T	G G	C T
DX222	C C	A G	T T	G G	G G	A G	A A	A G	C C	A A	G G	G G	C C	G G	G T	G T	G G	C T
DX044	C C	A G	T T	G G	G G	G G	A A	A G	C C	A A	G G	G G	C C	A G	G G	T T	G G	C T
DX198	C C	A G	T T	G G	G G	G G	A A	G G	C C	A A	G G	G G	C C	G G	G G	G G	A G	C T
554.0	C C	A G	T T	T T	A G	A G	A A	A G	C C	A A	G G	G G	C C	G G	G G	G G	A G	C T
DX461	C C	A G	T T	G G	G G	G G	A A	G G	C C	A A	G G	G G	C C	A G	G G	G G	A G	C T
DB131	C C	A G	T T	G G	G G	A G	A A	G G	C C	A A	G G	G G	C C	A G	G G	G G	A G	C T
L0212	C C	A G	T T	T T	G G	G G	A A	A G	C C	A A	G G	G G	C C	A G	G G	G G	A G	C T
549.0	C C	A G	T T	G T	G G	A A	A A	G G	C C	A A	G G	G G	C C	A A	G G	G G	A G	C T
333	C C	A G	T T	G T	G G	G G	A A	G G	C C	A A	G G	G G	C C	G G	G G	G T	A G	C T
462.0	C C	A G	T T	G G	G G	A G	A A	G G	C C	A A	G G	G G	C C	G G	G G	G T	A G	C T
DB254	C C	A G	T T	G T	G G	G G	A A	A G	C C	A A	G G	G G	C C	G G	G G	G T	A G	C T
DX237	C C	A G	T T	G G	G G	A G	A A	A G	C C	A A	G G	G G	C C	G G	G G	G T	A G	C T
DB278	C C	A G	T T	G G	G G	A A	A A	G G	C C	A A	G G	G G	C C	G G	G T	G T	A G	C T
DDX196	C C	A G	T T	G G	G G	G G	A A	G G	C C	A A	G G	G G	C C	G G	G G	G G	A A	C T
615.0	C C	A G	G T	G G	G G	G G	A A	G G	C C	A A	G G	G G	C C	G G	G G	G G	A A	C T
L0826	C C	A G	T T	G G	G G	A G	A A	G G	C C	A A	G G	G G	C C	A G	G G	G G	A A	C T
DX134	C C	A G	G T	G T	A G	A G	A A	G G	C C	A A	G G	G G	C C	G G	G T	G G	A A	C T
DDX256	C C	A G	T T	G T	A G	G G	A A	G G	C C	A A	G G	G G	C C	A G	G G	G T	A A	C T
DH014	C C	A G	T T	G G	G G	G G	A A	A A	C C	A A	G G	G G	C C	G G	G G	G G	G G	C C
DX546	C C	A G	T T	G G	G G	G G	A A	A G	C C	A A	G G	G G	C C	A G	G G	G G	G G	C C
DX514	C C	A G	G T	G T	G G	A G	A A	G G	C C	A A	G G	G G	C C	G G	G T	G G	G G	C C
208.0	C C	A G	T T	G G	G G	A G	A A	A G	C C	A A	G G	G G	C C	A G	G T	G T	A G	C C
277	C C	A G	T T	G G	G G	G G	A A	G G	C C	A A	G G	G G	C C	G G	G G	T T	A G	C C
L0050	C G	A G	T T	G G	G G	G G	A A	A A	C C	A A	G G	G G	C C	G G	G G	G G	G G	T T
402.0	C G	A G	T T	G G	G G	A A	A A	G G	C C	A A	G G	G G	C C	G G	T T	G T	G G	T T
DX008	C G	A G	T T	G T	G G	A G	A A	G G	C C	A A	G G	G G	C C	A G	G G	T T	G G	T T
496.0	C G	A G	T T	G G	G G	G G	A A	G G	C C	A A	G G	G G	C C	G G	G G	G G	A G	T T
DH433	C G	A G	T T	G G	G G	G G	A A	A G	C C	A A	G G	G G	C C	G G	G G	G G	A G	T T
L0112	C G	A G	T T	G T	G G	A G	A A	G G	C C	A A	G G	G G	C C	G G	G T	G T	A G	T T
547.0	C G	A G	T T	G G	G G	A G	A A	G G	C C	A A	G G	G G	C C	G G	G G	G T	A A	T T
L0111	C G	A G	T T	G T	G G	A G	A A	G G	C C	A A	G G	G G	C C	G G	G T	G T	A A	T T
L0204	C G	A G	T T	G T	A G	G G	A A	G G	C C	A A	G G	G G	C C	A G	G G	G G	G G	C T
DX384	C G	A G	T T	G T	G G	A G	A A	G G	C C	A A	G G	G G	C C	A G	G T	G T	G G	C T
L0838	C G	A G	T T	G T	A G	A G	A A	G G	C C	A A	G G	G G	C C	A G	G T	G G	A G	C T
L0914	C G	A G	T T	G T	G G	G G	A A	G G	C C	A A	G G	G G	C C	G G	G G	G T	A G	C T
DDX214	C G	A G	T T	G G	G G	G G	A A	G G	C C	A A	G G	G G	C C	A G	G G	G T	A G	C T
L0013	C G	A G	T T	G T	G G	G G	A A	A G	C C	A A	G G	G G	C C	G G	G G	G G	G G	C C
L0013	C G	A G	T T	G T	G G	G G	A A	A G	C C	A A	G G	G G	C C	G G	G G	G G	G G	C C
L0059	C G	A G	T T	G T	G G	A A	A A	A G	C C	A A	G G	G G	C C	G G	G T	T T	G G	C C
L0103	C C	G G	G T	G T	G G	A G	A A	A G	C C	A G	G G	G G	T T	A G	G T	G G	G G	T T
L0103	C C	G G	G T	G T	G G	A G	A A	A G	C C	A G	G G	G G	T T	A G	G T	G G	G G	T T
DX541	C C	G G	G T	G T	A G	A G	A A	A G	C C	A A	G G	G G	T T	G G	G G	G G	A G	T T
DX488	C C	G G	T T	G G	G G	G G	A A	G G	C C	A A	G G	G G	T T	A G	G G	G T	A G	T T
175.0	C C	G G	T T	G G	G G	G G	A A	G G	C C	A A	G G	G G	T T	A G	G G	G G	G G	C T
DX528	C C	G G	T T	G T	G G	G G	A A	A G	C C	A A	G G	G G	T T	G G	G G	T T	G G	C T
DX066	C C	G G	T T	G G	G G	A A	A A	G G	C C	A A	G G	G G	T T	G G	G T	G G	A G	C T
191.0	C C	G G	T T	G G	G G	G G	A A	G G	C C	A A	G G	G G	T T	A G	G G	G G	A G	C C
475.0	C G	G G	T T	G T	G G	G G	A A	G G	C C	A A	G G	G G	T T	A G	G G	G G	G G	T T
DX375	C G	G G	T T	G G	G G	G G	A A	A A	C C	A A	G G	G G	T T	A G	G G	G G	G G	T T
DH491	C G	G G	T T	G G	G G	A G	A A	G G	C C	A A	G G	G G	T T	A G	G G	G G	A G	T T
DX135	C G	G G	T T	G G	G G	G G	A A	A G	C C	A A	G G	G G	T T	G G	G G	G G	G G	C T
DX509	C G	G G	T T	G T	G G	G G	A A	A G	C C	A A	G G	G G	T T	G G	G G	G G	G G	C T
DDX090	C G	G G	T T	G G	G G	G G	A A	G G	C C	A A	G G	G G	T T	G G	G G	G T	G G	C T
DDX257	C G	G G	T T	G G	G G	A G	A A	G G	C C	A A	G G	G G	T T	A A	G T	G T	A G	C T
140	C G	G G	T T	G T	G G	G G	A A	G G	C C	A A	G G	G G	T T	G G	G G	G G	A A	C T
DB343	C G	G G	T T	G T	G G	G G	A A	G G	C C	A A	G G	G G	T T	A G	G G	G G	A A	C T
L0325	C C	G G	T T	G G	G G	A G	A A	G G	C C	A A	G G	G G	C T	A G	G G	G G	G G	T T
659.0	C C	G G	T T	G G	G G	G G	A A	G G	C C	A A	G G	G G	C T	A A	G G	G G	G G	T T
365	C C	G G	T T	G T	G G	A G	A A	A G	C C	A A	G G	G G	C T	A G	G T	G G	A G	T T
DX440	C C	G G	T T	G G	G G	G G	A A	G G	C C	A A	G G	G G	C T	A G	G G	G T	A G	T T
L0850	C C	G G	T T	G T	G G	A G	A A	G G	C C	A G	G G	G G	C T	A A	G G	G G	A A	T T
6	C C	G G	T T	G T	A G	A G	A A	G G	C C	A A	G G	G G	C T	G G	G T	G G	A A	T T
DDX038	C C	G G	T T	G T	G G	A G	A A	G G	C C	A A	G G	G G	C T	A G	G G	G T	A A	T T
DH472	C C	G G	T T	G T	G G	G G	A A	G G	C C	A A	G G	G G	C T	A G	G G	G G	G G	C T
DX032	C C	G G	T T	G G	G G	A G	A A	G G	C C	A A	G G	G G	C T	G G	G G	G T	A G	C T
DB477	C C	G G	T T	G T	G G	G G	A A	A G	C C	A A	G G	G G	C T	A G	G G	G T	A G	C T
DH263	C C	G G	T T	G T	G G	A G	A A	G G	C C	A A	G G	G G	C T	G G	G T	G T	A G	C T
DX297	C C	G G	T T	G T	A G	A G	A A	G G	C C	A A	G G	G G	C T	A G	G G	G G	A A	C T
DX428	C C	G G	T T	T T	G G	A G	A A	G G	C C	A A	G G	G G	C T	A G	G G	G G	G G	C C
DX246	C C	G G	T T	G G	G G	A G	A A	A G	C C	A A	G G	G G	C T	G G	G T	G G	A G	C C
DH459	C G	G G	T T	G T	G G	G G	A A	G G	C C	A A	G G	G G	C T	A G	G G	G G	G G	T T
123	C G	G G	T T	G T	A G	G G	A A	A G	C C	A A	G G	G G	C T	A G	G G	G T	G G	T T
L0195	C G	G G	T T	G G	G G	A A	A A	A G	C C	A G	G G	G G	C T	G G	G T	G T	G G	T T
DDX219	C G	G G	T T	G T	G G	A G	A A	G G	C C	A A	G G	G G	C T	A G	G G	G G	A G	T T
328	C G	G G	T T	G G	G G	A G	A A	G G	C C	A A	G G	G G	C T	A G	G T	G G	A G	T T
DH450	C G	G G	T T	G G	G G	A A	A A	G G	C C	A A	G G	G G	C T	A A	G T	G G	A G	T T
436.0	C G	G G	T T	G G	G G	G G	A A	G G	C C	A A	G G	G G	C T	A G	G G	G T	A G	T T
L0487	C G	G G	T T	G T	G G	G G	A A	G G	C C	A A	G G	G G	C T	A G	G G	T T	A A	T T
L0081	C G	G G	T T	G G	G G	A G	A A	G G	C C	A A	G G	G G	C T	G G	G G	G G	G G	C T
DDX096	C G	G G	T T	G G	G G	A A	A A	G G	C C	A A	G G	G G	C T	A G	G G	G G	G G	C T
DDX241	C G	G G	T T	G G	G G	A A	A A	G G	C C	A A	G G	G G	C T	G G	T T	G G	G G	C T
L0491	C G	G G	T T	G T	A G	A G	A A	A G	C C	A A	G G	G G	C T	A G	G G	G T	G G	C T
DDX033	C G	G G	T T	G T	A G	A G	A A	A G	C C	A A	G G	G G	C T	G G	G T	G T	G G	C T
L0175	C G	G G	T T	G T	G G	A A	A A	G G	C C	A A	G G	G G	C T	A G	G G	G G	A G	C T
DDX224	C G	G G	T T	G T	A G	A G	A A	G G	C C	A A	G G	G G	C T	A G	G T	G G	A G	C T
260.0	C G	G G	T T	G T	A G	A A	A A	G G	C C	A A	G G	G G	C T	A G	G G	G T	A A	C T
24	G G	G G	T T	G G	G G	A G	A A	G G	C C	A G	G G	G G	C T	G G	G G	G T	A A	T T
DDX251	G G	G G	T T	G T	G G	A G	A A	G G	C C	A A	G G	G G	C T	A G	G G	G G	A G	C T
L1157	C C	G G	T T	G G	G G	A A	A A	G G	C C	A A	G G	G G	C C	A G	G G	G T	A G	T T
DH508	C C	G G	T T	G G	G G	A G	A A	G G	C C	A A	G G	G G	C C	A G	G G	G T	A A	T T
L0009	C C	G G	T T	G T	G G	G G	A A	G G	C C	A A	G G	G G	C C	A G	G G	G G	G G	C T
L0009	C C	G G	T T	G T	G G	G G	A A	G G	C C	A A	G G	G G	C C	A G	G G	G G	G G	C T
DX543	C C	G G	T T	G G	G G	A A	A A	G G	C C	A A	G G	G G	C C	A A	G T	G G	G G	C T
DH361	C C	G G	T T	G G	G G	A A	A A	A G	C C	A A	A G	G G	C C	A A	G G	G G	A G	C T
DB420	C C	G G	T T	G T	G G	A G	A A	G G	C C	A A	G G	G G	C C	A G	G T	G G	A G	C T
L0896	C C	G G	T T	G T	G G	A G	A A	G G	C C	A A	G G	G G	C C	A G	G G	G G	A A	C T
288	C G	G G	T T	G T	G G	G G	A A	G G	C C	A A	G G	G G	C C	A G	G G	G T	G G	T T
DX112	C G	G G	T T	G G	G G	A G	A A	G G	C C	A A	G G	G G	C C	G G	G T	G T	G G	C T
313	C G	G G	T T	G G	G G	A G	A A	G G	C C	A A	G G	G G	C C	G G	G G	G G	A G	C T
DDX225	C G	G G	T T	G G	G G	A G	A A	G G	C C	A A	G G	G G	C C	A G	G G	G G	A G	C T
DB351	C G	G G	T T	G G	G G	A G	A A	G G	C C	A A	G G	G G	C C	A G	G G	G G	A G	C T
L1108	C G	G G	T T	G G	G G	A G	A A	G G	C C	A A	G G	G G	C C	A G	G G	G T	A G	C T
DB395	C G	G G	T T	T T	A G	G G	A A	G G	C C	A G	G G	G G	C C	A G	G G	G T	A A	C T
DB294	C G	G G	T T	T T	A G	A G	A A	G G	C C	A A	G G	G G	C C	G G	G T	G G	G G	C C
L0894	C G	G G	T T	G T	G G	A G	A A	G G	C C	A A	G G	G G	C C	A G	G G	G G	A G	C C
645.0	G G	G G	G T	G T	G G	G G	A A	G G	C C	A A	G G	G G	C C	G G	G G	G G	A G	C T
DDX177	G G	G G	T T	G T	G G	G G	A A	G G	C C	A A	G G	G G	C C	A A	G G	G G	A A	C T
227.0	C C	A A	T T	G G	G G	A G	A G	G G	C C	A G	G G	G G	C T	A G	G G	G G	G G	T T
199.0	C C	A A	G T	T T	G G	G G	A G	A G	C C	A A	G G	G G	C T	A A	G G	G G	G G	C T
196.0	C C	A A	G T	G G	G G	A A	A G	A G	C C	A A	G G	G G	C T	A G	T T	G G	G G	C T
231.0	C G	A G	T T	G T	G G	A A	A G	G G	C C	A A	G G	G G	T T	G G	G T	G T	G G	C T
491.0	C C	A G	T T	G T	G G	A G	A G	G G	C C	A A	G G	G G	C C	G G	G T	G G	A A	C C
230.0	C G	A G	T T	G G	G G	A G	A G	G G	C C	A A	G G	G G	C C	A G	G G	G T	A A	T T
L1130	C C	A A	T T	G G	G G	A G	A G	G G	C C	A A	G G	G G	T T	G G	G G	G G	G G	T T
DB108	C C	A A	T T	G T	G G	A G	A G	G G	C C	A A	G G	G G	T T	A G	G T	G G	G G	T T
DX534	C C	A A	T T	G G	G G	G G	A G	G G	C C	A A	G G	G G	T T	G G	G G	G G	A G	T T
L0848	C C	A A	T T	G T	G G	G G	A G	G G	C C	A A	G G	G G	T T	G G	G G	G G	A G	T T
DDX270	C C	A A	T T	T T	G G	A A	A G	A G	C C	A A	G G	G G	T T	A G	G G	G T	A G	T T
DDX236	C C	A A	T T	G T	G G	A G	A G	G G	C C	A A	G G	G G	T T	G G	G G	G G	A A	T T
132	C C	A A	T T	G T	A G	A G	A G	G G	C C	A A	G G	G G	T T	G G	G T	G G	A A	T T
598.0	C C	A A	T T	T T	G G	A G	A G	G G	C C	A A	G G	G G	T T	G G	G G	G G	G G	C T
L1029	C C	A A	T T	T T	G G	A G	A G	A G	C C	A A	G G	G G	T T	G G	G G	G G	G G	C T
555.0	C C	A A	T T	T T	G G	G G	A G	G G	C C	A A	G G	G G	T T	A A	G G	G G	G G	C T
192.0	C C	A A	T T	G T	G G	A G	A G	G G	C C	A A	G G	G G	T T	G G	G G	G T	G G	C T
296	C C	A A	T T	G T	G G	A A	A G	G G	C C	A A	G G	G G	T T	G G	G T	G T	G G	C T
L0899	C C	A A	T T	G T	A G	A G	A G	G G	C C	A A	G G	G G	T T	G G	G G	G G	A G	C T
L1165	C C	A A	T T	G G	G G	A G	A G	G G	C C	A A	G G	G G	T T	A G	G G	G G	A G	C T
84	C C	A A	T T	G G	G G	A G	A G	G G	C C	A G	G G	G G	T T	G G	G T	G T	A G	C T
278	C C	A A	T T	G T	G G	G G	A G	G G	C C	A A	G G	G G	C T	G G	G G	G G	G G	T T
DX471	C C	A A	T T	G T	G G	A G	A G	A G	C C	A A	G G	G G	C T	G G	G G	G G	G G	T T
L1011	C C	A A	T T	G G	G G	A A	A G	G G	C C	A A	G G	G G	C T	A G	T T	G G	G G	T T
DX462	C C	A A	T T	G G	G G	A A	A G	A G	C C	A A	G G	G G	C T	G G	T T	G G	A G	T T
L0861	C C	A A	T T	G T	G G	A G	A G	G G	C C	A A	G G	G G	C T	G G	G G	G T	A G	T T
DDX049	C C	A A	T T	G T	G G	A G	A G	A G	C C	A A	G G	G G	C T	G G	G G	G T	A G	T T
265.0	C C	A A	T T	G G	G G	G G	A G	G G	C C	A A	G G	G G	C T	A G	G G	G T	A G	T T
263.0	C C	A A	T T	G T	G G	A G	A G	A G	C C	A A	G G	G G	C T	G G	G T	G T	A G	T T
DX047	C C	A A	T T	G G	G G	G G	A G	G G	C C	A A	G G	G G	C T	A G	G G	T T	A G	T T
290	C C	A A	T T	G G	G G	G G	A G	G G	C C	A A	G G	G G	C T	G G	G G	G T	A A	T T
DB253	C C	A A	T T	T T	A G	G G	A G	G G	C C	A A	G G	G G	C T	G G	G G	G T	A A	T T
DX247	C C	A A	T T	G G	G G	A G	A G	G G	C C	A A	G G	G G	C T	G G	G G	G T	A A	T T
257.0	C C	A A	T T	G G	G G	A G	A G	G G	C C	A A	G G	G G	C T	G G	G T	T T	A A	T T
L0992	C C	A A	T T	G G	G G	A G	A G	A G	C C	A A	G G	G G	C T	G G	G G	G G	G G	C T
DH529	C C	A A	T T	G T	G G	A G	A G	A G	C C	A A	G G	G G	C T	A G	G G	G G	G G	C T
DX472	C C	A A	T T	G G	G G	A A	A G	G G	C C	A A	G G	G G	C T	G G	G T	G G	G G	C T
264.0	C C	A A	T T	G G	G G	A G	A G	G G	C C	A A	G G	G G	C T	A G	G T	G G	G G	C T
DDX002	C C	A A	T T	T T	A G	G G	A G	G G	C C	A A	G G	G G	C T	G G	G G	G T	G G	C T
L0840	C C	A A	T T	G T	G G	G G	A G	G G	C C	A A	G G	G G	C T	A G	G G	G T	G G	C T
DDX193	C C	A A	T T	G T	A G	A G	A G	G G	C C	A A	G G	G G	C T	A G	G G	G G	A G	C T
L0929	C C	A A	T T	G T	G G	A G	A G	G G	C C	A A	G G	G G	C T	G G	G T	G G	A G	C T
L0927	C C	A A	T T	G G	G G	A A	A G	G G	C C	A A	G G	G G	C T	G G	G T	G G	A G	C T
153	C C	A A	T T	G T	G G	A G	A G	A G	C C	A A	G G	G G	C T	G G	G T	G G	A G	C T
200.0	C C	A A	T T	G T	A G	A G	A G	A G	C C	A A	G G	G G	C T	A G	G G	G T	A G	C T
L0388	C C	A A	T T	G G	G G	A A	A G	A G	C C	A A	G G	G G	C T	A G	G T	G T	A G	C T
DH035	C C	A A	T T	G T	G G	A G	A G	A G	C C	A A	G G	G G	C T	G G	G G	G G	G G	C C
L0925	C C	A A	T T	G G	G G	A A	A G	G G	C C	A A	G G	G G	C T	G G	G T	G G	A A	C C
DDX065	C C	A A	T T	G T	G G	A G	A G	G G	C C	A A	G G	G G	C C	G G	G T	G G	G G	T T
L0313	C C	A A	T T	G G	G G	G G	A G	A G	C C	A A	G G	G G	C C	G G	G G	G T	G G	T T
L0965	C C	A A	T T	G G	G G	A G	A G	A G	C C	A A	G G	G G	C C	A G	G G	G T	G G	T T
L1159	C C	A A	T T	T T	G G	A A	A G	A G	C C	A A	G G	G G	C C	G G	G T	T T	G G	T T
224.0	C C	A A	G T	G G	G G	A A	A G	G G	C C	A A	G G	G G	C C	A G	G G	G G	A G	T T
DH044	C C	A A	T T	G T	G G	A G	A G	G G	C C	A A	G G	G G	C C	G G	G T	G G	A G	T T
565.0	C C	A A	T T	G G	G G	A A	A G	G G	C C	A A	G G	G G	C C	A G	G T	G G	A G	T T
DB494	C C	A A	T T	G G	G G	A G	A G	G G	C C	A A	G G	G G	C C	G G	G G	G T	A G	T T
DB287	C C	A A	T T	G G	G G	A G	A G	G G	C C	A A	G G	G G	C C	A G	G G	T T	A G	T T
Dx090	C C	A A	T T	G T	G G	G G	A G	G G	C C	A A	G G	G G	C C	G G	G G	G G	A A	T T
L0148	C C	A A	T T	T T	G G	A G	A G	G G	C C	A A	G G	G G	C C	A G	G G	G G	A A	T T
L1171	C C	A A	T T	G G	G G	G G	A G	G G	C C	A A	G G	G G	C C	G G	G G	G G	G G	C T
L0900	C C	A A	T T	G G	G G	G G	A G	G G	C C	A A	G G	G G	C C	A G	G G	G G	G G	C T
540.0	C C	A A	T T	G G	G G	A G	A G	G G	C C	A A	G G	G G	C C	G G	G G	T T	G G	C T
L0492	C C	A A	T T	T T	G G	A G	A G	A G	C C	A A	G G	G G	C C	G G	G G	G G	A G	C T
DX318	C C	A A	T T	G G	G G	G G	A G	G G	C C	A A	G G	G G	C C	A G	G G	G G	A G	C T
DX106	C C	A A	G T	G G	G G	A G	A G	G G	C C	A A	G G	G G	C C	G G	G T	G G	A G	C T
L0933	C C	A A	T T	G G	G G	A G	A G	G G	C C	A A	G G	G G	C C	G G	G G	G T	A G	C T
L1153	C C	A A	T T	G G	G G	G G	A G	G G	C C	A A	G G	G G	C C	A G	G G	G T	A G	C T
DB181	C C	A A	T T	T T	G G	A A	A G	G G	C C	A A	G G	G G	C C	G G	G T	G T	A G	C T
DX306	C C	A A	T T	G T	G G	A G	A G	A G	C C	A A	G G	G G	C C	G G	G G	G T	G G	C C
L1147	C C	A G	T T	G G	G G	A G	A G	G G	C C	A A	G G	G G	T T	G G	G G	G T	G G	T T
525.0	C C	A G	T T	G G	G G	G G	A G	A G	C C	A A	G G	G G	T T	G G	G G	G T	G G	T T
624.0	C C	A G	T T	G G	G G	A G	A G	G G	C C	A A	G G	G G	T T	A G	G G	G T	G G	T T
L1019	C C	A G	T T	G T	G G	A A	A G	A G	C C	A A	G G	G G	T T	A G	G G	T T	G G	T T
193.0	C C	A G	T T	G G	G G	A G	A G	G G	C C	A A	G G	G G	T T	G G	G T	G G	A G	T T
DX466	C C	A G	G T	G G	G G	A G	A G	A G	C C	A A	G G	G G	T T	A G	G T	G G	A G	T T
L1166	C C	A G	T T	T T	G G	G G	A G	G G	C C	A A	G G	G G	T T	G G	G G	G T	A G	T T
DX443	C C	A G	T T	G G	G G	A G	A G	G G	C C	A A	G G	G G	T T	G G	G T	G T	A G	T T
L1162	C C	A G	T T	G G	G G	A A	A G	G G	C C	A A	G G	G G	T T	A A	G T	G T	A G	T T
DX209	C C	A G	T T	G G	G G	A G	A G	G G	C C	A A	G G	G G	T T	A G	G G	T T	A G	T T
DB409	C C	A G	T T	G T	G G	G G	A G	G G	C C	A A	G G	G G	T T	A G	G G	G G	A A	T T
137	C C	A G	G T	G T	G G	G G	A G	G G	C C	A A	G G	G G	T T	A G	G G	G G	A A	T T
DB086	C C	A G	T T	G G	G G	G G	A G	G G	C C	A A	G G	G G	T T	A G	G G	G G	G G	C T
DDX019	C C	A G	T T	G G	G G	G G	A G	G G	C C	A A	G G	G G	T T	A G	G G	G G	G G	C T
L0324	C C	A G	T T	G T	A G	G G	A G	G G	C C	A A	G G	G G	T T	A G	G G	G G	G G	C T
329	C C	A G	T T	G T	G G	A G	A G	A G	C C	A A	G G	G G	T T	A G	G G	G G	G G	C T
L0977	C C	A G	T T	G T	G G	G G	A G	G G	C C	A A	G G	G G	T T	A G	G G	G T	G G	C T
207.0	C C	A G	T T	G T	G G	A G	A G	A A	C C	A A	G G	G G	T T	G G	G T	G T	G G	C T
L1042	C C	A G	T T	G T	G G	G G	A G	G G	C C	A A	G G	G G	T T	G G	G G	G G	A G	C T
L1099	C C	A G	T T	G T	G G	G G	A G	A G	C C	A A	G G	G G	T T	G G	G G	G G	A G	C T
DX300	C C	A G	T T	G T	G G	G G	A G	G G	C C	A A	G G	G G	T T	G G	G G	G T	A G	C T
L0213	C C	A G	T T	G G	G G	A G	A G	G G	C C	A A	G G	G G	T T	G G	G G	G G	A A	C T
DDX232	C G	A G	T T	G G	G G	A G	A G	G G	C C	A A	G G	G G	T T	A G	G T	G G	A G	T T
495.0	C G	A G	T T	T T	A G	A G	A G	A G	C C	A G	G G	G G	T T	A G	G G	G T	G G	C C
L0812	C C	A G	T T	G G	G G	G G	A G	A G	C C	A A	G G	G G	C T	G G	G G	G G	G G	T T
520.0	C C	A G	T T	G T	G G	A A	A G	A G	C C	A A	G G	G G	C T	A G	G G	G G	G G	T T
L0207	C C	A G	T T	T T	G G	A A	A G	A G	C C	A A	G G	G G	C T	A G	G G	G G	G G	T T
L0343	C C	A G	T T	G G	G G	A G	A G	G G	C C	A A	G G	G G	C T	G G	G T	G G	G G	T T
449.0	C C	A G	T T	G G	G G	G G	A G	G G	C C	A A	G G	G G	C T	G G	G G	G T	G G	T T
DX533	C C	A G	T T	G T	A G	G G	A G	G G	C C	A A	G G	G G	C T	G G	G G	G T	G G	T T
398.0	C C	A G	T T	G G	G G	A G	A G	G G	C C	A A	G G	G G	C T	A G	G G	G T	G G	T T
504.0	C C	A G	T T	T T	A G	G G	A G	A G	C C	A A	G G	G G	C T	G G	G G	T T	G G	T T
DX048	C C	A G	T T	G T	G G	G G	A G	G G	C C	A A	G G	G G	C T	G G	G G	G G	A G	T T
L0797	C C	A G	T T	G G	G G	G G	A G	A G	C C	A A	G G	G G	C T	A G	G G	G T	A G	T T
DB362	C C	A G	G T	G G	G G	A G	A G	G G	C C	A A	G G	G G	C T	A A	G T	G T	A G	T T
662.0	C C	A G	T T	G T	A G	G G	A G	G G	C C	A A	G G	G G	C T	G G	G G	G G	G G	C T
268.0	C C	A G	T T	G G	G G	G G	A G	G G	C C	A A	G G	G G	C T	G G	G G	G T	G G	C T
L0996	C C	A G	T T	G G	G G	A G	A G	G G	C C	A A	G G	G G	C T	A G	G G	G T	G G	C T
L1097	C C	A G	T T	T T	A G	G G	A G	G G	C C	A A	G G	G G	C T	G G	G G	G G	A G	C T
DB024	C C	A G	T T	G G	G G	A G	A G	G G	C C	A A	G G	G G	C T	G G	G G	G G	A G	C T
L0165-1	C C	A G	T T	G G	G G	A G	A G	G G	C C	A A	G G	G G	C T	G G	G G	G G	A G	C T
DDX239	C C	A G	T T	G G	G G	G G	A G	G G	C C	A G	G G	G G	C T	G G	G G	G G	A G	C T
DX339	C C	A G	T T	G T	G G	A G	A G	G G	C C	A A	G G	G G	C T	A G	G G	G G	A G	C T
L0102	C C	A G	T T	T T	G G	A A	A G	G G	C C	A A	G G	G G	C T	G G	G T	G G	A G	C T
442.0	C C	A G	T T	G G	G G	A G	A G	G G	C C	A A	G G	G G	C T	A A	G T	G G	A G	C T
DB256	C C	A G	T T	G G	G G	A G	A G	G G	C C	A A	G G	G G	C T	G G	G G	G G	A A	C T
166	C G	A G	T T	G G	G G	A G	A G	G G	C C	A A	G G	G G	C T	G G	G G	G G	G G	T T
L0931	C G	A G	T T	G T	G G	A G	A G	G G	C C	A A	G G	G G	C T	A G	G G	G G	G G	T T
111	C G	A G	T T	T T	G G	G G	A G	G G	C C	A A	G G	G G	C T	G G	G G	G G	A G	T T
322	C G	A G	T T	G G	G G	G G	A G	G G	C C	A A	G G	G G	C T	G G	G G	G G	G G	C T
L0891	C G	A G	T T	G T	G G	A A	A G	A G	C C	A A	G G	G G	C T	G G	G T	G G	G G	C T
516.0	C G	A G	T T	G G	G G	A G	A G	A G	C C	A A	G G	G G	C T	A G	G G	G T	G G	C T
L0124	C G	A G	T T	G T	G G	A G	A G	G G	C C	A A	G G	G G	C T	G G	G T	G T	G G	C T
DB293	C G	A G	T T	G T	A G	A G	A G	G G	C C	A A	G G	G G	C T	A G	G T	G T	G G	C T
DX484	C G	A G	T T	G T	G G	G G	A G	G G	C C	A A	G G	G G	C T	G G	G G	G G	A G	C T
DX264	C G	A G	T T	G G	G G	A A	A G	G G	C C	A A	G G	C G	C T	G G	G T	G T	A G	C T
DX100	C C	A G	T T	T T	G G	G G	A G	A G	C C	A A	G G	G G	C C	G G	G G	G G	G G	T T
369	C C	A G	T T	T T	A A	G G	A G	A G	C C	A A	G G	G G	C C	G G	G G	G G	G G	T T
651.0	C C	A G	T T	G G	G G	G G	A G	G G	C C	A A	G G	G G	C C	A G	G G	G G	G G	T T
DDX054	C C	A G	T T	G T	G G	A A	A G	G G	C C	A A	G G	G G	C C	A G	G G	G G	G G	T T
L0416	C C	A G	T T	T T	G G	A G	A G	A G	C C	A A	G G	G G	C C	G G	G T	G G	G G	T T
DX545	C C	A G	T T	G T	G G	A A	A G	A G	C C	A A	G G	G G	C C	A G	G G	G G	A G	T T
L0966	C C	A G	G T	G G	G G	G G	A G	G G	C C	A A	G G	G G	C C	G G	G G	G T	A G	T T
L1016	C C	A G	T T	G G	G G	G G	A G	G G	C C	A A	G G	G G	C C	G G	G T	G T	A G	T T
L1143	C C	A G	T T	T T	G G	G G	A G	G G	C C	A A	G G	G G	C C	G G	G G	G T	A A	T T
L0403-2	C C	A G	T T	G G	G G	G G	A G	G G	C C	A A	G G	G G	C C	A G	G G	G G	G G	C T
L0393	C C	A G	T T	G G	G G	A G	A G	G G	C C	A A	G G	G G	C C	A G	G G	G G	G G	C T
L0398	C C	A G	T T	G G	G G	A G	A G	G G	C C	A A	G G	G G	C C	A G	G G	G G	G G	C T
L0935	C C	A G	T T	G T	G G	A G	A G	G G	C C	A A	G G	G G	C C	A G	G G	G G	G G	C T
37	C C	A G	T T	T T	G G	A G	A G	G G	C C	A A	G G	G G	C C	A G	G T	G G	G G	C T
DDX259	C G	A G	T T	G G	G G	G G	A G	G G	C C	A A	G G	G G	C C	G G	G G	T T	G G	T T
669.0	C G	A G	T T	G G	G G	G G	A G	G G	C C	A A	G G	G G	C C	A G	G G	G G	A G	T T
DH054	C G	A G	T T	G G	G G	A G	A G	G G	C C	A A	G G	G G	C C	A A	G G	G G	A G	T T
L0959	C G	A G	T T	G G	G G	A G	A G	G G	C C	A A	G G	G G	C C	A A	G T	G G	A G	T T
50	C G	A G	T T	G G	G G	A G	A G	G G	C C	A A	G G	G G	C C	G G	G G	G T	G G	C T
DX102	C G	A G	T T	G T	G G	G G	A G	G G	C C	A A	G G	G G	C C	G G	G G	G G	A G	C T
L0847	C C	G G	T T	T T	A A	A G	A G	A G	C C	A A	G G	G G	T T	G G	G G	G G	A G	C T
L1126	C C	G G	T T	T T	A A	A A	A G	A G	C C	A A	G G	G G	T T	G G	G T	G G	G G	C C
366	C G	G G	T T	G G	G G	A A	A G	A G	C C	A A	G G	G G	T T	G G	G T	T T	A G	T T
L0849	C G	G G	T T	T T	G G	A A	A G	G G	C C	A A	G G	G G	T T	G G	G G	G G	A A	T T
315	C G	G G	T T	G T	G G	A G	A G	A G	C C	A A	G G	G G	T T	G G	G G	T T	A G	C T
DX087	G G	G G	T T	G G	G G	G G	A G	G G	C C	A A	G G	G G	T T	G G	G G	G T	G G	T T
DX511	C C	G G	G G	G T	G G	A G	A G	G G	C C	A A	G G	G G	C T	A G	G G	G T	A A	T T
DX302	C C	G G	T T	G G	G G	A G	A G	G G	C C	A A	G G	G G	C T	A G	G T	G T	A A	T T
609.0	C G	G G	T T	T T	A G	G G	A G	G G	C C	A A	G G	G G	C T	G G	G G	G T	G G	T T
L0943	C G	G G	T T	G G	G G	A A	A G	G G	C C	A A	G G	G G	C T	G G	T T	G G	A A	T T
269.0	C G	G G	T T	G G	G G	G G	A G	G G	C C	A A	G G	G G	C T	A G	G G	G G	A G	C T
L1101	C G	G G	T T	G T	G G	G G	A G	G G	C C	A A	G G	G G	C T	A G	G G	G T	A G	C T
552.0	C G	G G	T T	G G	G G	A A	A G	G G	C C	A A	G G	G G	C T	G G	G T	G T	A G	C T
DX333	C G	G G	T T	G T	G G	A G	A G	A G	C C	A A	G G	G G	C T	A G	G G	G T	G G	C C
DX390	G G	G G	T T	G T	G G	A G	A G	A G	C C	A A	G G	G G	C T	A G	G T	G T	A G	C T
232.0	C C	G G	T T	G T	G G	G G	A G	A G	C C	A A	G G	G G	C C	A G	G G	G T	G G	T T
DX421	C C	G G	G T	G G	G G	A G	A G	G G	C C	A A	G G	G G	C C	A G	G T	G T	A G	C T
L1072	C G	G G	T T	G G	G G	G G	A G	G G	C C	A A	G G	G G	C C	A G	G G	G G	G G	C T
399.0	C G	G G	T T	G G	G G	A A	A G	A G	C C	A A	G G	G G	C C	G G	G T	G G	G G	C T
L0846	G G	G G	T T	G G	G G	G G	A G	G G	C C	A A	G G	G G	C C	A G	G G	G T	A A	T T
L0351	C C	A A	T T	G G	G G	A G	A G	A G	C C	A A	G G	G G	T T	G G	G G	G G	G G	T T
DX398	C C	A A	T T	G G	G G	G G	A G	A G	C C	A G	G G	G G	T T	G G	G G	G G	G G	T T
12	C C	A A	T T	G G	G G	G G	A G	A G	C C	A A	G G	G G	T T	A G	G G	G G	G G	T T
DH154	C C	A A	T T	G G	G G	G G	A G	A G	C C	A A	G G	G G	T T	G G	G G	G T	G G	T T
DX064	C C	A A	T T	G G	G G	G G	A G	A G	C C	A A	G G	G G	T T	G G	G G	G T	G G	T T
L0888	C C	A A	T T	G T	G G	G G	A G	A G	C C	A A	G G	G G	T T	G G	G G	G T	G G	T T
303	C C	A A	T T	G G	G G	A G	A G	A G	C C	A A	G G	G G	T T	A G	G G	G T	G G	T T
390.0	C C	A A	T T	G T	G G	A G	A G	A G	C C	A A	G G	G G	T T	A G	G G	G T	G G	T T
305	C C	A A	T T	G G	G G	A G	A G	G G	C C	A A	G G	G G	T T	G G	G T	G T	G G	T T
DX202	C C	A A	T T	T T	G G	A A	A G	G G	C C	A A	G G	G G	T T	G G	G T	G T	G G	T T
DDX266	C C	A A	T T	G T	G G	G G	A G	A G	C C	A A	G G	G G	T T	G G	G T	G T	G G	T T
411.0	C C	A A	T T	G G	G G	A G	A G	G G	C C	A A	G G	G G	T T	A G	G T	G T	G G	T T
DH278	C C	A A	T T	T T	A G	A A	A G	A G	C C	A A	G G	G G	T T	G G	G G	T T	G G	T T
92	C C	A A	T T	G G	G G	G G	A G	A G	C C	A A	G G	G G	T T	A G	G G	T T	G G	T T
DH080	C C	A A	T T	G G	G G	G G	A G	G G	C C	A A	G G	G G	T T	G G	G G	G G	A G	T T
L0940	C C	A A	T T	G T	G G	G G	A G	G G	C C	A A	G G	G G	T T	G G	G G	G G	A G	T T
DB238	C C	A A	T T	G T	G G	A G	A G	G G	C C	A A	G G	G G	T T	G G	G G	G G	A G	T T
DX364	C C	A A	T T	G T	G G	A G	A G	A G	C C	A G	G G	G G	T T	G G	G G	G G	A G	T T
DB523	C C	A A	T T	G T	G G	A G	A G	G G	C C	A A	G G	G G	T T	A G	G G	G G	A G	T T
DX463	C C	A A	T T	G T	G G	A A	A G	G G	C C	A G	G G	G G	T T	A G	G G	G G	A G	T T
DX322	C C	A A	T T	G T	G G	A A	A G	A G	C C	A A	G G	G G	T T	G G	G T	G G	A G	T T
DH281	C C	A A	T T	G G	G G	A G	A G	G G	C C	A A	G G	G G	T T	A G	G T	G G	A G	T T
DH299	C C	A A	T T	G G	G G	A A	A G	G G	C C	A A	G G	G G	T T	G G	G G	G T	A G	T T
DX005	C C	A A	T T	G G	G G	A G	A G	G G	C C	A A	G G	G G	T T	A G	G G	G T	A G	T T
145	C C	A A	T T	G G	G G	A G	A G	G G	C C	A A	G G	G G	T T	A G	G G	G T	A G	T T
DX252	C C	A A	T T	G G	G G	G G	A G	A G	C C	A A	G G	G G	T T	A G	G G	G T	A G	T T
L0123	C C	A A	T T	T T	A G	A G	A G	G G	C C	A A	G G	G G	T T	G G	G T	G T	A G	T T
DH002	C C	A A	T T	G G	G G	G G	A G	G G	C C	A A	G G	G G	T T	G G	G T	G G	A A	T T
DDX048	C C	A A	T T	G T	G G	G G	A G	G G	C C	A A	G G	G G	T T	G G	G G	G T	A A	T T
L0422	C C	A A	T T	G G	G G	G G	A G	G G	C C	A A	G G	G G	T T	G G	G G	G G	G G	C T
DB140	C C	A A	T T	G G	G G	G G	A G	G G	C C	A A	G G	G G	T T	G G	G G	G G	G G	C T
42	C C	A A	T T	G T	G G	G G	A G	G G	C C	A A	G G	G G	T T	G G	G G	G G	G G	C T
DX113	C C	A A	T T	G G	G G	A G	A G	G G	C C	A A	G G	G G	T T	G G	G G	G G	G G	C T
DX513	C C	A A	T T	G T	G G	A A	A G	G G	C C	A A	G G	G G	T T	G G	G G	G G	G G	C T
335	C C	A A	T T	G T	G G	G G	A G	A G	C C	A A	G G	G G	T T	G G	G G	G G	G G	C T
DDX136	C C	A A	T T	G T	G G	G G	A G	G G	C C	A A	G G	G G	T T	A G	G G	G G	G G	C T
DDX176	C C	A A	T T	G G	G G	G G	A G	A G	C C	A A	G G	G G	T T	A G	G G	G G	G G	C T
83	C C	A A	T T	T T	G G	G G	A G	A G	C C	A A	G G	G G	T T	A G	G G	G G	G G	C T
DDX116	C C	A A	T T	G G	G G	A G	A G	A G	C C	A A	G G	G G	T T	A G	G G	G G	G G	C T
531.0	C C	A A	T T	G T	G G	A A	A G	A G	C C	A G	G G	G G	T T	G G	G T	G G	G G	C T
DX240	C C	A A	T T	G T	G G	A G	A G	G G	C C	A A	G G	G G	T T	G G	G G	G T	G G	C T
DX420	C C	A A	T T	G T	G G	A G	A G	A G	C C	A A	G G	G G	T T	G G	G G	G T	G G	C T
DDX016	C C	A A	G G	G T	G G	A G	A G	G G	C C	A A	G G	G G	T T	A G	G G	G T	G G	C T
57	C C	A A	T T	G G	G G	G G	A G	G G	C C	A A	G G	G G	T T	G G	G G	G G	A G	C T
286	C C	A A	T T	G T	G G	A G	A G	G G	C C	A A	G G	G G	T T	G G	G G	G G	A G	C T
DDX154	C C	A A	T T	G T	G G	G G	A G	A G	C C	A A	G G	G G	T T	G G	G G	G G	A G	C T
DDX118	C C	A A	T T	G T	G G	A G	A G	G G	C C	A A	G G	G G	T T	A G	G G	G G	A G	C T
170.0	C C	A A	T T	G G	G G	G G	A G	G G	C C	A A	G G	G G	T T	A A	G G	G G	A G	C T
L0044	C C	A A	T T	G T	A G	A G	A G	G G	C C	A A	G G	G G	T T	G G	G T	G G	A G	C T
L0044	C C	A A	T T	G T	A G	A G	A G	G G	C C	A A	G G	G G	T T	G G	G T	G G	A G	C T
513.0	C C	A A	T T	G T	G G	A A	A G	A G	C C	A A	G G	G G	T T	G G	G T	G G	A G	C T
L1079	C C	A A	G T	G T	G G	A G	A G	G G	C C	A A	G G	G G	T T	A G	G T	G G	A G	C T
46	C C	A A	T T	G G	G G	A G	A G	A G	C C	A A	G G	G G	T T	A G	G T	G G	A G	C T
L0897	C C	A A	T T	G T	G G	A G	A G	G G	C C	A G	G G	G G	T T	A G	G T	G G	A G	C T
DX340	C C	A A	G T	G T	G G	A A	A G	G G	C C	A A	G G	G G	T T	A G	T T	G G	A G	C T
DDX045	C C	A A	T T	G G	G G	G G	A G	G G	C C	A A	G G	G G	T T	G G	G G	G T	A G	C T
DB265	C C	A A	T T	G G	G G	A A	A G	G G	C C	A A	G G	G G	T T	G G	G T	G T	A G	C T
DDX162	C C	A A	T T	G T	A G	A G	A G	G G	C C	A A	G G	G G	T T	A G	G T	G T	A G	C T
DX494	C C	A A	T T	G T	A G	G G	A G	G G	C C	A A	G G	G G	T T	G G	G G	G G	A A	C T
DX348	C C	A A	T T	G G	G G	A G	A G	G G	C C	A A	G G	G G	T T	A G	G T	G G	A A	C T
184.0	C C	A A	T T	G T	G G	A A	A G	G G	C C	A A	G G	G G	T T	G G	G G	G G	G G	C C
DDX227	C C	A A	T T	G T	A G	G G	A G	G G	C C	A A	G G	G G	T T	G G	G G	G T	A G	C C
163	C C	A A	T T	G T	A G	G G	A G	G G	C C	A A	G G	G G	C T	G G	G G	G G	G G	T T
DX254	C C	A A	T T	G G	G G	A G	A G	G G	C C	A A	G G	G G	C T	G G	G G	G G	G G	T T
DX416	C C	A A	T T	G G	G G	A G	A G	A G	C C	A A	G G	G G	C T	G G	G G	G G	G G	T T
DX412	C C	A A	T T	G T	G G	A G	A G	G G	C C	A G	G G	G G	C T	G G	G G	G G	G G	T T
L0068	C C	A A	T T	G T	A G	G G	A G	G G	C C	A A	G G	G G	C T	A G	G G	G G	G G	T T
L0068	C C	A A	T T	G T	A G	G G	A G	G G	C C	A A	G G	G G	C T	A G	G G	G G	G G	T T
152	C C	A A	T T	G G	G G	G G	A G	A G	C C	A A	G G	G G	C T	A G	G G	G G	G G	T T
276	C C	A A	G T	T T	G G	G G	A G	A G	C C	A A	G G	G G	C T	A G	G G	G G	G G	T T
DX042	C C	A A	T T	G G	G G	A G	A G	A G	C C	A A	G G	G G	C T	A G	G G	G G	G G	T T
509.0	C C	A A	T T	T T	A G	A G	A G	A G	C C	A A	G G	G G	C T	A G	G G	G G	G G	T T
DB329	C C	A A	T T	G G	G G	A G	A G	G G	C C	A A	G G	G G	C T	G G	G T	G G	G G	T T
DB248	C C	A A	T T	G T	G G	A G	A G	A G	C C	A A	G G	G G	C T	G G	G T	G G	G G	T T
604.0	C C	A A	T T	G T	A G	A G	A G	A G	C C	A A	G G	G G	C T	A G	G T	G G	G G	T T
L0061	C C	A A	T T	G T	G G	A A	A G	A G	C C	A A	G G	G G	C T	A G	G T	G G	G G	T T
DB190	C C	A A	T T	G G	G G	G G	A G	G G	C C	A A	G G	G G	C T	G G	G G	G T	G G	T T
304	C C	A A	T T	T T	G G	G G	A G	G G	C C	A A	G G	G G	C T	G G	G G	G T	G G	T T
DDX130	C C	A A	T T	G T	G G	A G	A G	G G	C C	A A	G G	G G	C T	G G	G G	G T	G G	T T
L0883	C C	A A	T T	G T	G G	A G	A G	A A	C C	A A	G G	G G	C T	G G	G G	G T	G G	T T
DDX249	C C	A A	G T	G T	G G	G G	A G	G G	C C	A A	G G	G G	C T	A G	G G	G T	G G	T T
DB361	C C	A A	T T	G G	G G	A G	A G	A G	C C	A A	G G	G G	C T	A G	G G	G T	G G	T T
L0404	C C	A A	T T	G T	G G	A G	A G	G G	C C	A A	G G	G G	C T	G G	G T	G T	G G	T T
DH395	C C	A A	T T	G T	G G	A A	A G	G G	C C	A A	G G	G G	C T	G G	G T	G T	G G	T T
DH142	C C	A A	G T	G T	G G	A G	A G	A G	C C	A A	G G	G G	C T	A G	G T	G T	G G	T T
DX045	C C	A A	T T	G T	G G	A A	A G	A G	C C	A A	G G	G G	C T	A G	G T	G T	G G	T T
DDX252	C C	A A	T T	G T	A G	G G	A G	G G	C C	A A	G G	G G	C T	A G	G G	T T	G G	T T
L1066	C C	A A	T T	T T	A G	A A	A G	G G	C C	A A	G G	G G	C T	G G	G T	T T	G G	T T
DX268	C C	A A	T T	T T	G G	A G	A G	G G	C C	A A	G G	G G	C T	G G	G G	G G	A G	T T
105	C C	A A	T T	G G	G G	A A	A G	A G	C C	A A	G G	G G	C T	G G	G G	G G	A G	T T
DB300	C C	A A	T T	G G	G G	A G	A G	G G	C C	A A	G G	G G	C T	A G	G G	G G	A G	T T
DX294	C C	A A	T T	T T	A G	A G	A G	A G	C C	A A	G G	G G	C T	A G	G G	G G	A G	T T
DDX185	C C	A A	T T	G G	G G	A G	A G	G G	C C	A A	G G	G G	C T	G G	G T	G G	A G	T T
DDX187	C C	A A	T T	G T	G G	A G	A G	G G	C C	A A	G G	G G	C T	G G	G T	G G	A G	T T
DB208	C C	A A	T T	G T	G G	A G	A G	G G	C C	A A	G G	G G	C T	G G	G T	G G	A G	T T
L0108	C C	A A	T T	G G	G G	A A	A G	G G	C C	A A	G G	G G	C T	G G	G T	G G	A G	T T
DX151	C C	A A	T T	G T	G G	A A	A G	A G	C C	A A	G G	G G	C T	G G	G T	G G	A G	T T
DDX258	C C	A A	T T	G G	G G	A G	A G	G G	C C	A A	G G	G G	C T	A G	G T	G G	A G	T T
DX080	C C	A A	G T	G G	G G	A G	A G	A G	C C	A A	G G	G G	C T	A G	G T	G G	A G	T T
DX105	C C	A A	T T	G T	A G	G G	A G	G G	C C	A A	G G	G G	C T	G G	G G	G T	A G	T T
455.0	C C	A A	T T	G G	G G	A G	A G	G G	C C	A A	G G	G G	C T	G G	G G	G T	A G	T T
DX261	C C	A A	T T	G T	G G	A G	A G	G G	C C	A A	G G	G G	C T	G G	G G	G T	A G	T T
L0007	C C	A A	T T	G T	G G	A G	A G	G G	C C	A A	G G	G G	C T	G G	G G	G T	A G	T T
L0007	C C	A A	T T	G T	G G	A G	A G	G G	C C	A A	G G	G G	C T	G G	G G	G T	A G	T T
L0976	C C	A A	T T	G G	G G	A G	A G	A G	C C	A A	G G	G G	C T	G G	G G	G T	A G	T T
DX360	C C	A A	T T	G G	G G	A G	A G	G G	C C	A A	G G	G G	C T	G G	G T	G T	A G	T T
33	C C	A A	T T	G T	G G	A G	A G	G G	C C	A A	G G	G G	C T	G G	G T	G T	A G	T T
DX342	C C	A A	T T	T T	G G	A G	A G	G G	C C	A A	G G	G G	C T	G G	G T	G T	A G	T T
122	C C	A A	T T	G T	A G	G G	A G	G G	C C	A A	G G	G G	C T	G G	G G	T T	A G	T T
DB407	C C	A A	T T	G G	G G	A G	A G	G G	C C	A A	G G	G G	C T	G G	G T	T T	A G	T T
DX520	C C	A A	T T	G T	A G	A G	A G	A G	C C	A A	G G	G G	C T	A G	G T	T T	A G	T T
DH178	C C	A A	T T	G G	G G	A G	A G	G G	C C	A A	G G	G G	C T	G G	G G	G G	A A	T T
DB467	C C	A A	T T	G G	G G	G G	A G	G G	C C	A A	G G	G G	C T	A G	G G	G G	A A	T T
63	C C	A A	T T	G G	G G	A G	A G	G G	C C	A A	G G	G G	C T	A G	G G	G G	A A	T T
DX031	C C	A A	T T	G T	G G	A A	A G	G G	C C	A A	G G	G G	C T	A G	G G	G G	A A	T T
DB259	C C	A A	T T	G G	G G	A A	A G	G G	C C	A A	G G	G G	C T	G G	G T	G G	A A	T T
DDX128	C C	A A	T T	G T	G G	G G	A G	G G	C C	A A	G G	G G	C T	A G	G G	G T	A A	T T
DB164	C C	A A	T T	G T	G G	A G	A G	G G	C C	A A	G G	G G	C T	A G	G G	G T	A A	T T
DX074	C C	A A	T T	T T	A G	A G	A G	G G	C C	A A	G G	G G	C T	A G	G G	G T	A A	T T
DB503	C C	A A	T T	G G	G G	A G	A G	G G	C C	A A	G G	G G	C T	A G	G T	G T	A A	T T
371	C C	A A	T T	G G	G G	G G	A G	G G	C C	A A	G G	G G	C T	G G	G G	G G	G G	C T
DDX275	C C	A A	T T	G T	G G	G G	A G	G G	C C	A A	G G	G G	C T	G G	G G	G G	G G	C T
629.0	C C	A A	T T	G G	G G	A G	A G	G G	C C	A A	G G	G G	C T	G G	G G	G G	G G	C T
573.0	C C	A A	T T	G G	G G	A G	A G	G G	C C	A A	G G	G G	C T	G G	G G	G G	G G	C T
DX217	C C	A A	T T	G G	G G	G G	A G	A G	C C	A A	G G	G G	C T	G G	G G	G G	G G	C T
618.0	C C	A A	T T	G G	G G	G G	A G	A G	C C	A A	G G	G G	C T	G G	G G	G G	G G	C T
DH248	C C	A A	T T	G T	G G	G G	A G	A G	C C	A A	G G	G G	C T	G G	G G	G G	G G	C T
L0114	C C	A A	T T	G T	G G	G G	A G	G G	C C	A A	G G	G G	C T	A G	G G	G G	G G	C T
125	C C	A A	T T	G T	G G	A G	A G	G G	C C	A A	G G	G G	C T	A G	G G	G G	G G	C T
69	C C	A A	T T	G G	G G	G G	A G	A G	C C	A A	G G	G G	C T	A G	G G	G G	G G	C T
DH516	C C	A A	T T	G T	G G	G G	A G	A G	C C	A A	G G	G G	C T	A G	G G	G G	G G	C T
DH338	C C	A A	T T	G T	G G	A G	A G	A G	C C	A A	G G	G G	C T	A G	G G	G G	G G	C T
DH496	C C	A A	T T	G T	G G	A G	A G	A A	C C	A A	G G	G G	C T	A G	G G	G G	G G	C T
DX086	C C	A A	T T	G G	G G	A G	A G	A G	C C	A G	G G	G G	C T	A G	G G	G G	G G	C T
DB314	C C	A A	T T	G G	G G	A G	A G	G G	C C	A A	G G	G G	C T	G G	G T	G G	G G	C T
DX233	C C	A A	T T	G T	G G	A G	A G	G G	C C	A A	G G	G G	C T	G G	G T	G G	G G	C T
DX037	C C	A A	T T	T T	G G	A A	A G	G G	C C	A A	G G	G G	C T	G G	G T	G G	G G	C T
DB148	C C	A A	T T	G G	G G	A G	A G	A G	C C	A A	G G	G G	C T	G G	G T	G G	G G	C T
DX354	C C	A A	T T	G T	G G	A A	A G	A G	C C	A A	G G	G G	C T	G G	G T	G G	G G	C T
DB324	C C	A A	T T	G G	G G	A G	A G	G G	C C	A A	G G	G G	C T	A G	G T	G G	G G	C T
DB348	C C	A A	G T	G T	G G	A G	A G	G G	C C	A A	G G	G G	C T	A G	G T	G G	G G	C T
L0917	C C	A A	T T	G T	G G	A A	A G	G G	C C	A A	G G	G G	C T	A G	G T	G G	G G	C T
L0116	C C	A A	T T	G G	G G	A G	A G	A G	C C	A A	G G	G G	C T	A G	G T	G G	G G	C T
L0116	C C	A A	T T	G G	G G	A G	A G	A G	C C	A A	G G	G G	C T	A G	G T	G G	G G	C T
56	C C	A A	T T	G T	G G	A G	A G	G G	C C	A A	G G	G G	C T	G G	G G	G T	G G	C T
481.0	C C	A A	T T	G T	A G	A G	A G	G G	C C	A A	G G	G G	C T	G G	G G	G T	G G	C T
DX341	C C	A A	T T	G G	G G	A A	A G	G G	C C	A G	G G	G G	C T	G G	G G	G T	G G	C T
DX028	C C	A A	T T	G G	G G	A G	A G	G G	C C	A A	G G	G G	C T	A G	G G	G T	G G	C T
L0359	C C	A A	G T	G G	G G	A G	A G	G G	C C	A A	G G	G G	C T	A G	G G	G T	G G	C T
DH268	C C	A A	T T	G G	G G	A G	A G	G G	C C	A A	G G	G G	C T	G G	G T	G T	G G	C T
DB286	C C	A A	T T	G T	G G	A G	A G	G G	C C	A A	G G	G G	C T	G G	G T	G T	G G	C T
113	C C	A A	T T	G T	G G	A A	A G	A G	C C	A A	G G	G G	C T	A G	T T	G T	G G	C T
DX522	C C	A A	T T	T T	A G	A A	A G	G G	C C	A A	G G	G G	C T	G G	G G	T T	G G	C T
578.0	C C	A A	T T	G T	G G	G G	A G	G G	C C	A A	G G	G G	C T	G G	G G	G G	A G	C T
575.0	C C	A A	T T	G G	G G	A G	A G	G G	C C	A A	G G	G G	C T	G G	G G	G G	A G	C T
DB363	C C	A A	T T	G G	G G	A A	A G	G G	C C	A A	G G	G G	C T	G G	G G	G G	A G	C T
682.0	C C	A A	T T	G G	G G	A G	A G	A G	C C	A A	G G	G G	C T	G G	G G	G G	A G	C T
DH467	C C	A A	T T	G T	G G	A G	A G	A G	C C	A A	G G	G G	C T	G G	G G	G G	A G	C T
L0815	C C	A A	T T	G T	A G	A G	A G	A G	C C	A A	G G	G G	C T	G G	G G	G G	A G	C T
81	C C	A A	T T	G G	G G	G G	A G	G G	C C	A A	G G	G G	C T	A G	G G	G G	A G	C T
DDX106	C C	A A	T T	G G	G G	G G	A G	G G	C C	A A	G G	G G	C T	A G	G G	G G	A G	C T
DX343	C C	A A	T T	G T	G G	G G	A G	G G	C C	A A	G G	G G	C T	A G	G G	G G	A G	C T
DDX245	C C	A A	G T	G T	G G	G G	A G	G G	C C	A A	G G	G G	C T	A G	G G	G G	A G	C T
689.0	C C	A A	T T	G T	G G	A G	A G	G G	C C	A A	G G	G G	C T	G G	G T	G G	A G	C T
528.0	C C	A A	T T	G G	G G	G G	A G	G G	C C	A A	G G	G G	C T	G G	G G	G T	A G	C T
DDX218	C C	A A	T T	G T	G G	G G	A G	G G	C C	A A	G G	G G	C T	G G	G G	G T	A G	C T
DDX140	C C	A A	T T	G T	A G	G G	A G	G G	C C	A A	G G	G G	C T	G G	G G	G T	A G	C T
DDX125	C C	A A	T T	G T	G G	A G	A G	G G	C C	A A	G G	G G	C T	G G	G G	G T	A G	C T
129	C C	A A	T T	G G	G G	G G	A G	A G	C C	A A	G G	G G	C T	G G	G G	G T	A G	C T
347	C C	A A	T T	G G	G G	G G	A G	G G	C C	A A	G G	G G	C T	A G	G G	G T	A G	C T
DH427	C C	A A	T T	G T	G G	G G	A G	G G	C C	A A	G G	G G	C T	A G	G G	G T	A G	C T
DX007	C C	A A	T T	G T	A G	A G	A G	A G	C C	A A	G G	G G	C T	A G	G G	G T	A G	C T
L0110	C C	A A	T T	G T	G G	A G	A G	G G	C C	A A	G G	G G	C T	G G	G T	G T	A G	C T
L0836	C C	A A	T T	G T	G G	A G	A G	G G	C C	A A	G G	G G	C T	G G	G T	G T	A G	C T
DH283	C C	A A	T T	G G	G G	A A	A G	G G	C C	A A	G G	G G	C T	A G	T T	G T	A G	C T
DX314	C C	A A	G T	G T	G G	A G	A G	G G	C C	A A	G G	G G	C T	A G	G G	T T	A G	C T
DB231	C C	A A	T T	G T	G G	A G	A G	G G	C C	A A	G G	G G	C T	A G	G T	T T	A G	C T
DDX152	C C	A A	T T	G G	G G	G G	A G	G G	C C	A A	G G	G G	C T	G G	G G	G G	A A	C T
DX161	C C	A A	T T	G T	A G	A G	A G	G G	C C	A A	G G	G G	C T	G G	G T	G G	A A	C T
DX026	C C	A A	T T	G T	G G	G G	A G	G G	C C	A A	G G	G G	C T	G G	G G	G T	A A	C T
DB307	C C	A A	T T	G T	G G	G G	A G	G G	C C	A A	G G	G G	C T	G G	G G	G T	A A	C T
DX537	C C	A A	T T	G T	G G	G G	A G	G G	C C	A A	G G	G G	C T	G G	G G	G T	A A	C T
352	C C	A A	T T	G T	G G	G G	A G	G G	C C	A A	G G	G G	C T	G G	G G	G T	A A	C T
L1117	C C	A A	T T	G T	A G	G G	A G	G G	C C	A A	G G	G G	C T	G G	G G	G T	A A	C T
DB345	C C	A A	T T	G T	G G	A G	A G	G G	C C	A A	G G	G G	C T	G G	G G	G T	A A	C T
DX171	C C	A A	T T	G T	A G	A G	A G	G G	C C	A A	G G	G G	C T	G G	G G	G T	A A	C T
L0903	C C	A A	T T	G G	G G	A G	A G	G G	C C	A A	G G	G G	C T	A G	G G	G T	A A	C T
DX379	C C	A A	T T	G T	A G	A G	A G	G G	C C	A A	G G	G G	C T	G G	G T	G T	A A	C T
447.0	C C	A A	T T	G G	G G	G G	A G	G G	C C	A A	G G	G G	C T	G G	G G	G G	G G	C C
256.0	C C	A A	T T	G T	G G	G G	A G	A G	C C	A A	G G	G G	C T	G G	G G	G G	G G	C C
346	C C	A A	T T	G G	G G	A G	A G	A G	C C	A G	G G	G G	C T	G G	G G	G G	G G	C C
DDX123	C C	A A	T T	G T	G G	A G	A G	A G	C C	A A	G G	G G	C T	A G	G G	G G	G G	C C
L0486	C C	A A	T T	G T	G G	A A	A G	A G	C C	A A	G G	G G	C T	G G	G T	G G	G G	C C
DX480	C C	A A	T T	G T	A G	A G	A G	G G	C C	A A	G G	G G	C T	G G	G G	G T	G G	C C
L1140	C C	A A	T T	G T	A G	A G	A G	G G	C C	A A	G G	G G	C T	A G	G T	G T	G G	C C
DDX271	C C	A A	T T	G T	G G	G G	A G	G G	C C	A A	G G	G G	C T	G G	G G	G G	A G	C C
228.0	C C	A A	T T	G T	G G	G G	A G	G G	C C	A A	G G	G G	C T	G G	G G	G G	A G	C C
524.0	C C	A A	T T	G G	G G	A G	A G	G G	C C	A A	G G	G G	C T	G G	G G	G G	A G	C C
DB010	C C	A A	T T	G T	G G	A G	A G	G G	C C	A A	G G	G G	C T	A G	G G	G G	A G	C C
DH037	C C	A A	T T	G T	A G	A G	A G	G G	C C	A A	G G	G G	C T	G G	G T	G G	A G	C C
DDX039	C C	A A	T T	G T	A G	A G	A G	G G	C C	A A	G G	G G	C T	G G	G T	G G	A A	C C
L0083	C C	A A	T T	G G	G G	A G	A G	G G	C C	A A	G G	G G	C C	G G	G G	G G	G G	T T
40	C C	A A	G T	G G	G G	G G	A G	A G	C C	A A	G G	G G	C C	G G	G G	G G	G G	T T
DDX024	C C	A A	T T	G T	G G	A G	A G	A G	C C	A A	G G	G G	C C	G G	G G	G T	G G	T T
72	C C	A A	T T	T T	A G	A G	A G	G G	C C	A A	G G	G G	C C	G G	G T	G T	G G	T T
337	C C	A A	T T	G G	G G	A G	A G	A G	C C	A A	G G	G G	C C	G G	G T	G T	G G	T T
DDX064	C C	A A	G T	G G	G G	A G	A G	G G	C C	A A	G G	G G	C C	G G	G G	G G	A G	T T
L0512	C C	A A	T T	G T	A G	A G	A G	G G	C C	A A	G G	G G	C C	G G	G G	G G	A G	T T
DX284	C C	A A	T T	G G	G G	G G	A G	G G	C C	A A	G G	G G	C C	A G	G G	G G	A G	T T
DX502	C C	A A	T T	G G	G G	G G	A G	G G	C C	A A	G G	G G	C C	A A	G G	G G	A G	T T
DDX051	C C	A A	T T	G G	G G	A G	A G	G G	C C	A A	G G	G G	C C	G G	G T	G G	A G	T T
667.0	C C	A A	T T	G T	G G	A A	A G	G G	C C	A A	G G	G G	C C	G G	G T	G G	A G	T T
38	C C	A A	T T	G T	G G	A A	A G	A G	C C	A A	G G	G G	C C	G G	G T	G G	A G	T T
DX221	C C	A A	T T	G G	G G	A G	A G	G G	C C	A A	G G	G G	C C	A G	G T	G G	A G	T T
565.0	C C	A A	T T	G G	G G	A A	A G	G G	C C	A A	G G	G G	C C	A G	G T	G G	A G	T T
96	C C	A A	T T	G G	G G	A A	A G	A G	C C	A A	G G	G G	C C	G G	T T	G G	A G	T T
432.0	C C	A A	T T	G G	G G	A G	A G	G G	C C	A A	G G	G G	C C	G G	G G	G T	A G	T T
DB370	C C	A A	T T	G T	G G	A G	A G	A G	C C	A A	G G	G G	C C	G G	G G	G T	A G	T T
418.0	C C	A A	T T	G T	G G	G G	A G	G G	C C	A G	G G	G G	C C	G G	G G	G T	A G	T T
DB472	C C	A A	T T	G T	G G	A G	A G	G G	C C	A A	G G	G G	C C	A G	G G	G T	A G	T T
DH363	C C	A A	T T	G G	G G	A G	A G	G G	C C	A A	G G	G G	C C	G G	G T	G T	A G	T T
DB096	CC	A A	T T	G G	G G	A A	A G	G G	C C	A A	G G	G G	C C	G G	G T	G T	A G	T T
DB212	C C	A A	T T	G T	G G	A G	A G	A G	C C	A A	G G	G G	C C	G G	G T	G T	A G	T T
L0148	C C	A A	T T	T T	G G	A G	A G	G G	C C	A A	G G	G G	C C	A G	G G	G G	A A	T T
DX467	C C	A A	T T	G G	G G	G G	A G	G G	C C	A A	G G	G G	C C	G G	G G	T T	A A	T T
DX539	C C	A A	T T	G T	G G	A G	A G	A G	C C	A A	G G	G G	C C	G G	G G	G G	G G	C T
DX366	C C	A A	T T	G T	A G	A G	A G	G G	C C	A A	G G	G G	C C	G G	G T	G G	G G	C T
DX108	C C	A A	T T	G T	G G	A G	A G	A G	C C	A A	G G	G G	C C	G G	G T	G G	G G	C T
655.0	C C	A A	T T	G T	G G	A G	A G	A A	C C	A A	G G	G G	C C	G G	G G	G T	G G	C T
DB332	C C	A A	G T	G G	G G	A G	A G	G G	C C	A A	G G	G G	C C	A G	G G	G T	G G	C T
L0045	C C	A A	G T	G G	G G	A G	A G	G G	C C	A A	G G	G G	C C	A G	G T	G T	G G	C T
DB171	C C	A A	T T	T T	G G	A G	A G	A A	C C	A A	G G	G G	C C	A G	G G	T T	G G	C T
DX388	C C	A A	T T	G G	G G	G G	A G	G G	C C	A A	G G	G G	C C	G G	G G	G G	A G	C T
DB246	C C	A A	T T	T T	G G	G G	A G	G G	C C	A A	G G	G G	C C	G G	G G	G G	A G	C T
661.0	C C	A A	T T	G T	G G	G G	A G	A G	C C	A A	G G	G G	C C	A G	G G	G G	A G	C T
L0956	C C	A A	T T	G T	G G	A G	A G	A G	C C	A A	G G	G G	C C	A G	G G	G G	A G	C T
DX216	C C	A A	T T	G G	G G	A A	A G	G G	C C	A A	G G	G G	C C	G G	G T	G G	A G	C T
L0855	C C	A A	T T	G T	G G	A G	A G	G G	C C	A A	G G	G G	C C	A G	G T	G G	A G	C T
169.0	C C	A A	T T	G G	G G	A G	A G	G G	C C	A A	G G	G G	C C	G G	G G	G T	A G	C T
DX510	C C	A A	T T	G G	G G	A G	A G	G G	C C	A G	G G	G G	C C	G G	G G	T T	A G	C T
L0951	C C	A A	T T	G G	G G	G G	A G	G G	C C	A A	G G	G G	C C	G G	G G	G G	A A	C T
DB177	C C	A A	T T	G T	G G	A G	A G	G G	C C	A A	G G	G G	C C	G G	G G	G G	A A	C T
DB184	C C	A A	T T	G T	A G	A A	A G	G G	C C	A A	G G	G G	C C	G G	G G	G G	A A	C T
DX068	C C	A A	T T	G T	G G	A A	A G	G G	C C	A A	G G	G G	C C	A G	G T	G G	A A	C T
L0023	C C	A A	T T	T T	A G	A G	A G	G G	C C	A A	G G	G G	C C	A G	G G	G T	A A	C T
L0023	C C	A A	T T	T T	A G	A G	A G	G G	C C	A A	G G	G G	C C	A G	G G	G T	A A	C T
DB197	C C	A A	T T	G G	G G	A A	A G	G G	C C	A A	G G	G G	C C	A G	G G	G T	A A	C T
L0179	C C	A A	T T	G T	G G	G G	A G	G G	C C	A A	G G	G G	C C	G G	G G	G G	G G	C C
L0098	C C	A A	T T	G G	G G	A G	A G	G G	C C	A A	G G	G G	C C	G G	G G	G G	G G	C C
DDX147	C C	A A	T T	G T	G G	A G	A G	G G	C C	A A	G G	G G	C C	G G	G G	G G	G G	C C
215.0	C C	A A	T T	G T	G G	A G	A G	G G	C C	A A	G G	G G	C C	G G	G G	G G	G G	C C
DH294	C C	A A	T T	G T	G G	G G	A G	A G	C C	A A	G G	G G	C C	G G	G G	G G	G G	C C
77	C C	A A	G T	G T	G G	A G	A G	A G	C C	A G	G G	G G	C C	G G	G G	G G	G G	C C
DH513	C C	A A	T T	G T	G G	G G	A G	G G	C C	A A	G G	G G	C C	A G	G G	G G	G G	C C
L0036	C C	A A	T T	G T	A G	G G	A G	G G	C C	A A	G G	G G	C C	G G	G G	G T	G G	C C
L0036	C C	A A	T T	G T	A G	G G	A G	G G	C C	A A	G G	G G	C C	G G	G G	G T	G G	C C
DB478	C C	A A	T T	G G	G G	G G	A G	A G	C C	A A	G G	G G	C C	A G	G G	G G	A G	C C
374	C C	A A	T T	G G	G G	A G	A G	G G	C C	A A	G G	G G	C C	G G	G T	G G	A G	C C
532.0	C C	A A	G T	G G	G G	A A	A G	G G	C C	A A	G G	G G	C C	G G	T T	G G	A G	C C
DDX031	C C	A A	T T	G T	G G	A G	A G	G G	C C	A A	G G	G G	C C	G G	G G	T T	A G	C C
DB491	C G	A A	G T	G G	G G	A A	A G	G G	C C	A A	AG	G G	C C	G G	G T	G T	A G	T T
DX410	C C	A G	T T	G T	G G	G G	A G	G G	C C	A A	G G	G G	T T	G G	G G	G G	G G	T T
DH367	C C	A G	T T	G G	G G	A G	A G	G G	C C	A A	G G	G G	T T	G G	G G	G G	G G	T T
DX331	C C	A G	T T	G T	G G	G G	A G	A G	C C	A A	G G	G G	T T	A G	G G	G G	G G	T T
DX374	C C	A G	T T	G G	G G	A G	A G	A G	C C	A A	G G	G G	T T	G G	G T	G G	G G	T T
DX155	C C	A G	T T	G T	G G	A A	A G	A G	C C	A A	G G	G G	T T	G G	G T	G G	G G	T T
DX220	C C	A G	T T	G G	G G	A A	A G	A G	C C	A A	G G	G G	T T	A G	G T	G G	G G	T T
DX491	C C	A G	T T	G T	A G	G G	A G	G G	C C	A A	G G	G G	T T	G G	G G	G T	G G	T T
DDX262	C C	A G	T T	G T	G G	A A	A G	G G	C C	A A	G G	G G	T T	G G	G G	G T	G G	T T
L0327	C C	A G	T T	G T	G G	G G	A G	G G	C C	A A	G G	G G	T T	A G	G G	G T	G G	T T
295	C C	A G	T T	G G	G G	A G	A G	A G	C C	A A	G G	G G	T T	A G	G G	G T	G G	T T
DDX161	C C	A G	T T	G G	G G	G G	A G	A G	C C	A A	G G	G G	T T	A A	G G	G T	G G	T T
L0862	C C	A G	T T	G T	G G	A G	A G	A G	C C	A A	G G	G G	T T	G G	G T	G T	G G	T T
DX253	C C	A G	G T	T T	G G	A G	A G	A G	C C	A A	G G	G G	T T	G G	G T	G T	G G	T T
DX281	C C	A G	G T	T T	G G	A G	A G	A G	C C	A A	G G	G G	T T	G G	G T	G T	G G	T T
DX270	C C	A G	T T	G G	G G	G G	A G	G G	C C	A A	G G	G G	T T	G G	G G	T T	G G	T T
DH167	C C	A G	T T	G G	G G	A G	A G	A G	C C	A A	G G	G G	T T	A G	G G	T T	G G	T T
DB440	C C	A G	T T	T T	G G	A G	A G	G G	C C	A A	G G	G G	T T	G G	G T	T T	G G	T T
DH420	C C	A G	T T	G G	G G	G G	A G	G G	C C	A A	G G	G G	T T	G G	G G	G G	A G	T T
DH180	C C	A G	T T	G G	G G	A G	A G	A G	C C	A A	G G	G G	T T	G G	G G	G G	A G	T T
DX417	C C	A G	T T	G T	G G	A A	A G	A G	C C	A A	G G	G G	T T	G G	G G	G G	A G	T T
L0882	C C	A G	T T	G T	G G	G G	A G	G G	C C	A A	G G	G G	T T	A G	G G	G G	A G	T T
DX269	C C	A G	T T	G G	G G	A G	A G	G G	C C	A A	G G	G G	T T	G G	G T	G G	A G	T T
L0431	C C	A G	T T	G G	G G	A G	A G	G G	C C	A A	G G	G G	T T	G G	G T	G G	A G	T T
DDX146	C C	A G	T T	G G	G G	A A	A G	G G	C C	A A	G G	G G	T T	G G	G T	G G	A G	T T
DB309	C C	A G	T T	G G	G G	A A	A G	A G	C C	A A	G G	G G	T T	G G	G T	G G	A G	T T
DDX179	C C	A G	T T	G G	G G	G G	A G	G G	C C	A A	G G	G G	T T	A G	G G	G T	A G	T T
L0126	C C	A G	T T	G T	A G	G G	A G	G G	C C	A A	G G	G G	T T	A G	G G	G T	A G	T T
L0126	C C	A G	T T	G T	A G	G G	A G	G G	C C	A A	G G	G G	T T	A G	G G	G T	A G	T T
DX526	C C	A G	T T	G G	G G	A A	A G	G G	C C	A A	G G	G G	T T	G G	G T	G T	A G	T T
403.0	C C	A G	T T	G G	G G	A G	A G	G G	C C	A A	G G	G G	T T	G G	G G	T T	A G	T T
DX515	C C	A G	T T	G T	G G	G G	A G	G G	C C	A A	G G	G G	T T	G G	G G	G G	A A	T T
DX057	C C	A G	T T	G G	G G	A G	A G	G G	C C	A A	G G	G G	T T	A G	G G	G G	A A	T T
DDX093	C C	A G	T T	G G	G G	A G	A G	G G	C C	A A	G G	G G	T T	A G	G G	G T	A A	T T
DB446	C C	A G	T T	G T	A G	A G	A G	G G	C C	A A	G G	G G	T T	A G	G G	G T	A A	T T
110	C C	A G	T T	G T	A G	G G	A G	A G	C C	A A	G G	G G	T T	G G	G G	G G	G G	C T
FH534	C C	A G	T T	G G	G G	G G	A G	G G	C C	A A	G G	G G	T T	A G	G G	G G	G G	C T
DB030	C C	A G	T T	G G	G G	G G	A G	G G	C C	A A	G G	G G	T T	A G	G G	G G	G G	C T
L0200-2	C C	A G	T T	G G	G G	G G	A G	G G	C C	A A	G G	G G	T T	A G	G G	G G	G G	C T
DH414	C C	A G	T T	G G	G G	G G	A G	G G	C C	A A	G G	G G	T T	A G	G G	G G	G G	C T
L0151-2	C C	A G	T T	G G	G G	G G	A G	G G	C C	A A	G G	G G	T T	A G	G G	G G	G G	C T
L1083	C C	A G	T T	G G	G G	G G	A G	G G	C C	A A	G G	G G	T T	A G	G G	G G	G G	C T
DX501	C C	A G	T T	G G	G G	G G	A G	G G	C C	A A	G G	G G	T T	A G	G G	G G	G G	C T
DB065	C C	A G	T T	G G	G G	G G	A G	G G	C C	A A	G G	G G	T T	A G	G G	G G	G G	C T
L0173-2	C C	A G	T T	G G	G G	G G	A G	G G	C C	A A	G G	G G	T T	A G	G G	G G	G G	C T
DB051	C C	A G	T T	G G	G G	G G	A G	G G	C C	A A	G G	G G	T T	A G	G G	G G	G G	C T
DB085	C C	A G	T T	G G	G G	G G	A G	G G	C C	A A	G G	G G	T T	A G	G G	G G	G G	C T
L0329	C C	A G	T T	G G	G G	G G	A G	G G	C C	A A	G G	G G	T T	A G	G G	G G	G G	C T
L0071	C C	A G	T T	G G	G G	G G	A G	G G	C C	A A	G G	G G	T T	A G	G G	G G	G G	C T
L0199-1	C C	A G	T T	G G	G G	G G	A G	G G	C C	A A	G G	G G	T T	A G	G G	G G	G G	C T
DB015	C C	A G	T T	G G	G G	G G	A G	G G	C C	A A	G G	G G	T T	A G	G G	G G	G G	C T
L0012	C C	A G	T T	G G	G G	G G	A G	G G	C C	A A	G G	G G	T T	A G	G G	G G	G G	C T
L0017-3	C C	A G	T T	G G	G G	G G	A G	G G	C C	A A	G G	G G	T T	A G	G G	G G	G G	C T
L0118-2	C C	A G	T T	G G	G G	G G	A G	G G	C C	A A	G G	G G	T T	A G	G G	G G	G G	C T
DB244	C C	A G	T T	G T	G G	A G	A G	G G	C C	A A	G G	G G	T T	G G	G T	G G	G G	C T
433.0	C C	A G	T T	G G	G G	A A	A G	A G	C C	A A	G G	G G	T T	G G	G T	G G	G G	C T
DDX272	C C	A G	T T	G G	G G	A G	A G	A G	C C	A A	G G	G G	T T	A G	G T	G G	G G	C T
DH173	C C	A G	T T	G T	G G	G G	A G	G G	C C	A A	G G	G G	T T	G G	G G	G T	G G	C T
DDX264	C C	A G	T T	G T	A G	A G	A G	G G	C C	A A	G G	G G	T T	G G	G G	G T	G G	C T
L0087	C C	A G	T T	G G	G G	A A	A G	G G	C C	A A	G G	G G	T T	A G	G G	G T	G G	C T
DX418	C C	A G	T T	G G	G G	A G	A G	G G	C C	A A	G G	G G	T T	G G	G T	G T	G G	C T
DH094	C C	A G	T T	G T	G G	A G	A G	G G	C C	A A	G G	G G	T T	A G	G T	G T	G G	C T
DDX255	C C	A G	T T	G T	G G	A A	A G	G G	C C	A A	G G	G G	T T	A G	G T	G T	G G	C T
DH109	C C	A G	T T	G T	G G	A G	A G	G G	C C	A A	G G	G G	T T	A G	G G	T T	G G	C T
512.0	C C	A G	T T	G G	G G	A A	A G	G G	C C	A A	G G	G G	T T	G G	G T	T T	G G	C T
DDX213	C C	A G	T T	G T	G G	A A	A G	G G	C C	A A	G G	G G	T T	G G	T T	T T	G G	C T
DDX114	C C	A G	T T	G G	G G	G G	A G	G G	C C	A A	G G	G G	T T	G G	G G	G G	A G	C T
647.0	C C	A G	G T	G T	A G	G G	A G	G G	C C	A A	G G	G G	T T	A G	G G	G G	A G	C T
DB424	C C	A G	T T	G T	G G	G G	A G	A G	C C	A A	G G	G G	T T	A G	G G	G G	A G	C T
L0856	C C	A G	G T	G T	G G	G G	A G	A G	C C	A A	G G	G G	T T	A G	G G	G G	A G	C T
L0972	C C	A G	T T	G G	G G	A G	A G	A G	C C	A A	G G	G G	T T	A A	G G	G G	A G	C T
L0176	C C	A G	T T	G G	G G	A G	A G	G G	C C	A A	G G	G G	T T	G G	G T	G G	A G	C T
L0176	C C	A G	T T	G G	G G	A G	A G	G G	C C	A A	G G	G G	T T	G G	G T	G G	A G	C T
DH265	C C	A G	T T	G T	G G	A G	A G	G G	C C	A A	G G	G G	T T	G G	G T	G G	A G	C T
DX468	C C	A G	T T	G G	G G	A G	A G	A G	C C	A A	G G	G G	T T	G G	G T	G G	A G	C T
DDX244	C C	A G	T T	G G	G G	A G	A G	G G	C C	A A	G G	G G	T T	G G	G T	G T	A G	C T
DX409	C C	A G	T T	G G	G G	G G	A G	G G	C C	A A	G G	G G	T T	A G	G G	G G	A A	C T
168.0	C C	A G	T T	G G	G G	A G	A G	G G	C C	A A	G G	G G	T T	A G	G T	G G	A A	C T
L0952	C C	A G	T T	G T	G G	G G	A G	G G	C C	A A	G G	G G	T T	G G	G G	T T	A A	C T
336	C C	A G	T T	G T	G G	G G	A G	G G	C C	A A	G G	G G	T T	A G	G G	G G	G G	C C
DH521	C C	A G	T T	G G	G G	A A	A G	G G	C C	A A	G G	G G	T T	G G	G G	G T	G G	C C
L1096	C G	A G	G T	T T	A A	A G	A G	A G	C C	A A	G G	G G	T T	G G	G G	G G	G G	T T
DX012	C G	A G	T T	G T	G G	A G	A G	A G	C C	A A	G G	G G	T T	A G	G T	G G	G G	T T
L0357	C G	A G	T T	T T	A G	A G	A G	G G	C C	A A	G G	G G	T T	G G	G G	G G	A G	T T
L0357	C G	A G	T T	T T	A G	A G	A G	G G	C C	A A	G G	G G	T T	G G	G G	G G	A G	T T
DB328	C G	A G	T T	T T	G G	G G	A G	G G	C C	A A	G G	G G	T T	A G	G G	G G	A G	T T
L0014	C G	A G	T T	G G	G G	A G	A G	G G	C C	A A	G G	G G	T T	A G	G G	G G	A G	T T
L0014	C G	A G	T T	G G	G G	A G	A G	G G	C C	A A	G G	G G	T T	A G	G G	G G	A G	T T
DX498	C G	A G	T T	G T	A G	A G	A G	G G	C C	A A	G G	G G	T T	A G	G G	G G	A G	T T
107	C G	A G	T T	G G	G G	G G	A G	G G	C C	A A	G G	G G	T T	G G	G G	G T	A G	T T
DH093	C G	A G	T T	G T	G G	A G	A G	A G	C C	A A	G G	G G	T T	G G	G G	G T	A G	T T
DX455	C G	A G	T T	G T	G G	A G	A G	G G	C C	A A	G G	G G	T T	A G	G G	G T	A G	T T
DDX025	C G	A G	T T	G T	G G	A G	A G	A A	C C	A A	G G	G G	T T	G G	G T	G T	A G	T T
DB368	C G	A G	T T	G T	G G	A A	A G	G G	C C	A A	G G	G G	T T	G G	G G	T T	A G	T T
L0069	C G	A G	T T	G T	G G	G G	A G	G G	C C	A A	G G	G G	T T	G G	G G	G G	A A	T T
597.0	C G	A G	T T	G G	G G	A G	A G	G G	C C	A A	G G	G G	T T	G G	G G	G G	G G	C T
DX023	C G	A G	T T	G G	G G	G G	A G	G G	C C	A G	G G	G G	T T	G G	G G	G G	G G	C T
DB344	C G	A G	T T	G T	G G	G G	A G	A G	C C	A A	G G	G G	T T	A G	G G	G T	G G	C T
DH304	C G	A G	T T	G T	G G	A G	A G	G G	C C	A A	G G	G G	T T	A G	G G	T T	G G	C T
L0958	C G	A G	T T	G G	G G	A G	A G	G G	C C	A A	G G	G G	T T	G G	G G	G G	A G	C T
16	C G	A G	T T	T T	G G	A G	A G	G G	C C	A A	G G	G G	T T	G G	G G	G G	A G	C T
DX505	C G	A G	T T	G T	G G	G G	A G	A G	C C	A A	G G	G G	T T	A G	G G	G G	A G	C T
L0073	C G	A G	T T	G G	G G	G G	A G	G G	C C	A A	G G	G G	T T	G G	G G	G T	A A	C T
L0039-2	G G	A G	T T	G G	G G	A G	A G	G G	C C	A G	A G	G G	T T	A G	G T	T T	G G	T T
DDX023	G G	A G	T T	T T	G G	A G	A G	G G	C C	A G	A G	C G	T T	A G	G T	T T	G G	T T
DH155	C C	A G	T T	G G	G G	G G	A G	G G	C C	A A	G G	G G	C T	G G	G G	G G	G G	T T
DX013	C C	A G	T T	G T	G G	A G	A G	G G	C C	A A	G G	G G	C T	G G	G G	G G	G G	T T
272	C C	A G	T T	G G	G G	G G	A G	A G	C C	A A	G G	G G	C T	G G	G G	G G	G G	T T
DDX263	C C	A G	T T	G G	G G	G G	A G	G G	C C	A A	G G	G G	C T	A G	G G	G G	G G	T T
DX212	C C	A G	T T	G G	G G	A G	A G	A G	C C	A A	G G	G G	C T	A G	G G	G G	G G	T T
L0207	C C	A G	T T	T T	G G	A A	A G	A G	C C	A A	G G	G G	C T	A G	G G	G G	G G	T T
DDX215	C C	A G	T T	G G	G G	A A	A G	G G	C C	A A	G G	G G	C T	G G	G T	G G	G G	T T
L0437	C C	A G	T T	G T	A G	A G	A G	A G	C C	A A	G G	G G	C T	G G	G T	G G	G G	T T
DDX172	C C	A G	T T	G G	G G	A G	A G	G G	C C	A A	G G	G G	C T	A G	G T	G G	G G	T T
L0323	C C	A G	T T	T T	A G	A G	A G	G G	C C	A A	G G	G G	C T	A G	G T	G G	G G	T T
DX497	C C	A G	T T	G G	G G	A A	A G	G G	C C	A A	G G	G G	C T	G G	T T	G G	G G	T T
DB163	C C	A G	T T	G G	G G	A A	A G	G G	C C	A A	G G	G G	C T	G G	T T	G G	G G	T T
L0088	C C	A G	T T	G G	G G	A A	A G	A G	C C	A A	G G	G G	C T	G G	T T	G G	G G	T T
L0088	C C	A G	T T	G G	G G	A A	A G	A G	C C	A A	G G	G G	C T	G G	T T	G G	G G	T T
DB381	C C	A G	T T	T T	G G	A G	A G	G G	C C	A A	G G	G G	C T	A G	G G	G T	G G	T T
DH333	C C	A G	T T	G G	G G	A G	A G	A A	C C	A A	G G	G G	C T	A G	G G	G T	G G	T T
L1105	C C	A G	T T	G T	G G	A A	A G	A G	C C	A A	G G	G G	C T	G G	G T	G T	G G	T T
DX204	C C	A G	G T	G T	G G	G G	A G	G G	C C	A A	G G	G G	C T	G G	G G	T T	G G	T T
DH480	C C	A G	T T	G G	G G	A G	A G	G G	C C	A A	G G	G G	C T	G G	G G	T T	G G	T T
DDX207	C C	A G	T T	G T	G G	G G	A G	G G	C C	A A	G G	G G	C T	G G	G G	G G	A G	T T
DH224	C C	A G	G T	G T	A G	G G	A G	G G	C C	A A	G G	G G	C T	G G	G G	G G	A G	T T
DDX201	C C	A G	G T	T T	G G	A G	A G	G G	C C	A A	G G	G G	C T	A G	G G	G G	A G	T T
L0274	C C	A G	G T	G G	G G	A G	A G	G G	C C	A A	G G	G G	C T	G G	G T	G G	A G	T T
DX475	C C	A G	T T	G T	G G	A G	A G	G G	C C	A A	G G	G G	C T	G G	G T	G G	A G	T T
DDX178	C C	A G	T T	G G	G G	A G	A G	A G	C C	A A	G G	G G	C T	G G	G T	G G	A G	T T
DX389	C C	A G	T T	G G	G G	A G	A G	G G	C C	A A	G G	G G	C T	A G	G T	G G	A G	T T
DB266	C C	A G	T T	G G	G G	G G	A G	G G	C C	A A	G G	G G	C T	G G	G G	G T	A G	T T
DB285	C C	A G	T T	G G	G G	G G	A G	G G	C C	A A	G G	G G	C T	G G	G G	G T	A G	T T
DH456	C C	A G	T T	G T	G G	G G	A G	G G	C C	A A	G G	G G	C T	G G	G G	G T	A G	T T
DB506	C C	A G	T T	G T	G G	G G	A G	G G	C C	A A	G G	G G	C T	G G	G G	G T	A G	T T
DH306	C C	A G	G T	G T	A G	G G	A G	G G	C C	A A	G G	G G	C T	G G	G G	G T	A G	T T
DX293	C C	A G	T T	G T	G G	A G	A G	G G	C C	A A	G G	G G	C T	G G	G G	G T	A G	T T
DDX036	C C	A G	T T	G T	G G	G G	A G	A G	C C	A A	G G	G G	C T	G G	G G	G T	A G	T T
DH510	C C	A G	T T	G G	G G	A G	A G	A G	C C	A A	G G	G G	C T	G G	G G	G T	A G	T T
DX391	C C	A G	T T	G G	G G	G G	A G	A G	C C	A G	G G	G G	C T	G G	G G	G T	A G	T T
DX479	C C	A G	T T	G T	A G	G G	A G	G G	C C	A A	G G	G G	C T	A G	G G	G T	A G	T T
DH279	C C	A G	T T	G T	G G	G G	A G	A G	C C	A A	G G	G G	C T	A G	G G	G T	A G	T T
DH558	C C	A G	T T	G G	G G	A A	A G	A G	C C	A A	G G	G G	C T	A G	G G	G T	A G	T T
DX029	C C	A G	T T	G G	G G	A A	A G	G G	C C	A A	G G	G G	C T	G G	G T	G T	A G	T T
386.0	C C	A G	T T	G G	G G	A A	A G	G G	C C	A A	G G	G G	C T	G G	G T	G T	A G	T T
DB509	C C	A G	T T	G T	G G	A G	A G	A G	C C	A A	G G	G G	C T	G G	G T	G T	A G	T T
L1086	C C	A G	T T	G G	G G	A A	A G	A G	C C	A A	G G	G G	C T	G G	G T	G T	A G	T T
DH428	C C	A G	T T	G T	G G	A G	A G	G G	C C	A A	G G	G G	C T	A G	G T	G T	A G	T T
DX230	C C	A G	T T	G G	G G	G G	A G	G G	C C	A A	G G	G G	C T	G G	G G	G G	A A	T T
DX358	C C	A G	T T	G T	G G	G G	A G	G G	C C	A A	G G	G G	C T	G G	G G	G G	A A	T T
DB414	C C	A G	T T	G T	A G	A G	A G	A G	C C	A A	G G	G G	C T	A G	G G	G G	A A	T T
246.0	C C	A G	T T	G G	G G	A G	A G	G G	C C	A A	G G	G G	C T	G G	G T	G G	A A	T T
DH352	C C	A G	T T	G T	G G	A G	A G	G G	C C	A A	G G	G G	C T	G G	G T	G G	A A	T T
543.0	C C	A G	T T	G T	G G	G G	A G	G G	C C	A A	G G	G G	C T	G G	G G	G T	A A	T T
L0191	C C	A G	T T	T T	G G	A G	A G	G G	C C	A A	G G	G G	C T	G G	G G	G T	A A	T T
DB487	C C	A G	T T	G G	G G	G G	A G	G G	C C	A A	G G	G G	C T	A G	G G	G T	A A	T T
DH353	C C	A G	T T	G T	G G	G G	A G	G G	C C	A A	G G	G G	C T	G G	G G	G G	G G	C T
DB243	C C	A G	T T	G G	G G	A G	A G	G G	C C	A A	G G	G G	C T	G G	G G	G G	G G	C T
248.0	C C	A G	T T	G T	G G	A G	A G	G G	C C	A A	G G	G G	C T	G G	G G	G G	G G	C T
DB431	C C	A G	T T	G T	G G	A G	A G	G G	C C	A A	G G	G G	C T	G G	G G	G G	G G	C T
372	C C	A G	T T	G G	G G	A G	A G	A G	C C	A A	G G	G G	C T	G G	G G	G G	G G	C T
416.0	C C	A G	T T	G G	G G	G G	A G	A A	C C	A A	G G	G G	C T	G G	G G	G G	G G	C T
DX282	C C	A G	T T	G G	G G	A G	A G	A A	C C	A G	G G	G G	C T	A G	G G	G G	G G	C T
DX312	C C	A G	T T	G T	G G	A G	A G	G G	C C	A A	G G	G G	C T	G G	G T	G G	G G	C T
DX446	C C	A G	T T	T T	A G	A G	A G	G G	C C	A A	G G	G G	C T	G G	G T	G G	G G	C T
L0227	C C	A G	T T	G T	A G	A A	A G	G G	C C	A A	G G	G G	C T	G G	G T	G G	G G	C T
L0166	C C	A G	T T	G T	G G	A G	A G	G G	C C	A A	G G	G G	C T	A G	G T	G G	G G	C T
L0166	C C	A G	T T	G T	G G	A G	A G	G G	C C	A A	G G	G G	C T	A G	G T	G G	G G	C T
444.0	C C	A G	G T	G G	G G	G G	A G	A G	C C	A A	G G	G G	C T	G G	G G	G T	G G	C T
546.0	C C	A G	T T	G G	G G	G G	A G	G G	C C	A A	G G	G G	C T	A G	G G	G T	G G	C T
L0208	C C	A G	T T	G G	G G	G G	A G	A G	C C	A A	G G	G G	C T	A G	G G	G T	G G	C T
DH092	C C	A G	T T	G T	A G	A A	A G	A G	C C	A A	G G	G G	C T	G G	G T	G T	G G	C T
DX441	C C	A G	T T	G G	G G	A A	A G	G G	C C	A A	G G	G G	C T	G G	G G	T T	G G	C T
DB430	C C	A G	T T	G T	G G	G G	A G	G G	C C	A A	G G	G G	C T	G G	G G	G G	A G	C T
DB088	C C	A G	T T	G G	G G	A G	A G	G G	C C	A A	G G	G G	C T	G G	G G	G G	A G	C T
DB499	C C	A G	T T	G G	G G	A G	A G	G G	C C	A A	G G	G G	C T	G G	G G	G G	A G	C T
DB083	C C	A G	T T	G G	G G	A G	A G	G G	C C	A A	G G	G G	C T	G G	G G	G G	A G	C T
DH113	C C	A G	T T	G G	G G	A G	A G	G G	C C	A A	G G	G G	C T	G G	G G	G G	A G	C T
L0376	C C	A G	T T	G G	G G	A G	A G	G G	C C	A A	G G	G G	C T	G G	G G	G G	A G	C T
DB072	C C	A G	T T	G T	G G	A G	A G	G G	C C	A A	G G	G G	C T	G G	G G	G G	A G	C T
L0220	C C	A G	T T	G T	G G	A G	A G	G G	C C	A A	G G	G G	C T	G G	G G	G G	A G	C T
L0193	C C	A G	G T	G T	G G	A G	A G	G G	C C	A A	G G	G G	C T	G G	G G	G G	A G	C T
408.0	C C	A G	T T	G G	G G	G G	A G	A G	C C	A A	G G	G G	C T	G G	G G	G G	A G	C T
DH128	C C	A G	T T	G G	G G	A G	A G	A G	C C	A A	G G	G G	C T	G G	G G	G G	A G	C T
L0094	C C	A G	G T	T T	G G	A G	A G	A G	C C	A A	G G	G G	C T	G G	G G	G G	A G	C T
DB249	C C	A G	G T	G G	G G	G G	A G	G G	C C	A A	G G	G G	C T	A G	G G	G G	A G	C T
L0162	C C	A G	T T	G G	G G	A G	A G	G G	C C	A A	G G	G G	C T	A G	G G	G G	A G	C T
DX544	C C	A G	T T	G G	G G	A A	A G	G G	C C	A A	G G	G G	C T	A G	G G	G G	A G	C T
DX317	C C	A G	G T	G T	G G	A G	A G	G G	C C	A A	G G	G G	C T	G G	G T	G G	A G	C T
650.0	C C	A G	T T	G G	G G	A A	A G	G G	C C	A A	G G	G G	C T	G G	G T	G G	A G	C T
L0201	C C	A G	T T	G T	G G	A A	A G	G G	C C	A A	G G	G G	C T	G G	G T	G G	A G	C T
L0102	C C	A G	T T	T T	G G	A A	A G	G G	C C	A A	G G	G G	C T	G G	G T	G G	A G	C T
DX255	C C	A G	T T	T T	G G	A A	A G	A G	C C	A A	G G	G G	C T	A A	T T	G G	A G	C T
DDX235	C C	A G	T T	G G	G G	A G	A G	G G	C C	A A	G G	G G	C T	G G	G G	G T	A G	C T
DX040	C C	A G	T T	T T	G G	G G	A G	A G	C C	A A	G G	G G	C T	G G	G G	G T	A G	C T
DB182	C C	A G	T T	G G	G G	G G	A G	G G	C C	A A	G G	G G	C T	A G	G G	G T	A G	C T
L0497	C C	A G	T T	G T	G G	G G	A G	G G	C C	A A	G G	G G	C T	A G	G G	G T	A G	C T
DB229	C C	A G	T T	G G	G G	G G	A G	A G	C C	A A	G G	G G	C T	A G	G G	G T	A G	C T
589.0	C C	A G	T T	G G	G G	A G	A G	G G	C C	A A	G G	G G	C T	G G	G T	G T	A G	C T
DX404	C C	A G	T T	G G	G G	A G	A G	A G	C C	A A	G G	G G	C T	G G	G T	G T	A G	C T
654.0	C C	A G	T T	G T	G G	G G	A G	G G	C C	A A	G G	G G	C T	A G	G T	G T	A G	C T
L0117	C C	A G	G T	G T	G G	A G	A G	G G	C C	A A	G G	G G	C T	G G	G G	G G	A A	C T
L0117	C C	A G	G T	G T	G G	A G	A G	G G	C C	A A	G G	G G	C T	G G	G G	G G	A A	C T
686.0	C C	A G	T T	G T	G G	A G	A G	G G	C C	A A	G G	G G	C T	A G	G G	G G	A A	C T
DB482	C C	A G	T T	G G	G G	A G	A G	G G	C C	A A	G G	G G	C T	G G	G G	G G	G G	C C
DX482	C C	A G	T T	G T	G G	A G	A G	G G	C C	A A	G G	G G	C T	G G	G G	G T	G G	C C
DDX145	C C	A G	T T	G T	G G	G G	A G	A A	C C	A A	G G	G G	C T	G G	G G	G T	G G	C C
L0192	C C	A G	T T	G T	A G	G G	A G	G G	C C	A A	G G	G G	C T	A G	G G	G T	G G	C C
DX458	C C	A G	T T	T T	A G	A G	A G	G G	C C	A A	G G	G G	C T	A G	G G	G T	G G	C C
59	C C	A G	T T	G T	A G	G G	A G	A G	C C	A A	G G	G G	C T	G G	G G	G G	A G	C C
DX124	C C	A G	T T	G G	G G	A G	A G	G G	C C	A A	G G	G G	C T	G G	G T	G G	A A	C C
DB280	C G	A G	T T	G G	G G	G G	A G	A G	C C	A A	G G	G G	C T	G G	G G	G G	G G	T T
L0890	C G	A G	T T	G G	G G	A A	A G	A G	C C	A A	G G	G G	C T	G G	G G	G G	G G	T T
DX346	C G	A G	T T	G T	G G	G G	A G	A G	C C	A A	G G	G G	C T	G G	G G	G G	A G	T T
DB191	C G	A G	T T	G G	G G	A G	A G	G G	C C	A A	G G	G G	C T	G G	G T	G G	A G	T T
68	C G	A G	T T	G G	G G	A G	A G	G G	C C	A A	G G	G G	C T	G G	G T	G G	A G	T T
DH511	C G	A G	G T	T T	G G	A G	A G	G G	C C	A A	G G	G G	C T	A G	G T	G G	A G	T T
181.0	C G	A G	T T	G G	G G	A G	A G	A G	C C	A A	G G	G G	C T	G G	G G	G T	A G	T T
117	C G	A G	G T	G G	G G	A G	A G	A G	C C	A G	G G	G G	C T	G G	G G	G T	A G	T T
DB031	C G	A G	T T	G G	G G	A A	A G	G G	C C	A A	G G	G G	C T	G G	G T	G T	A G	T T
L0380-1	C G	A G	T T	G G	G G	A A	A G	G G	C C	A A	G G	G G	C T	G G	G T	G T	A G	T T
DH412	C G	A G	T T	G T	G G	G G	A G	G G	C C	A A	G G	G G	C T	G G	G G	G G	A A	T T
DH174	C G	A G	T T	G G	G G	A G	A G	G G	C C	A A	G G	G G	C T	G G	G T	G G	A A	T T
L0859	C G	A G	T T	G G	G G	A G	A G	G G	C C	A A	G G	G G	C T	A G	G T	G G	A A	T T
L0132	C G	A G	T T	G T	G G	G G	A G	G G	C C	A A	G G	G G	C T	G G	G G	G G	G G	C T
L0132	C G	A G	T T	G T	G G	G G	A G	G G	C C	A A	G G	G G	C T	G G	G G	G G	G G	C T
183.0	C G	A G	T T	T T	A G	A G	A G	G G	C C	A A	G G	G G	C T	G G	G G	G G	G G	C T
DB178	C G	A G	T T	G G	G G	G G	A G	G G	C C	A A	G G	G G	C T	A G	G G	G G	G G	C T
L0851	C G	A G	T T	G G	G G	A A	A G	G G	C C	A A	G G	G G	C T	G G	G T	G G	G G	C T
L0124	C G	A G	T T	G T	G G	A G	A G	G G	C C	A A	G G	G G	C T	G G	G T	G T	G G	C T
L0356	C G	A G	G T	G G	G G	A G	A G	G G	C C	A A	G G	G G	C T	A G	G T	G T	G G	C T
DH132	C G	A G	T T	G T	G G	G G	A G	G G	C C	A A	G G	G G	C T	G G	G G	T T	G G	C T
DX141	C G	A G	T T	G G	G G	A G	A G	G G	C C	A A	G G	G G	C T	G G	G G	G G	A G	C T
DH236	C G	A G	T T	G G	G G	A G	A G	G G	C C	A A	G G	G G	C T	G G	G G	G G	A G	C T
DH096	C G	A G	T T	G G	G G	G G	A G	G G	C C	A A	G G	G G	C T	A G	G G	G G	A G	C T
DB205	C G	A G	T T	T T	A A	G G	A G	A G	C C	A A	G G	G G	C T	A G	G G	T T	A G	C T
L1115	C G	A G	T T	G T	G G	A G	A G	G G	C C	A A	G G	G G	C T	G G	G G	G G	A A	C T
DH330	C G	A G	T T	G T	G G	A G	A G	G G	C C	A A	G G	G G	C T	G G	G G	G G	G G	C C
L0096	C G	A G	T T	G G	G G	G G	A G	A G	C C	A A	G G	G G	C T	G G	G G	G T	G G	C C
L0281	C G	A G	G T	T T	A A	A A	A G	G G	C C	A A	G G	G G	C T	G G	T T	G G	A A	C C
465.0	C C	A G	T T	G G	G G	G G	A G	G G	C C	A A	G G	G G	C C	G G	G G	G G	G G	T T
393.0	C C	A G	T T	G G	G G	A G	A G	G G	C C	A A	G G	G G	C C	G G	G G	G G	G G	T T
DX130	C C	A G	T T	G G	G G	A G	A G	G G	C C	A A	G G	G G	C C	A G	G G	G G	G G	T T
L1151	C C	A G	T T	G G	G G	A A	A G	G G	C C	A A	G G	G G	C C	G G	G T	G G	G G	T T
DX179	C C	A G	T T	G T	G G	A G	A G	A G	C C	A A	G G	G G	C C	G G	G T	G G	G G	T T
L0060	C C	A G	G T	G T	G G	A G	A G	A G	C C	A A	G G	G G	C C	G G	G T	G G	G G	T T
344	C C	A G	T T	T T	A G	A G	A G	A G	C C	A A	G G	G G	C C	G G	G T	G G	G G	T T
156	C C	A G	T T	G T	G G	G G	A G	G G	C C	A A	G G	G G	C C	A G	G T	G G	G G	T T
L0185	C C	A G	T T	G G	G G	G G	A G	G G	C C	A A	G G	G G	C C	G G	G G	G T	G G	T T
L0185	C C	A G	T T	G G	G G	G G	A G	G G	C C	A A	G G	G G	C C	G G	G G	G T	G G	T T
53	C C	A G	T T	G T	G G	G G	A G	G G	C C	A A	G G	G G	C C	G G	G G	G T	G G	T T
351	C C	A G	T T	G T	G G	A G	A G	G G	C C	A A	G G	G G	C C	G G	G G	G T	G G	T T
DH285	C C	A G	T T	G T	G G	G G	A G	A G	C C	A A	G G	G G	C C	G G	G G	T T	G G	T T
DB428	C C	A G	G T	T T	G G	A A	A G	G G	C C	A A	G G	G G	C C	G G	G T	T T	G G	T T
426.0	C C	A G	T T	G G	G G	G G	A G	G G	C C	A G	G G	G G	C C	A G	G G	G G	A G	T T
DDX189	C C	A G	T T	G G	G G	A G	A G	G G	C C	A A	G G	G G	C C	A G	G T	G G	A G	T T
DX039	C C	A G	T T	G T	G G	A G	A G	G G	C C	A A	G G	G G	C C	A G	G T	G G	A G	T T
507.0	C C	A G	T T	G T	A G	A A	A G	G G	C C	A A	G G	G G	C C	G G	G G	G T	A G	T T
DH126	C C	A G	T T	G G	G G	A G	A G	G G	C C	A A	G G	G G	C C	A G	G G	G G	A A	T T
150	C C	A G	G T	G T	G G	A A	A G	G G	C C	A A	G G	G G	C C	A G	G G	G G	A A	T T
DDX008	C C	A G	T T	G G	G G	A A	A G	G G	C C	A A	G G	G G	C C	G G	T T	G G	A A	T T
99	C C	A G	G T	G T	G G	G G	A G	G G	C C	A A	G G	G G	C C	G G	G G	G G	G G	C T
L0035	C C	A G	T T	G G	G G	G G	A G	G G	C C	A A	G G	G G	C C	A G	G G	G G	G G	C T
L0146-1	C C	A G	T T	G G	G G	G G	A G	G G	C C	A A	G G	G G	C C	A G	G G	G G	G G	C T
DB039	C C	A G	T T	G G	G G	G G	A G	G G	C C	A A	G G	G G	C C	A G	G G	G G	G G	C T
L0218	C C	A G	T T	G G	G G	G G	A G	G G	C C	A A	G G	G G	C C	A G	G G	G G	G G	C T
L0414	C C	A G	T T	G G	G G	G G	A G	G G	C C	A A	G G	G G	C C	A G	G G	G G	G G	C T
L0125	C C	A G	T T	G G	G G	G G	A G	G G	C C	A A	G G	G G	C C	A G	G G	G G	G G	C T
DH452	C C	A G	T T	G G	G G	G G	A G	G G	C C	A A	G G	G G	C C	A G	G G	G G	G G	C T
L0156	C C	A G	T T	G G	G G	G G	A G	G G	C C	A A	G G	G G	C C	A G	G G	G G	G G	C T
DB022	C C	A G	T T	G G	G G	G G	A G	G G	C C	A A	G G	G G	C C	A G	G G	G G	G G	C T
DB073	C C	A G	T T	G G	G G	G G	A G	G G	C C	A A	G G	G G	C C	A G	G G	G G	G G	C T
DB020	C C	A G	T T	G G	G G	G G	A G	G G	C C	A A	G G	G G	C C	A G	G G	G G	G G	C T
DB028	C C	A G	T T	G G	G G	G G	A G	G G	C C	A A	G G	G G	C C	A G	G G	G G	G G	C T
DB061	C C	A G	T T	G G	G G	G G	A G	G G	C C	A A	G G	G G	C C	A G	G G	G G	G G	C T
DB090	C C	A G	T T	G G	G G	G G	A G	G G	C C	A A	G G	G G	C C	A G	G G	G G	G G	C T
DB060	C C	A G	T T	G G	G G	G G	A G	G G	C C	A A	G G	G G	C C	A G	G G	G G	G G	C T
L0435	C C	A G	T T	G G	G G	G G	A G	G G	C C	A A	G G	G G	C C	A G	G G	G G	G G	C T
DB100	C C	A G	T T	G G	G G	G G	A G	G G	C C	A A	G G	G G	C C	A G	G G	G G	G G	C T
L0283	C C	A G	T T	G G	G G	G G	A G	G G	C C	A A	G G	G G	C C	A G	G G	G G	G G	C T
L0433	C C	A G	T T	G G	G G	G G	A G	G G	C C	A A	G G	G G	C C	A G	G G	G G	G G	C T
L0408	C C	A G	T T	G G	G G	G G	A G	G G	C C	A A	G G	G G	C C	A G	G G	G G	G G	C T
DB062	C C	A G	T T	G G	G G	G G	A G	G G	C C	A A	G G	G G	C C	A G	G G	G G	G G	C T
L0031	C C	A G	T T	G G	G G	G G	A G	G G	C C	A A	G G	G G	C C	A G	G G	G G	G G	C T
L0158-2	C C	A G	T T	G G	G G	G G	A G	G G	C C	A A	G G	G G	C C	A G	G G	G G	G G	C T
S0003	C C	A G	T T	G G	G G	G G	A G	G G	C C	A A	G G	G G	C C	A G	G G	G G	G G	C T
L0053	C C	A G	T T	G G	G G	A G	A G	G G	C C	A A	G G	G G	C C	A G	G G	G G	G G	C T
L0165-2	C C	A G	T T	G G	G G	A G	A G	G G	C C	A A	G G	G G	C C	A G	G G	G G	G G	C T
L0066	C C	A G	T T	G G	G G	A G	A G	G G	C C	A A	G G	G G	C C	A G	G G	G G	G G	C T
L0010	C C	A G	T T	G G	G G	A G	A G	G G	C C	A A	G G	G G	C C	A G	G G	G G	G G	C T
DB076	C C	A G	T T	G G	G G	A G	A G	G G	C C	A A	G G	G G	C C	A G	G G	G G	G G	C T
L0408	C C	A G	T T	G G	G G	A G	A G	G G	C C	A A	G G	G G	C C	A G	G G	G G	G G	C T
L0385	C C	A G	T T	G G	G G	A G	A G	G G	C C	A A	G G	G G	C C	A G	G G	G G	G G	C T
L0015-1	C C	A G	T T	G G	G G	A G	A G	G G	C C	A A	G G	G G	C C	A G	G G	G G	G G	C T
L0436	C C	A G	T T	G G	G G	A G	A G	G G	C C	A A	G G	G G	C C	A G	G G	G G	G G	C T
L0289	C C	A G	T T	G G	G G	A G	A G	G G	C C	A A	G G	G G	C C	A G	G G	G G	G G	C T
L0393	C C	A G	T T	G G	G G	A G	A G	G G	C C	A A	G G	G G	C C	A G	G G	G G	G G	C T
DB260	C C	A G	T T	G G	G G	G G	A G	A G	C C	A A	G G	G G	C C	A G	G G	G G	G G	C T
DB459	C C	A G	T T	G T	G G	G G	A G	A G	C C	A A	G G	G G	C C	A G	G G	G G	G G	C T
340	C C	A G	T T	G G	G G	A A	A G	A G	C C	A A	G G	G G	C C	A G	G G	G G	G G	C T
384.0	C C	A G	T T	G T	G G	A G	A G	A G	C C	A A	G G	G G	C C	G G	G T	G G	G G	C T
DH193	C C	A G	T T	G G	G G	A A	A G	A G	C C	A A	G G	G G	C C	G G	G T	G G	G G	C T
DX020	C C	A G	T T	G G	G G	G G	A G	G G	C C	A A	G G	G G	C C	G G	G G	G T	G G	C T
DX022	C C	A G	T T	G G	G G	A G	A G	G G	C C	A A	G G	G G	C C	G G	G T	G T	G G	C T
25	C C	A G	T T	G G	G G	A G	A G	G G	C C	A A	G G	G G	C C	G G	G T	G T	G G	C T
L0814	C C	A G	T T	G T	G G	A G	A G	G G	C C	A A	G G	G G	C C	A G	G G	T T	G G	C T
DX002	C C	A G	T T	G T	A G	G G	A G	G G	C C	A A	G G	G G	C C	G G	G G	G G	A G	C T
L0800	C C	A G	T T	G G	G G	A G	A G	A G	C C	A A	G G	G G	C C	G G	G G	G G	A G	C T
178.0	C C	A G	T T	G T	A G	A G	A G	G G	C C	A G	G G	G G	C C	G G	G G	G G	A G	C T
L0170	C C	A G	T T	G G	G G	A G	A G	G G	C C	A A	G G	G G	C C	A G	G G	G G	A G	C T
DB496	C C	A G	T T	G G	G G	A G	A G	G G	C C	A A	G G	G G	C C	A G	G G	G G	A G	C T
DDX022	C C	A G	T T	G G	G G	A G	A G	G G	C C	A A	G G	G G	C C	A G	G G	G G	A G	C T
DH524	C C	A G	T T	G G	G G	A G	A G	G G	C C	A A	G G	G G	C C	A G	G G	G G	A G	C T
DB518	C C	A G	T T	G G	G G	A G	A G	G G	C C	A A	G G	G G	C C	A G	G G	G G	A G	C T
L0128-1	C C	A G	T T	G G	G G	A G	A G	G G	C C	A A	G G	G G	C C	A G	G G	G G	A G	C T
L0150	C C	A G	T T	G G	G G	A G	A G	G G	C C	A A	G G	G G	C C	A G	G G	G G	A G	C T
L0245	C C	A G	T T	G G	G G	A G	A G	G G	C C	A A	G G	G G	C C	A G	G G	G G	A G	C T
L0297	C C	A G	T T	G G	G G	A G	A G	G G	C C	A A	G G	G G	C C	A G	G G	G G	A G	C T
L0315	C C	A G	T T	G G	G G	A G	A G	G G	C C	A A	G G	G G	C C	A G	G G	G G	A G	C T
55	C C	A G	T T	G T	G G	A G	A G	G G	C C	A A	G G	G G	C C	G G	G G	G T	A G	C T
DH170	C C	A G	T T	T T	A G	A G	A G	G G	C C	A A	G G	G G	C C	G G	G G	G T	A G	C T
674.0	C C	A G	T T	G T	G G	A G	A G	G G	C C	A A	G G	G G	C C	A G	G G	G T	A G	C T
L0853	C C	A G	T T	T T	G G	A G	A G	G G	C C	A A	G G	G G	C C	G G	G T	G T	A G	C T
576.0	C C	A G	T T	G G	G G	A A	A G	G G	C C	A A	G G	G G	C C	G G	T T	G T	A G	C T
DDX133	C C	A G	T T	G G	G G	G G	A G	A G	C C	A A	G G	G G	C C	G G	G G	T T	A G	C T
DDX037	C C	A G	T T	G T	G G	A G	A G	G G	C C	A A	G G	G G	C C	A A	G G	G G	A A	C T
DDX222	C C	A G	T T	G T	G G	G G	A G	G G	C C	A A	G G	G G	C C	A G	G G	G T	A A	C T
DX011	C C	A G	T T	G T	A G	A G	A G	G G	C C	A A	G G	G G	C C	G G	G T	G T	A A	C T
L0028	C C	A G	T T	G G	G G	G G	A G	G G	C C	A A	G G	G G	C C	G G	G G	G G	G G	C C
L0028	C C	A G	T T	G G	G G	G G	A G	G G	C C	A A	G G	G G	C C	G G	G G	G G	G G	C C
DX009	C C	A G	T T	G G	G G	A G	A G	G G	C C	A A	G G	G G	C C	G G	G G	G G	G G	C C
225.0	C C	A G	T T	G T	G G	G G	A G	G G	C C	A A	G G	G G	C C	A G	G G	G G	G G	C C
DB169	C C	A G	T T	G T	G G	G G	A G	G G	C C	A A	G G	G G	C C	A G	G G	G T	G G	C C
DB145	C C	A G	T T	G G	G G	G G	A G	G G	C C	A A	G G	G G	C C	A G	G G	G G	A G	C C
118	C C	A G	T T	G T	A G	G G	A G	A G	C C	A A	G G	G G	C C	G G	G G	G T	A G	C C
DH348	C C	A G	G T	T T	G G	A G	A G	A G	C C	A A	G G	G G	C C	A G	G T	G T	A G	C C
652.0	C C	A G	T T	G G	G G	A A	A G	A G	C C	A A	G G	G G	C C	A G	T T	G T	A G	C C
DB357	C G	A G	T T	G T	G G	A G	A G	G G	C C	A A	G G	G G	C C	G G	G G	G G	G G	T T
DDX057	C G	A G	T T	G T	G G	A G	A G	G G	C C	A A	G G	G G	C C	G G	G G	G G	G G	T T
DDX273	C G	A G	G T	G T	G G	G G	A G	G G	C C	A A	G G	G G	C C	G G	G G	G T	G G	T T
DX329	C G	A G	T T	G G	G G	A G	A G	G G	C C	A A	G G	G G	C C	G G	G G	G G	A G	T T
DB242	C G	A G	T T	G T	G G	A G	A G	G G	C C	A A	G G	G G	C C	A G	G G	G G	A G	T T
DX119	C G	A G	T T	G T	G G	A G	A G	G G	C C	A A	G G	G G	C C	G G	G G	T T	A G	T T
DX160	C G	A G	T T	G G	G G	G G	A G	G G	C C	A A	G G	G G	C C	G G	G G	G G	A A	T T
DH556	C G	A G	T T	G T	A G	G G	A G	G G	C C	A A	G G	G G	C C	G G	G G	G G	G G	C T
DB538	C G	A G	T T	G G	G G	A G	A G	G G	C C	A A	G G	G G	C C	G G	G G	G G	G G	C T
DB216	C G	A G	T T	G G	G G	A G	A G	G G	C C	A A	G G	G G	C C	G G	G G	G G	G G	C T
DDX221	C G	A G	T T	G G	G G	A A	A G	A G	C C	A A	G G	G G	C C	A G	G T	G G	G G	C T
DB291	C G	A G	T T	G G	G G	G G	A G	G G	C C	A A	G G	G G	C C	A G	G G	G G	A G	C T
289	C G	A G	T T	G T	G G	A G	A G	G G	C C	A A	G G	G G	C C	A G	G G	G G	A G	C T
DX223	C G	A G	G T	G T	G G	A A	A G	G G	C C	A A	G G	G G	C C	G G	T T	G T	A G	C T
L0916	C G	A G	G T	G T	G G	A G	A G	G G	C C	A A	G G	G G	C C	A G	G T	G T	A A	C T
L1076	C G	A G	T T	G T	G G	A A	A G	G G	C C	A A	G G	G G	C C	A G	G G	G G	G G	C C
51	C G	A G	T T	T T	G G	A A	A G	G G	C C	A A	G G	G G	C C	A G	G T	G G	G G	C C
563.0	C G	A G	T T	G G	G G	G G	A G	G G	C C	A A	G G	G G	C C	A G	G G	G G	A G	C C
L0330	C G	A G	T T	G T	G G	G G	A G	G G	C C	A A	G G	G G	C C	G G	G G	G T	A G	C C
L0261	C C	G G	T T	G T	G G	A G	A G	A G	C C	A A	G G	G G	T T	G G	G G	G G	G G	T T
DH088	C C	G G	T T	G T	G G	A G	A G	A G	C C	A A	G G	G G	T T	G G	G T	G G	A G	T T
L0101	C C	G G	T T	T T	A G	A G	A G	A G	C C	A A	G G	G G	T T	G G	G G	G T	A G	T T
DB437	C C	G G	T T	G G	G G	A A	A G	G G	C C	A A	G G	G G	T T	G G	G G	G G	G G	C T
L0880	C C	G G	T T	G T	G G	G G	A G	G G	C C	A A	G G	G G	T T	A G	G G	G G	G G	C T
DX367	C C	G G	T T	G G	G G	A G	A G	A G	C C	A G	G G	G G	T T	A G	G T	G T	G G	C T
DDX108	C G	G G	T T	G G	G G	A G	A G	G G	C C	A A	G G	G G	T T	G G	G G	G G	G G	T T
DX464	C G	G G	T T	G G	G G	A G	A G	A A	C C	A A	G G	G G	T T	G G	G G	G G	G G	T T
19	C G	G G	T T	T T	G G	A G	A G	G G	C C	A A	G G	G G	T T	G G	G T	G G	G G	T T
DX131	C G	G G	T T	G G	G G	A A	A G	A G	C C	A A	G G	G G	T T	G G	G T	G T	G G	T T
DB152	C G	G G	T T	G T	G G	A G	A G	G G	C C	A A	G G	G G	T T	G G	G G	T T	G G	T T
DB005	C G	G G	T T	G G	G G	A A	A G	G G	C C	A A	G G	G G	T T	G G	G T	G G	A G	T T
L0099	C G	G G	G T	G G	G G	G G	A G	G G	C C	A A	G G	G G	T T	G G	G G	G T	G G	C T
DH460	C G	G G	T T	G T	G G	G G	A G	G G	C C	A A	G G	G G	T T	A G	G G	T T	G G	C T
DX049	C G	G G	T T	G G	G G	G G	A G	G G	C C	A A	G G	G G	T T	G G	G G	G G	A G	C T
458.0	C G	G G	T T	G G	G G	G G	A G	G G	C C	A A	G G	G G	T T	G G	G G	G G	A G	C T
L0792	C G	G G	T T	G T	A G	G G	A G	G G	C C	A A	G G	G G	T T	G G	G G	G G	A G	C T
DB349	C G	G G	T T	G G	G G	G G	A G	A G	C C	A A	G G	G G	T T	G G	G G	G G	A G	C T
L0143	C G	G G	T T	G T	A G	G G	A G	G G	C C	A A	G G	G G	T T	G G	G G	G T	A A	C T
L0143	C G	G G	T T	G T	A G	G G	A G	G G	C C	A A	G G	G G	T T	G G	G G	G T	A A	C T
DX495	C G	G G	T T	G G	G G	G G	A G	G G	C C	A A	G G	G G	T T	G G	G G	G G	G G	C C
DH032	C G	G G	T T	T T	G G	A G	A G	A A	C C	A A	G G	G G	T T	G G	G G	G G	G G	C C
DX380	C G	G G	T T	G G	G G	A G	A G	G G	C C	A A	G G	G G	T T	A G	G T	G G	A G	C C
L0032	G G	G G	T T	G T	G G	A G	A G	G G	C C	A A	G G	G G	T T	G G	G G	G T	A G	T T
L0032	G G	G G	T T	G T	G G	A G	A G	G G	C C	A A	G G	G G	T T	G G	G G	G T	A G	T T
L0057	G G	G G	T T	G T	A G	A G	A G	A G	C C	A A	G G	G G	T T	G G	G G	G T	A G	T T
DB263	C C	G G	T T	G T	A G	A G	A G	A G	C C	A A	G G	G G	C T	A G	G T	G G	G G	T T
DH318	C C	G G	T T	G G	G G	A G	A G	G G	C C	A A	G G	G G	C T	G G	G T	G T	G G	T T
L1059	C C	G G	T T	G T	G G	A G	A G	G G	C C	A A	G G	G G	C T	G G	G T	G T	G G	T T
415.0	C C	G G	T T	G G	G G	A A	A G	G G	C C	A A	G G	G G	C T	G G	G T	G T	G G	T T
DDX151	C C	G G	T T	G G	G G	G G	A G	G G	C C	A A	G G	G G	C T	G G	G G	G G	A G	T T
L0063	C C	G G	T T	G T	A G	A G	A G	G G	C C	A A	G G	G G	C T	G G	G T	G T	A G	T T
L0063	C C	G G	T T	G T	A G	A G	A G	G G	C C	A A	G G	G G	C T	G G	G T	G T	A G	T T
DDX261	C C	G G	T T	G G	G G	G G	A G	A G	C C	A A	G G	G G	C T	A G	G G	T T	A G	T T
L0205	C C	G G	T T	G T	G G	A G	A G	G G	C C	A A	G G	G G	C T	A G	G G	G G	A A	T T
DB423	C C	G G	T T	G G	G G	A A	A G	G G	C C	A A	G G	G G	C T	A G	G G	G G	A A	T T
639.0	C C	G G	T T	G G	G G	G G	A G	A G	C C	A A	G G	G G	C T	G G	G G	G G	G G	C T
423.0	C C	G G	T T	G T	G G	A A	A G	A G	C C	A A	G G	G G	C T	G G	G T	G G	G G	C T
DX283	C C	G G	T T	G G	G G	A G	A G	G G	C C	A A	G G	G G	C T	A G	G T	G G	G G	C T
L0879	C C	G G	T T	G T	G G	A G	A G	A G	C C	A A	G G	G G	C T	A G	G T	G G	G G	C T
DH494	C C	G G	T T	G G	G G	A G	A G	G G	C C	A A	G G	G G	C T	G G	G T	T T	G G	C T
DDX122	C C	G G	T T	G T	G G	G G	A G	G G	C C	A A	G G	G G	C T	G G	G G	G G	A G	C T
DDX247	C C	G G	G T	G G	G G	A G	A G	G G	C C	A A	G G	G G	C T	G G	G G	G G	A G	C T
DB492	C C	G G	T T	G T	A G	A G	A G	G G	C C	A A	G G	G G	C T	A G	G G	G G	A G	C T
L0134	C C	G G	T T	G T	G G	A A	A G	G G	C C	A A	G G	G G	C T	G G	G T	G G	A G	C T
L0810	C C	G G	T T	G T	G G	G G	A G	G G	C C	A A	G G	G G	C T	G G	G G	G T	A G	C T
L0832	C C	G G	T T	G G	G G	A G	A G	G G	C C	A A	G G	G G	C T	A G	G G	T T	A G	C T
DX524	C C	G G	T T	G G	G G	A A	A G	G G	C C	A A	G G	G G	C T	A G	G T	G G	G G	C C
DX402	C C	G G	T T	G G	G G	G G	A G	G G	C C	A G	G G	G G	C T	G G	G G	G T	G G	C C
DX433	C C	G G	T T	G G	G G	G G	A G	G G	C C	A A	G G	G G	C T	A G	G G	G T	G G	C C
91	C G	G G	T T	G G	G G	G G	A G	G G	C C	A A	G G	G G	C T	G G	G G	G G	G G	T T
DH026	C G	G G	T T	G T	A G	A A	A G	G G	C C	A A	G G	G G	C T	G G	G G	G G	G G	T T
DDX109	C G	G G	T T	G T	A G	A A	A G	A G	C C	A A	G G	G G	C T	G G	G G	G G	G G	T T
DX098	C G	G G	G T	T T	G G	A G	A G	G G	C C	A A	G G	G G	C T	G G	G T	G G	G G	T T
DH024	C G	G G	G T	G G	G G	A G	A G	G G	C C	A A	G G	G G	C T	G G	G T	G T	G G	T T
DB179	C G	G G	G T	G G	G G	G G	A G	G G	C C	A A	G G	G G	C T	A G	G G	G G	A G	T T
DX448	C G	G G	T T	G G	G G	A G	A G	A G	C C	A A	G G	G G	C T	A G	G G	G G	A G	T T
DB185	C G	G G	T T	G T	A G	G G	A G	G G	C C	A G	G G	G G	C T	G G	G G	G T	A G	T T
L0058	C G	G G	T T	G G	G G	G G	A G	A G	C C	A A	G G	G G	C T	G G	G G	G G	G G	C T
DB289	C G	G G	T T	G G	G G	A G	A G	G G	C C	A A	G G	G G	C T	A G	G T	G G	A G	C T
DX117	C G	G G	T T	T T	G G	A G	A G	G G	C C	A A	G G	G G	C T	A G	G G	G T	A G	C T
DDX095	C G	G G	T T	G G	G G	A G	A G	A A	C C	A A	G G	G G	C T	G G	G T	G T	G G	C C
DX356	C G	G G	T T	G T	G G	A G	A G	G G	C C	A A	G G	G G	C T	A G	G G	G G	A A	C C
L1148	G G	G G	T T	G T	A G	A G	A G	G G	C C	A A	G G	G G	C T	A A	G G	G G	A A	C T
DH238	C C	G G	G T	G G	G G	A G	A G	A G	C C	A A	G G	G G	C C	G G	G G	G G	G G	T T
DH434	C C	G G	T T	G G	G G	A G	A G	G G	C C	A A	G G	G G	C C	A G	G G	G G	G G	T T
214.0	C C	G G	T T	G T	G G	A G	A G	A G	C C	A A	G G	G G	C C	G G	G T	G G	G G	T T
DX457	C C	G G	T T	G G	G G	G G	A G	G G	C C	A A	G G	G G	C C	A G	G G	G T	A G	T T
DDX143	C C	G G	T T	G T	G G	G G	A G	G G	C C	A A	G G	G G	C C	G G	G G	G G	G G	C T
DH523	C C	G G	T T	G T	G G	A G	A G	G G	C C	A A	G G	G G	C C	G G	G G	T T	G G	C T
683.0	C C	G G	T T	G T	A G	A G	A G	A G	C C	A A	G G	G G	C C	G G	G G	G T	A G	C T
L0447	C C	G G	G T	T T	A G	G G	A G	G G	C C	A A	G G	G G	C C	G G	G G	T T	A A	C T
70	C C	G G	T T	G T	A G	A G	A G	G G	C C	A A	G G	G G	C C	A G	G G	G G	A G	C C
L0839	C G	G G	T T	G G	G G	A A	A G	A G	C C	A A	G G	G G	C C	G G	G G	G G	G G	T T
DDX267	C G	G G	T T	G G	G G	A G	A G	G G	C C	A A	G G	G G	C C	G G	G T	G T	G G	T T
DH266	C G	G G	T T	G T	A G	G G	A G	A G	C C	A A	G G	G G	C C	A G	G G	T T	A G	T T
L1006	C G	G G	T T	G G	G G	G G	A G	G G	C C	A A	G G	G G	C C	A G	G G	G T	A A	C T
DX489	G G	G G	T T	G G	G G	G G	A G	A G	C C	A A	G G	G G	C C	G G	G G	G G	G G	T T
DB315	G G	G G	T T	G T	G G	A G	A G	A G	C C	A A	G G	G G	C C	A G	G G	G G	G G	C T
234.0	C C	A A	T T	G T	G G	A G	G G	G G	C C	A A	G G	G G	C C	G G	G G	G G	G G	T T
188.0	C G	A G	T T	G T	G G	G G	G G	A G	C C	A G	G G	G G	T T	G G	G G	G T	G G	C C
L1024	C C	A G	G G	G G	GG	G G	G G	G G	C C	A A	G G	C G	C C	A G	G G	G G	G G	C C
L0438	C C	A A	T T	G G	G G	G G	G G	A G	C C	A A	G G	G G	T T	G G	G G	G T	G G	T T
32	C C	A A	T T	G T	G G	A G	G G	G G	C C	A A	G G	G G	T T	G G	G G	G G	A A	T T
100	C C	A A	T T	G G	G G	G G	G G	G G	C C	A A	G G	G G	T T	G G	G G	G T	A A	T T
DX465	C C	A A	T T	G G	G G	A A	G G	G G	C C	A A	G G	G G	T T	G G	G G	G T	G G	C T
632.0	C C	A A	T T	G G	G G	A A	G G	A G	C C	A A	G G	G G	T T	G G	G G	G T	G G	C T
DB252	C C	A A	T T	G T	G G	A G	G G	G G	C C	A A	G G	G G	C T	G G	G T	G G	G G	T T
471.0	C C	A A	T T	G G	G G	G G	G G	G G	C C	A A	G G	G G	C T	G G	G G	T T	G G	T T
DDX238	C C	A A	T T	G G	G G	A G	G G	G G	C C	A A	G G	G G	C T	G G	G T	G G	A G	T T
DX305	C C	A A	T T	T T	G G	G G	G G	G G	C C	A A	G G	G G	C T	G G	G G	G G	A A	T T
376.0	C C	A A	T T	G T	G G	G G	G G	G G	C C	A A	G G	G G	C T	G G	G G	G G	A G	C T
DDX026	C C	A A	T T	G G	G G	A G	G G	G G	C C	A A	G G	G G	C T	G G	G G	T T	A G	C T
73	C C	A A	G T	G T	G G	A G	G G	G G	C C	A A	G G	G G	C T	G G	G G	G G	A A	C T
DX493	C C	A A	T T	G T	G G	A G	G G	A G	C C	A A	G G	G G	C T	G G	G T	G T	G G	C C
L1173	C C	A A	T T	G G	G G	A G	G G	G G	C C	A A	G G	G G	C T	G G	G G	G G	A G	C C
DB335	C C	A A	T T	T T	G G	A G	G G	A G	C C	A A	G G	G G	C C	G G	G T	G G	G G	T T
L1160	C C	A A	T T	G T	A G	G G	G G	G G	C C	A A	G G	G G	C C	G G	G G	G T	A A	T T
274	C C	A A	T T	G T	G G	A G	G G	A G	C C	A A	G G	G G	C C	G G	G G	G T	A G	C T
L1047	C C	A A	T T	T T	G G	A G	G G	G G	C C	A A	G G	G G	C C	G G	G G	G G	A A	C C
DX419	C C	A G	G T	G G	G G	A G	G G	A G	C C	A A	G G	G G	T T	G G	G G	G G	A G	C T
DB304	C G	A G	T T	G G	G G	G G	G G	A G	C C	A A	G G	G G	T T	A G	G G	G T	A G	C T
299	C C	A G	T T	G G	G G	A G	G G	G G	C C	A A	G G	G G	C T	A G	G G	G T	G G	T T
614.0	C C	A G	T T	G G	G G	G G	G G	G G	C C	A A	G G	G G	C T	G G	G G	G G	A G	T T
L0930	C C	A G	T T	G G	G G	A G	G G	G G	C C	A A	G G	G G	C T	G G	G G	G G	A G	T T
DDX233	C C	A G	T T	T T	A G	A G	G G	A G	C C	A A	G G	G G	C T	G G	G G	G G	G G	C T
L0941	C C	A G	T T	G G	G G	A G	G G	G G	C C	A A	G G	G G	C T	G G	G G	G G	A G	C T
DB326	C G	A G	T T	G G	G G	A G	G G	G G	C C	A A	G G	G G	C T	G G	G T	G G	A G	C T
L1161	C G	A G	T T	G G	G G	A G	G G	A A	C C	A A	G G	G G	C T	G G	G G	G T	G G	C C
L1141	C C	A G	T T	G T	G G	A A	G G	G G	C C	A A	G G	G G	C C	G G	G T	G G	G G	T T
L0171	C C	A G	T T	G T	G G	A G	G G	A G	C C	A A	G G	G G	C C	G G	G T	T T	G G	T T
L0936	C C	A G	T T	T T	G G	A G	G G	G G	C C	A A	G G	G G	C C	G G	G T	G G	A G	T T
L0425	C C	A G	T T	G T	G G	G G	G G	A G	C C	A A	G G	G G	C C	G G	G G	G G	A G	C T
266.0	C C	G G	T T	G G	G G	G G	G G	A G	C C	A A	G G	G G	T T	G G	G G	G G	A G	T T
L0076	C C	G G	T T	G G	G G	A G	G G	G G	C C	A A	G G	G G	T T	G G	G G	G G	A A	T T
DH550	C G	G G	T T	G T	A G	A G	G G	A G	C C	A A	G G	G G	T T	G G	G T	G G	G G	C T
564.0	C C	G G	T T	G G	G G	A G	G G	A G	C C	A A	G G	G G	C T	G G	G G	G T	G G	T T
L1170	C C	G G	T T	G G	G G	A G	G G	G G	C C	A A	G G	G G	C T	G G	G T	G T	A G	T T
DB228	C G	G G	T T	G G	G G	A G	G G	G G	C C	A A	G G	G G	C T	G G	G T	G G	A G	C T
L1031	C C	G G	T T	G G	G G	A A	G G	G G	C C	A G	G G	G G	C C	G G	G T	G G	A G	C T
317	C G	G G	T T	G G	G G	G G	G G	G G	C C	A A	G G	G G	C C	G G	G G	G G	G G	T T
DB174	C C	A A	T T	G T	G G	A G	G G	G G	C C	A A	G G	G G	T T	G G	G T	G G	G G	T T
DX177	C C	A A	T T	G G	G G	A G	G G	A G	C C	A A	G G	G G	T T	G G	G T	G G	G G	T T
L1035	C C	A A	T T	G T	A G	G G	G G	G G	C C	A A	G G	G G	T T	G G	G G	G T	G G	T T
446.0	C C	A A	T T	G T	G G	A G	G G	G G	C C	A A	G G	G G	T T	G G	G T	G T	G G	T T
L0194	C C	A A	T T	G T	G G	A G	G G	G G	C C	A A	G G	G G	T T	G G	G G	G G	A G	T T
DDX135	C C	A A	T T	G T	G G	A G	G G	G G	C C	A A	G G	G G	T T	G G	G G	G G	A G	T T
DB161	C C	A A	T T	G G	G G	A G	G G	A G	C C	A A	G G	G G	T T	G G	G G	G G	A G	T T
88	C C	A A	T T	T T	G G	G G	G G	G G	C C	A A	G G	G G	T T	G G	G G	T T	A A	T T
DB330	C C	A A	T T	G T	G G	G G	G G	G G	C C	A A	G G	G G	T T	G G	G G	G T	A G	C T
58	C C	A A	G T	G T	G G	A G	G G	G G	C C	A A	G G	G G	T T	A G	G G	G T	A G	C T
DX140	C C	A A	T T	G G	G G	A G	G G	A G	C C	A G	G G	G G	T T	G G	G T	T T	A G	C T
DX516	C C	A A	T T	G T	A G	A A	G G	A G	C C	A A	G G	G G	T T	G G	G G	G G	A G	C C
DX327	C C	A A	T T	G T	A G	G G	G G	A G	C C	A A	G G	G G	T T	G G	G G	G T	A G	C C
DB189	C C	A A	T T	G T	G G	G G	G G	G G	C C	A A	G G	G G	T T	G G	G G	G T	A A	C C
DX452	C C	A A	T T	G G	G G	G G	G G	G G	C C	A A	G G	G G	C T	G G	G G	G G	G G	T T
DB281	C C	A A	T T	G G	G G	A A	G G	G G	C C	A A	G G	G G	C T	G G	G T	G G	G G	T T
DB495	C C	A A	T T	G T	G G	A A	G G	A G	C C	A A	G G	G G	C T	G G	G T	G G	G G	T T
DDX198	C C	A A	T T	G T	G G	G G	G G	G G	C C	A A	G G	G G	C T	G G	G G	G T	G G	T T
DX434	C C	A A	T T	G T	A G	G G	G G	A A	C C	A A	G G	G G	C T	G G	G G	G T	G G	T T
DB432	C C	A A	T T	G T	G G	A G	G G	A G	C C	A A	G G	G G	C T	G G	G T	G T	G G	T T
DH208	C C	A A	T T	G G	G G	A A	G G	G G	C C	A A	G G	G G	C T	G G	T T	G T	G G	T T
L0835	C C	A A	T T	G T	G G	G G	G G	G G	C C	A A	G G	G G	C T	G G	G G	G G	A G	T T
DDX242	C C	A A	T T	G T	G G	A G	G G	G G	C C	A A	G G	G G	C T	G G	G G	G G	A G	T T
DH295	C C	A A	T T	G G	G G	A G	G G	G G	C C	A A	G G	G G	C T	G G	G G	G T	A G	T T
353	C C	A A	T T	G G	G G	A G	G G	G G	C C	A A	G G	G G	C T	A G	G G	G T	A G	T T
DX215	C C	A A	T T	T T	A G	G G	G G	A G	C C	A G	G G	G G	C T	A G	G G	G T	A G	T T
L0104	C C	A A	T T	G T	A G	A A	G G	G G	C C	A A	G G	G G	C T	G G	G T	G T	A G	T T
DB426	C C	A A	T T	G G	G G	A G	G G	G G	C C	A A	G G	G G	C T	G G	G G	G G	A A	T T
DH112	C C	A A	G T	G T	G G	A G	G G	G G	C C	A A	G G	G G	C T	G G	G G	G G	A A	T T
DB206	C C	A A	T T	G G	G G	G G	G G	G G	C C	A A	G G	G G	C T	G G	G G	G T	A A	T T
DH458	C C	A A	T T	G T	G G	A G	G G	G G	C C	A A	G G	G G	C T	G G	G G	G G	G G	C T
103	C C	A A	T T	G T	G G	A G	G G	G G	C C	A A	G G	G G	C T	G G	G T	G G	G G	C T
DX046	C C	A A	T T	G G	G G	A A	G G	G G	C C	A G	G G	G G	C T	A G	G T	G G	G G	C T
DX315	C C	A A	T T	G T	G G	A G	G G	G G	C C	A A	G G	G G	C T	G G	G G	G T	G G	C T
467.0	C C	A A	T T	G G	G G	A G	G G	G G	C C	A A	G G	G G	C T	G G	G G	G G	A G	C T
293	C C	A A	T T	G G	G G	A G	G G	G G	C C	A G	G G	G G	C T	G G	G G	G G	A G	C T
L0149	C C	A A	T T	G G	G G	A A	G G	G G	C C	A A	G G	G G	C T	G G	T T	G G	A G	C T
L0149	C C	A A	T T	G G	G G	A A	G G	G G	C C	A A	G G	G G	C T	G G	T T	G G	A G	C T
DH449	C C	A A	T T	G T	G G	G G	G G	G G	C C	A A	G G	G G	C T	G G	G G	G G	A A	C T
DX043	C C	A A	T T	G T	G G	G G	G G	G G	C C	A A	G G	G G	C T	G G	G G	G T	A A	C T
L0872	C C	A A	T T	G G	G G	A G	G G	G G	C C	A A	G G	G G	C T	G G	G G	G G	G G	C C
43	C C	A A	T T	G T	G G	A G	G G	G G	C C	A A	G G	G G	C T	G G	G G	G G	G G	C C
L0895	C C	A A	T T	T T	A G	A G	G G	G G	C C	A A	G G	G G	C T	G G	G T	G G	G G	C C
127	C C	A A	T T	G T	G G	A G	G G	A G	C C	A A	G G	G G	C C	G G	G G	G G	G G	T T
DB386	C C	A A	T T	G T	G G	A G	G G	G G	C C	A A	G G	G G	C C	G G	G T	G G	G G	T T
DB520	C C	A A	T T	G G	G G	A G	G G	G G	C C	A A	G G	G G	C C	G G	G G	G T	G G	T T
DH256	C C	A A	T T	G T	G G	A G	G G	A G	C C	A A	G G	G G	C C	G G	G T	G T	G G	T T
542.0	C C	A A	G T	G G	G G	G G	G G	G G	C C	A A	G G	G G	C C	G G	G G	G G	A G	T T
DB410	C C	A A	T T	G T	G G	A G	G G	G G	C C	A A	G G	G G	C C	G G	G G	G T	A G	T T
DX228	C C	A A	T T	G G	G G	G G	G G	A G	C C	A A	G G	G G	C C	G G	G G	G T	A G	T T
DH017	C C	A A	T T	G T	G G	G G	G G	G G	C C	A A	G G	G G	C C	G G	G G	T T	A G	T T
DDX188	C C	A A	T T	G G	G G	A A	G G	G G	C C	A A	G G	G G	C C	G G	T T	T T	A A	T T
401.0	C C	A A	T T	G G	G G	A G	G G	A G	C C	A A	G G	G G	C C	G G	G T	G G	G G	C T
DH045	C C	A A	T T	T T	A G	A G	G G	G G	C C	A A	G G	G G	C C	G G	G T	G T	G G	C T
359	C C	A A	T T	G T	G G	A G	G G	G G	C C	A A	G G	G G	C C	G G	G G	G G	A G	C T
DDX274	C C	A A	T T	G T	A G	A G	G G	A G	C C	A A	G G	G G	C C	G G	G G	G T	A G	C T
DX238	C C	A A	T T	G G	G G	A A	G G	G G	C C	A A	G G	G G	C C	G G	G T	G T	A G	C T
DB297	C C	A A	T T	G G	G G	A A	G G	G G	C C	A A	G G	G G	C C	A G	T T	G T	A G	C T
L1092	C C	A A	T T	G T	G G	A G	G G	G G	C C	A A	G G	G G	C C	A G	G T	T T	A G	C T
448.0	C C	A A	T T	T T	G G	G G	G G	G G	C C	A A	G G	G G	C C	G G	G G	G T	G G	C C
DX298	C C	A G	T T	G T	G G	A G	G G	G G	C C	A A	G G	G G	T T	G G	G G	G G	G G	T T
DDX190	C C	A G	T T	G T	A G	A G	G G	G G	C C	A A	G G	G G	T T	G G	G T	G G	G G	T T
L0294	C C	A G	T T	G T	A G	A G	G G	G G	C C	A A	G G	G G	T T	G G	G T	G G	G G	T T
DH371	C C	A G	T T	G T	A G	A G	G G	G G	C C	A A	G G	G G	T T	G G	G T	G T	G G	T T
DH432	C C	A G	T T	G T	G G	A G	G G	G G	C C	A A	G G	G G	T T	G G	G G	G G	A G	T T
L0082	C C	A G	T T	G T	G G	A G	G G	G G	C C	A G	G G	G G	T T	G G	G G	G G	A A	T T
L0802	C C	A G	T T	G G	G G	A G	G G	G G	C C	A A	G G	G G	T T	G G	G T	G G	G G	C T
271	C C	A G	T T	G T	G G	G G	G G	A G	C C	A A	G G	G G	T T	G G	G G	G T	G G	C T
DB516	C C	A G	T T	G G	G G	G G	G G	G G	C C	A A	G G	G G	T T	G G	G G	G G	A G	C T
L0135	C C	A G	T T	G G	G G	A G	G G	G G	C C	A G	G G	G G	T T	G G	G G	G G	A G	C T
L0135	C C	A G	T T	G G	G G	A G	G G	G G	C C	A G	G G	G G	T T	G G	G G	G G	A G	C T
L0979	C C	A G	T T	G T	G G	A G	G G	A G	C C	A A	G G	G G	T T	G G	G T	G G	A G	C T
L0845	C C	A G	T T	G T	A G	A G	G G	G G	C C	A A	G G	G G	T T	G G	G G	G T	A G	C T
DB470	C G	A G	T T	G T	G G	G G	G G	G G	C C	A A	G G	G G	T T	G G	G G	G T	G G	T T
DB132	C G	A G	T T	G G	G G	G G	G G	G G	C C	A G	G G	G G	T T	G G	G G	G G	A G	T T
L0086	C G	A G	T T	G G	G G	A G	G G	G G	C C	A A	G G	G G	T T	A G	G G	G G	G G	C T
DX383	C C	A G	T T	G G	G G	G G	G G	G G	C C	A A	G G	G G	C T	G G	G G	G G	G G	T T
DH311	C C	A G	T T	T T	G G	A G	G G	A A	C C	A A	G G	G G	C T	G G	G G	G G	G G	T T
DB262	C C	A G	T T	G T	G G	A G	G G	A G	C C	A A	G G	G G	C T	G G	G T	G G	G G	T T
306	C C	A G	T T	T T	G G	G G	G G	A G	C C	A A	G G	G G	C T	G G	G G	G T	G G	T T
L0985	C C	A G	T T	G G	G G	A G	G G	G G	C C	A A	G G	G G	C T	G G	G T	T T	G G	T T
326	C C	A G	T T	G G	G G	A A	G G	A G	C C	A A	G G	G G	C T	G G	G T	G G	G G	C T
L0354	C C	A G	T T	G T	G G	G G	G G	G G	C C	A A	G G	G G	C T	A G	G G	G T	G G	C T
693.0	C C	A G	T T	G G	G G	A G	G G	A G	C C	A A	G G	G G	C T	A G	G T	T T	G G	C T
350	C C	A G	T T	G G	G G	A G	G G	G G	C C	A A	G G	G G	C T	G G	G G	G G	A G	C T
DX450	C C	A G	T T	G T	G G	G G	G G	A G	C C	A A	G G	G G	C T	G G	G G	G T	A G	C T
DB276	C C	A G	T T	G T	G G	A G	G G	G G	C C	A A	G G	G G	C T	G G	G G	G G	G G	C C
DX267	C C	A G	T T	G T	G G	G G	G G	G G	C C	A A	G G	G G	C T	G G	G G	G G	A G	C C
L0911	C C	A G	T T	G G	G G	A G	G G	G G	C C	A A	G G	G G	C T	G G	G T	G G	A G	C C
48	C G	A G	T T	G G	G G	A G	G G	G G	C C	A A	G G	G G	C T	G G	G G	T T	A G	T T
L0886	C G	A G	T T	G G	G G	A G	G G	G G	C C	A A	G G	G G	C T	G G	G G	G G	G G	C T
606.0	C G	A G	T T	G G	G G	A G	G G	G G	C C	A A	G G	G G	C T	G G	G T	G G	G G	C C
DH504	C C	A G	T T	G T	G G	G G	G G	G G	C C	A A	G G	G G	C C	G G	G G	G G	G G	T T
158	C C	A G	T T	T T	G G	G G	G G	A G	C C	A A	G G	G G	C C	G G	G G	G G	G G	T T
DB456	C C	A G	G T	G T	G G	G G	G G	G G	C C	A A	G G	G G	C C	A G	G G	G G	G G	T T
DX262	C C	A G	T T	G T	G G	A G	G G	G G	C C	A A	G G	G G	C C	G G	G T	G G	G G	T T
L0982	C C	A G	T T	G G	G G	G G	G G	G G	C C	A A	G G	G G	C C	G G	G G	G T	G G	T T
DB115	C C	A G	G T	T T	A A	G G	G G	A G	C C	A A	G G	G G	C C	G G	G G	G T	G G	T T
L0171	C C	A G	T T	G T	G G	A G	G G	A G	C C	A A	G G	G G	C C	G G	G T	T T	G G	T T
DX125	C C	A G	T T	G T	G G	G G	G G	G G	C C	A A	G G	G G	C C	G G	G G	G G	A G	T T
601.0	C C	A G	T T	T T	G G	G G	G G	G G	C C	A A	G G	G G	C C	G G	G G	G G	A G	T T
DX460	C C	A G	T T	G T	G G	A A	G G	G G	C C	A A	G G	G G	C C	G G	G G	G G	A G	T T
DDX159	C C	A G	T T	G G	G G	G G	G G	A G	C C	A A	G G	G G	C C	G G	G G	G G	A G	T T
L0919	C C	A G	T T	T T	G G	G G	G G	G G	C C	A A	G G	G G	C C	G G	G G	G T	A G	T T
DB251	C C	A G	T T	G T	G G	A G	G G	G G	C C	A A	G G	G G	C C	G G	G G	G T	A G	T T
DDX192	C C	A G	G T	G G	G G	G G	G G	G G	C C	A A	G G	G G	C C	G G	G G	G G	G G	C T
DB371	C C	A G	T T	G G	G G	A G	G G	G G	C C	A A	G G	G G	C C	G G	G G	G G	G G	C T
DX192	C C	A G	T T	G G	G G	G G	G G	G G	C C	A A	G G	G G	C C	G G	G G	G T	A G	C T
185.0	C C	A G	T T	G G	G G	A G	G G	A G	C C	A A	G G	G G	C C	G G	G G	G T	A G	C T
DH219	C G	A G	T T	G G	G G	A G	G G	G G	C C	A A	G G	G G	C C	G G	G G	G G	G G	T T
DH073	C G	A G	T T	G T	G G	A G	G G	A G	C C	A A	G G	G G	C C	G G	G T	G G	G G	T T
L0463	C G	A G	T T	G T	G G	A A	G G	G G	C C	A A	G G	G G	C C	G G	G T	T T	A A	T T
DH386	C G	A G	T T	G G	G G	G G	G G	A G	C C	A A	G G	G G	C C	G G	G G	G G	G G	C T
DH262	C G	A G	T T	G T	A G	G G	G G	A G	C C	A A	G G	G G	C C	G G	G G	G G	G G	C T
49	C G	A G	G T	G G	G G	G G	G G	G G	C C	A A	G G	G G	C C	G G	G G	G G	A A	C T
DX478	C C	G G	T T	G T	G G	G G	G G	A G	C C	A A	G G	G G	T T	G G	G G	G T	G G	T T
DX273	C C	G G	T T	G G	G G	A G	G G	A G	C C	A A	G G	G G	T T	G G	G G	G T	A G	T T
L0076	C C	G G	T T	G G	G G	A G	G G	G G	C C	A A	G G	G G	T T	G G	G G	G G	A A	T T
L1050	C C	G G	T T	G G	G G	A G	G G	G G	C C	A A	G G	G G	T T	G G	G G	G G	A A	T T
DB316	C C	G G	T T	G T	G G	G G	G G	G G	C C	A A	G G	G G	T T	G G	G G	G T	A A	C T
DX532	C G	G G	T T	G T	G G	G G	G G	G G	C C	A A	G G	G G	T T	G G	G G	G T	A G	C T
Dx085	C C	G G	T T	G G	G G	G G	G G	A G	C C	A A	G G	G G	C T	G G	G G	G G	G G	T T
DB111	C C	G G	T T	G T	G G	G G	G G	A G	C C	A A	G G	G G	C T	G G	G G	G G	A G	T T
45	C C	G G	G T	G G	G G	A G	G G	A G	C C	A A	G G	G G	C T	G G	G G	G T	G G	C T
L0134	C C	G G	T T	G T	G G	A A	G G	G G	C C	A A	G G	G G	C T	G G	G T	G G	A G	C T
L0471	C C	G G	T T	G G	G G	A G	G G	A G	C C	A A	G G	G G	C T	G G	G T	G T	A G	C T
DH260	C C	G G	G T	T T	G G	A A	G G	G G	C C	A A	G G	G G	C T	G G	T T	T T	A G	C T
DH030	C G	G G	T T	G T	G G	A G	G G	G G	C C	A A	G G	G G	C T	A G	G G	G G	A G	T T
L0025	C G	G G	T T	G G	G G	A G	G G	A G	C C	A A	G G	G G	C T	G G	G G	T T	A G	T T
L0025	C G	G G	T T	G G	G G	A G	G G	A G	C C	A A	G G	G G	C T	G G	G G	T T	A G	T T
590.0	C G	G G	T T	G G	G G	A A	G G	A G	C C	A A	G G	G G	C T	G G	G T	G G	G G	C T
L0898	C G	G G	T T	G G	G G	G G	G G	G G	C C	A G	G G	G G	C T	G G	G G	G T	A A	C T
DX473	C C	G G	T T	T T	A G	G G	G G	A G	C C	A G	G G	G G	C C	G G	G G	G G	G G	T T
DX483	C C	G G	T T	T T	A G	G G	G G	A G	C C	A G	G G	G G	C C	G G	G G	G G	G G	T T
281	C C	G G	T T	G G	G G	A A	G G	G G	C C	A A	G G	G G	C C	G G	T T	G T	G G	T T
DB461	C C	G G	T T	G G	G G	G G	G G	G G	C C	A A	G G	G G	C C	G G	G G	G T	A G	T T
213.0	C G	G G	T T	G G	G G	A A	G G	A G	C C	A A	G G	G G	C C	G G	G T	G G	G G	T T
245.0	C G	G G	T T	G G	G G	G G	G G	A G	C C	A A	G G	G G	C C	G G	G G	G T	G G	T T
DH110	C G	G G	T T	G G	G G	G G	G G	A G	C C	A A	G G	G G	C C	A G	G G	G T	G G	T T
DDX112	C G	G G	T T	G G	G G	A G	G G	A G	C C	A A	G G	G G	C C	G G	G G	G T	A G	T T
DDX124	C G	G G	T T	G G	G G	A G	G G	A G	C C	A A	G G	G G	C C	G G	G G	G T	A G	T T
L0944	C G	G G	T T	G T	G G	G G	G G	A G	C C	A A	G G	G G	C C	G G	G G	T T	G G	C T
179.0	C C	A A	T T	G T	G G	A G	A A	A G	C T	A A	G G	G G	C T	G G	G T	G G	A G	T T
226.0	C C	A A	G T	G T	G G	G G	A A	G G	C T	A A	G G	G G	C C	A G	G G	G T	A G	T T
L1036	C C	A G	T T	G G	G G	G G	A A	G G	C T	A A	G G	G G	C T	G G	G G	G T	G G	T T
222.0	C G	G G	T T	G T	G G	A G	A A	G G	C T	A A	G G	G G	C C	G G	G G	G T	G G	C T
DB311	C C	A A	T T	G T	G G	G G	A A	G G	C T	A A	G G	G G	T T	A G	G G	G G	G G	T T
L0983	C C	A A	T T	G G	G G	G G	A A	G G	C T	A A	G G	G G	T T	G G	G G	G T	G G	T T
DDX231	C C	A A	G T	G G	G G	A A	A A	G G	C T	A G	G G	G G	T T	G G	G T	G T	G G	T T
L0995	C C	A A	T T	G G	G G	G G	A A	G G	C T	A A	G G	G G	T T	A A	G G	G G	G G	C T
DDX072	C C	A A	T T	G G	G G	A G	A A	G G	C T	A A	G G	G G	T T	A G	G T	G T	G G	C T
DH012	C C	A A	T T	G T	G G	A G	A A	G G	C T	A A	G G	G G	T T	A G	G G	G G	A G	C T
536.0	C C	A A	T T	G T	A G	G G	A A	A G	C T	A A	G G	G G	T T	A G	G G	G G	A G	C T
194.0	C C	A A	T T	G G	G G	A G	A A	A G	C T	A A	G G	G G	T T	A G	G G	G G	A G	C T
DB230	C C	A A	T T	T T	A A	A G	A A	A G	C T	A A	G G	G G	T T	G G	G T	G G	A G	C T
L1077	C C	A A	T T	G T	A G	A G	A A	G G	C T	A A	G G	G G	T T	A G	G G	G T	A G	C T
DDX092	C C	A A	T T	G T	A G	A A	A A	A G	C T	A A	G G	G G	C T	A G	G T	G G	G G	T T
464.0	C C	A A	T T	G T	G G	A G	A A	G G	C T	A A	G G	G G	C T	G G	G G	G T	G G	T T
138	C C	A A	T T	G T	G G	A A	A A	A A	C T	A A	G G	G G	C T	G G	G T	G T	G G	T T
L0876	C C	A A	T T	G G	G G	A G	A A	G G	C T	A A	G G	G G	C T	G G	G G	G G	A G	T T
27	C C	A A	T T	G G	G G	A G	A A	G G	C T	A A	G G	G G	C T	A G	G G	G G	A G	T T
DX132	C C	A A	T T	G G	G G	A G	A A	G G	C T	A A	G G	G G	C T	G G	G T	G T	A A	T T
392.0	C C	A A	T T	G G	G G	A A	A A	G G	C T	A A	G G	G G	C T	G G	G T	G G	A G	C T
L0418	C C	A A	T T	G G	G G	A G	A A	G G	C T	A A	G G	G G	C T	A A	G G	T T	A G	C T
DX065	C C	A A	T T	G G	G G	A A	A A	G G	C T	A G	G G	G G	C T	A G	G T	T T	A G	C T
DDX250	C C	A A	T T	G T	A G	A G	A A	G G	C T	A A	G G	G G	C T	G G	G G	G G	A A	C T
DX122	C C	A A	T T	G T	A G	A G	A A	G G	C T	A A	G G	G G	C C	A G	G G	G T	G G	T T
539.0	C C	A A	T T	G G	G G	G G	A A	G G	C T	A A	G G	G G	C C	A G	G G	G G	G G	C C
L0852	C C	A A	T T	G T	G G	A A	A A	G G	C T	A G	G G	G G	C C	A G	G T	G G	A G	C C
L0012	C C	A G	T T	G G	G G	A G	A A	G G	C T	A A	G G	G G	T T	A G	G T	T T	A G	T T
DH247	C C	A G	G T	G G	G G	G G	A A	A G	C T	A A	G G	G G	T T	G G	G G	G T	G G	C T
DDX044	C C	A G	T T	G G	G G	G G	A A	G G	C T	A A	G G	G G	T T	G G	G G	G T	A G	C T
L0141	C C	A G	G T	G T	G G	A G	A A	A A	C T	A A	G G	G G	C T	A G	G G	T T	G G	T T
L0184	C C	A G	T T	G T	G G	G G	A A	G G	C T	A A	G G	G G	C T	A G	G G	G G	A G	T T
[truncated: 645 more rows]
